# Supplementary material for: Crystal structures and Hirshfeld surface analyses of 2-amino-4-(4-bromo­phen­yl)-6-oxo-1-phenyl-1,4,5,6-tetra­hydro­pyridine-3-carbo­nitrile hemi­hydrate and 1,6-di­amino-2-oxo-4-phenyl-1,2-di­hydro­pyridine-3,5-dicarbo­nitrile
Source: Acta Crystallogr E Crystallogr Commun. 2022 Jul 26;78(Pt 8):833–9. doi: 10.1107/S2056989022007356 (PMC9361375; doi:10.1107/S2056989022007356)
Supplement: Supplementary file 1 [file e-78-00833-sup1.cif]

##############################################################################
#                                                                            #
# This CIF contains the data in a paper accepted for publication in          #
# Acta Crystallographica Section E. It conforms to the requirements of       #
# Notes for Authors for Acta Crystallographica Section E, and has been       #
# peer reviewed under the auspices of the IUCr Commission on Journals.       #
#                                                                            #
# Full details of the Crystallographic Information File format               #
# are given in the paper "The Crystallographic Information File (CIF):       #
# a New Standard Archive File for Crystallography" by S. R. Hall, F. H.      #
# Allen and I. D. Brown [Acta Cryst. (1991), A47, 655-685].                  #
#                                                                            #
# The current version of the core CIF dictionary is obtainable from          #
# ftp://ftp.iucr.org/pub/cif_core.dic.                                       #
#                                                                            #
# Software is freely available for graphical display of the structure(s)     #
# in this CIF. For information consult the CIF software page                 #
# http://www.iucr.org/resources/cif/software.                                #
#                                                                            #
# This file may be used for bona fide research purposes within the           #
# scientific community so long as proper attribution is given to the journal # 
# article from which it was obtained.                                        #
#                                                                            #
##############################################################################
data_I
_audit_creation_method     'SHELXL-2018/3'
_chemical_name_systematic
;\
2-Amino-4-(4-bromophenyl)-6-oxo-1-phenyl-1,4,5,6-tetrahydropyridine-3-\
carbonitrile hemihydrate
;
_chemical_name_common     ?
_chemical_formula_moiety     '2(C18 H14 Br N3 O), H2 O'
_chemical_formula_sum     'C36 H30 Br2 N6 O3'
_chemical_formula_iupac     '2C18 H14 Br N3 O, H2 O'
_chemical_formula_weight     754.48
_chemical_melting_point     ?
_space_group_crystal_system     monoclinic
_space_group_name_H-M_alt     'C 2/c'
_space_group_name_Hall     '-C 2yc'
loop_
    _space_group_symop_operation_xyz
    'x, y, z'
    '-x, y, -z+1/2'
    'x+1/2, y+1/2, z'
    '-x+1/2, y+1/2, -z+1/2'
    '-x, -y, -z'
    'x, -y, z-1/2'
    '-x+1/2, -y+1/2, -z'
    'x+1/2, -y+1/2, z-1/2'
_cell_length_a     27.539(3)
_cell_length_b     6.3430(6)
_cell_length_c     21.3540(19)
_cell_angle_alpha     90
_cell_angle_beta     118.170(12)
_cell_angle_gamma     90
_cell_volume     3288.2(6)
_cell_formula_units_Z     4
_cell_measurement_reflns_used     1000
_cell_measurement_theta_min     1.8
_cell_measurement_theta_max     24.0
_cell_measurement_temperature     100(2)
_exptl_crystal_description     prism
_exptl_crystal_colour     yellow
_exptl_crystal_size_max     0.100
_exptl_crystal_size_mid     0.070
_exptl_crystal_size_min     0.050
_exptl_crystal_density_diffrn     1.524
_exptl_crystal_density_meas     ?
_exptl_crystal_density_method     ?
_exptl_crystal_F_000     1528
_exptl_absorpt_coefficient_mu     2.826
_exptl_absorpt_correction_type     multi-scan
_exptl_absorpt_process_details
;
(<i>SCALA</i>; Evans, 2006)
;
_exptl_absorpt_correction_T_min     0.742
_exptl_absorpt_correction_T_max     0.851
_exptl_special_details     ?
_diffrn_ambient_temperature     100(2)
_diffrn_source     ?
_diffrn_radiation_type     synchrotron
_diffrn_radiation_wavelength     0.74500
_diffrn_measurement_device_type     'Rayonix SX-165 CCD'
_diffrn_measurement_method     '/f scan'
_diffrn_detector_area_resol_mean     ?
_diffrn_reflns_number     28485
_diffrn_reflns_av_R_equivalents     0.0249
_diffrn_reflns_av_unetI/netI     0.0163
_diffrn_reflns_theta_min     1.759
_diffrn_reflns_theta_max     31.009
_diffrn_reflns_theta_full     26.551
_diffrn_measured_fraction_theta_max     0.987
_diffrn_measured_fraction_theta_full     0.985
_diffrn_reflns_limit_h_min     -38
_diffrn_reflns_limit_h_max     38
_diffrn_reflns_limit_k_min     -8
_diffrn_reflns_limit_k_max     8
_diffrn_reflns_limit_l_min     -29
_diffrn_reflns_limit_l_max     29
_refine_special_details     ?
_reflns_number_total     4492
_reflns_number_gt     4047
_reflns_threshold_expression     'I > 2\s(I)'
_refine_ls_structure_factor_coef     Fsqd
_refine_ls_matrix_type     full
_refine_ls_R_factor_all     0.0350
_refine_ls_R_factor_gt     0.0307
_refine_ls_wR_factor_gt     0.0824
_refine_ls_wR_factor_ref     0.0855
_refine_ls_goodness_of_fit_ref     1.058
_refine_ls_restrained_S_all     1.058
_refine_ls_number_reflns     4492
_refine_ls_number_parameters     233
_refine_ls_number_restraints     2
_refine_ls_hydrogen_treatment     mixed
_refine_ls_weighting_scheme     calc
_refine_ls_weighting_details
              'w=1/[\s^2^(Fo^2^)+(0.0485P)^2^+2.5862P] where P=(Fo^2^+2Fc^2^)/3'
_atom_sites_solution_hydrogens     mixed
_atom_sites_solution_primary     ?
_atom_sites_solution_secondary     ?
_refine_ls_shift/su_max     0.001
_refine_ls_shift/su_mean     0.000
_refine_diff_density_max     0.447
_refine_diff_density_min     -0.428
_refine_ls_extinction_method
;
SHELXL-2018/3 (Sheldrick, 2015b)
;
_refine_ls_extinction_coef     0.0066(5)
_refine_ls_extinction_expression
                                  'Fc^*^=kFc[1+0.001xFc^2^\l^3^/sin(2\q)]^-1/4^'
loop_
    _atom_type_symbol
    _atom_type_description
    _atom_type_scat_dispersion_real
    _atom_type_scat_dispersion_imag
    _atom_type_scat_source
    'C' 'C' 0.0026 0.0018
                         'International Tables Vol C Tables 4.2.6.8 and 6.1.1.4'
    'H' 'H' 0.0000 0.0000
                         'International Tables Vol C Tables 4.2.6.8 and 6.1.1.4'
    'N' 'N' 0.0069 0.0036
                         'International Tables Vol C Tables 4.2.6.8 and 6.1.1.4'
    'O' 'O' 0.0121 0.0067
                         'International Tables Vol C Tables 4.2.6.8 and 6.1.1.4'
    'Br' 'Br' -0.5532 2.6290
                         'International Tables Vol C Tables 4.2.6.8 and 6.1.1.4'
_computing_data_collection
;
<i>Marccd</i> (Doyle, 2011)
;
_computing_cell_refinement
;
<i>iMosflm</i> (Battye <i>et al.</i>,  2011)
;
_computing_data_reduction
;
<i>iMosflm</i> (Battye <i>et al.</i>,  2011)
;
_computing_structure_solution
;
SHELXT (Sheldrick, 2015a)
;
_computing_structure_refinement
;
SHELXL (Sheldrick, 2015b)
;
_computing_molecular_graphics
;
ORTEP-3 for Windows (Farrugia, 2012)
;
_computing_publication_material
;
PLATON (Spek, 2020)
;
loop_
    _atom_site_type_symbol
    _atom_site_label
    _atom_site_fract_x
    _atom_site_fract_y
    _atom_site_fract_z
    _atom_site_U_iso_or_equiv
    _atom_site_adp_type
    _atom_site_calc_flag
    _atom_site_occupancy
    _atom_site_disorder_assembly
    _atom_site_disorder_group
    Br Br1 0.58033(10) 1.0754(4) 0.04138(12) 0.0362(3) Uani d 0.59(2) A 1
    Br Br1A 0.5838(2) 1.1121(17) 0.0450(2) 0.0521(7) Uani d 0.41(2) A 2
    O O1 0.61090(5) 0.37633(17) 0.30715(7) 0.0337(3) Uani d 1 . .
    N N1 0.63725(5) 0.65818(18) 0.38065(6) 0.0224(2) Uani d 1 . .
    N N2 0.66784(6) 0.9297(2) 0.46401(7) 0.0259(2) Uani d 1 . .
    H H2A 0.6410(10) 0.904(3) 0.4699(12) 0.031 Uiso d 1 . .
    H H2B 0.6843(9) 1.044(3) 0.4797(11) 0.031 Uiso d 1 . .
    N N3 0.78997(5) 1.13330(19) 0.47344(7) 0.0273(2) Uani d 1 . .
    C C2 0.67632(6) 0.8155(2) 0.41704(7) 0.0221(2) Uani d 1 . .
    C C3 0.71957(6) 0.8467(2) 0.40309(7) 0.0228(2) Uani d 1 . .
    C C4 0.72370(6) 0.7256(2) 0.34490(7) 0.0222(2) Uani d 1 . .
    H H4 0.763385 0.716345 0.356821 0.027 Uiso calc 1 . .
    C C5 0.70242(6) 0.5023(2) 0.34527(8) 0.0248(3) Uani d 1 . .
    H H5A 0.700533 0.422449 0.304338 0.030 Uiso calc 1 . .
    H H5B 0.728708 0.428933 0.389238 0.030 Uiso calc 1 . .
    C C6 0.64645(6) 0.5040(2) 0.34127(8) 0.0248(3) Uani d 1 . .
    C C7 0.58549(6) 0.6519(2) 0.38258(7) 0.0249(3) Uani d 1 . .
    C C8 0.54681(7) 0.8076(3) 0.34787(9) 0.0339(3) Uani d 1 . .
    H H8 0.554201 0.918309 0.323626 0.041 Uiso calc 1 . .
    C C9 0.49690(8) 0.7984(3) 0.34924(11) 0.0446(4) Uani d 1 . .
    H H9 0.470156 0.905529 0.326486 0.053 Uiso calc 1 . .
    C C10 0.48580(7) 0.6351(3) 0.38334(11) 0.0442(4) Uani d 1 . .
    H H10 0.451308 0.629490 0.383299 0.053 Uiso calc 1 . .
    C C11 0.52464(7) 0.4800(3) 0.41753(10) 0.0382(4) Uani d 1 . .
    H H11 0.516806 0.367789 0.440849 0.046 Uiso calc 1 . .
    C C12 0.57518(7) 0.4881(2) 0.41780(9) 0.0304(3) Uani d 1 . .
    H H12 0.602285 0.382964 0.441729 0.037 Uiso calc 1 . .
    C C13 0.75857(6) 1.0032(2) 0.44177(7) 0.0230(2) Uani d 1 . .
    C C14 0.69159(6) 0.8247(2) 0.27130(7) 0.0222(2) Uani d 1 . .
    C C15 0.69605(6) 0.7419(2) 0.21353(8) 0.0284(3) Uani d 1 . .
    H H15 0.721123 0.629945 0.220994 0.034 Uiso calc 1 . .
    C C16 0.66441(7) 0.8207(3) 0.14545(8) 0.0320(3) Uani d 1 . .
    H H16 0.667074 0.761790 0.106281 0.038 Uiso calc 1 . .
    C C17 0.62892(6) 0.9867(3) 0.13569(8) 0.0293(3) Uani d 1 . .
    C C18 0.62500(6) 1.0777(2) 0.19181(8) 0.0264(3) Uani d 1 . .
    H H18 0.601436 1.194973 0.184383 0.032 Uiso calc 1 . .
    C C19 0.65621(6) 0.9943(2) 0.25941(7) 0.0235(3) Uani d 1 . .
    H H19 0.653345 1.054266 0.298300 0.028 Uiso calc 1 . .
    O O2 0.500000 0.2217(3) 0.250000 0.0497(5) Uani d 1 . .
    H H2C 0.5274(8) 0.305(4) 0.2670(16) 0.075 Uiso d 1 . .
loop_
    _atom_site_aniso_label
    _atom_site_aniso_U_11
    _atom_site_aniso_U_22
    _atom_site_aniso_U_33
    _atom_site_aniso_U_12
    _atom_site_aniso_U_13
    _atom_site_aniso_U_23
    Br1 0.0326(4) 0.0536(6) 0.0240(3) 0.0061(6) 0.0149(3) 0.0099(3)
    Br1A 0.0486(12) 0.0873(19) 0.0298(7) 0.0336(9) 0.0262(7) 0.0238(8)
    O1 0.0301(6) 0.0284(5) 0.0446(6) -0.0049(4) 0.0193(5) -0.0142(4)
    N1 0.0219(5) 0.0217(5) 0.0239(5) -0.0008(4) 0.0109(4) -0.0025(4)
    N2 0.0274(6) 0.0263(5) 0.0266(6) -0.0044(5) 0.0149(5) -0.0058(4)
    N3 0.0290(6) 0.0255(5) 0.0276(6) -0.0020(5) 0.0133(5) -0.0005(4)
    C2 0.0238(6) 0.0203(5) 0.0205(5) 0.0009(4) 0.0090(5) 0.0005(4)
    C3 0.0235(6) 0.0221(5) 0.0216(6) -0.0002(5) 0.0096(5) -0.0003(4)
    C4 0.0220(6) 0.0212(5) 0.0239(6) 0.0014(4) 0.0112(5) -0.0004(4)
    C5 0.0259(7) 0.0200(5) 0.0298(6) 0.0031(5) 0.0142(5) 0.0004(5)
    C6 0.0259(7) 0.0204(5) 0.0278(6) 0.0009(5) 0.0126(5) -0.0015(5)
    C7 0.0208(6) 0.0277(6) 0.0254(6) -0.0014(5) 0.0102(5) -0.0055(5)
    C8 0.0285(8) 0.0374(8) 0.0329(7) 0.0058(6) 0.0122(6) -0.0010(6)
    C9 0.0278(8) 0.0549(10) 0.0469(10) 0.0111(7) 0.0143(7) -0.0055(8)
    C10 0.0258(8) 0.0594(11) 0.0507(10) -0.0063(7) 0.0207(8) -0.0189(9)
    C11 0.0336(8) 0.0426(9) 0.0448(9) -0.0120(7) 0.0238(7) -0.0119(7)
    C12 0.0277(7) 0.0303(7) 0.0350(7) -0.0053(6) 0.0162(6) -0.0049(6)
    C13 0.0247(6) 0.0229(6) 0.0221(6) 0.0020(5) 0.0116(5) 0.0021(5)
    C14 0.0230(6) 0.0213(5) 0.0241(6) -0.0007(5) 0.0125(5) -0.0010(4)
    C15 0.0299(7) 0.0300(6) 0.0290(7) 0.0052(5) 0.0169(6) -0.0007(5)
    C16 0.0325(8) 0.0429(8) 0.0259(7) 0.0041(6) 0.0182(6) -0.0009(6)
    C17 0.0271(7) 0.0396(7) 0.0227(6) 0.0028(6) 0.0132(5) 0.0068(6)
    C18 0.0275(7) 0.0263(6) 0.0268(6) 0.0026(5) 0.0139(6) 0.0036(5)
    C19 0.0274(7) 0.0218(6) 0.0232(6) 0.0002(5) 0.0135(5) -0.0009(5)
    O2 0.0349(10) 0.0329(9) 0.0631(13) 0.000 0.0082(9) 0.000
_geom_special_details
;
 All esds (except the esd in the dihedral angle between two l.s. planes)
 are estimated using the full covariance matrix.  The cell esds are taken
 into account individually in the estimation of esds in distances, angles
 and torsion angles; correlations between esds in cell parameters are only
 used when they are defined by crystal symmetry.  An approximate (isotropic)
 treatment of cell esds is used for estimating esds involving l.s. planes.
;
loop_
    _geom_bond_atom_site_label_1
    _geom_bond_atom_site_label_2
    _geom_bond_site_symmetry_2
    _geom_bond_distance
    _geom_bond_publ_flag
    Br1 C17 . 1.902(3) ?
    Br1A C17 . 1.912(4) ?
    O1 C6 . 1.2131(18) ?
    N1 C6 . 1.3886(17) ?
    N1 C2 . 1.4027(17) ?
    N1 C7 . 1.4460(18) ?
    N2 C2 . 1.3440(17) ?
    N2 H2A . 0.82(2) ?
    N2 H2B . 0.84(2) ?
    N3 C13 . 1.1551(19) ?
    C2 C3 . 1.3716(19) ?
    C3 C13 . 1.4080(19) ?
    C3 C4 . 1.5101(18) ?
    C4 C14 . 1.5278(19) ?
    C4 C5 . 1.5347(18) ?
    C4 H4 . 1.0000 ?
    C5 C6 . 1.5031(19) ?
    C5 H5A . 0.9900 ?
    C5 H5B . 0.9900 ?
    C7 C8 . 1.383(2) ?
    C7 C12 . 1.389(2) ?
    C8 C9 . 1.390(2) ?
    C8 H8 . 0.9500 ?
    C9 C10 . 1.381(3) ?
    C9 H9 . 0.9500 ?
    C10 C11 . 1.381(3) ?
    C10 H10 . 0.9500 ?
    C11 C12 . 1.390(2) ?
    C11 H11 . 0.9500 ?
    C12 H12 . 0.9500 ?
    C14 C19 . 1.3921(18) ?
    C14 C15 . 1.3986(18) ?
    C15 C16 . 1.388(2) ?
    C15 H15 . 0.9500 ?
    C16 C17 . 1.384(2) ?
    C16 H16 . 0.9500 ?
    C17 C18 . 1.380(2) ?
    C18 C19 . 1.390(2) ?
    C18 H18 . 0.9500 ?
    C19 H19 . 0.9500 ?
    O2 H2C . 0.849(10) ?
    O2 H2C 2_655 0.849(10) ?
loop_
    _geom_angle_atom_site_label_1
    _geom_angle_atom_site_label_2
    _geom_angle_atom_site_label_3
    _geom_angle_site_symmetry_1
    _geom_angle_site_symmetry_3
    _geom_angle
    _geom_angle_publ_flag
    C6 N1 C2 . . 121.67(12) ?
    C6 N1 C7 . . 117.52(11) ?
    C2 N1 C7 . . 120.82(11) ?
    C2 N2 H2A . . 119.6(14) ?
    C2 N2 H2B . . 120.8(15) ?
    H2A N2 H2B . . 118(2) ?
    N2 C2 C3 . . 123.97(13) ?
    N2 C2 N1 . . 116.02(12) ?
    C3 C2 N1 . . 120.00(12) ?
    C2 C3 C13 . . 118.33(12) ?
    C2 C3 C4 . . 121.03(12) ?
    C13 C3 C4 . . 120.55(12) ?
    C3 C4 C14 . . 113.92(11) ?
    C3 C4 C5 . . 106.75(11) ?
    C14 C4 C5 . . 110.35(11) ?
    C3 C4 H4 . . 108.6 ?
    C14 C4 H4 . . 108.6 ?
    C5 C4 H4 . . 108.6 ?
    C6 C5 C4 . . 112.13(11) ?
    C6 C5 H5A . . 109.2 ?
    C4 C5 H5A . . 109.2 ?
    C6 C5 H5B . . 109.2 ?
    C4 C5 H5B . . 109.2 ?
    H5A C5 H5B . . 107.9 ?
    O1 C6 N1 . . 120.51(13) ?
    O1 C6 C5 . . 122.98(12) ?
    N1 C6 C5 . . 116.49(12) ?
    C8 C7 C12 . . 121.46(14) ?
    C8 C7 N1 . . 119.04(13) ?
    C12 C7 N1 . . 119.49(13) ?
    C7 C8 C9 . . 118.56(17) ?
    C7 C8 H8 . . 120.7 ?
    C9 C8 H8 . . 120.7 ?
    C10 C9 C8 . . 120.66(17) ?
    C10 C9 H9 . . 119.7 ?
    C8 C9 H9 . . 119.7 ?
    C9 C10 C11 . . 120.26(16) ?
    C9 C10 H10 . . 119.9 ?
    C11 C10 H10 . . 119.9 ?
    C10 C11 C12 . . 120.00(17) ?
    C10 C11 H11 . . 120.0 ?
    C12 C11 H11 . . 120.0 ?
    C7 C12 C11 . . 119.05(16) ?
    C7 C12 H12 . . 120.5 ?
    C11 C12 H12 . . 120.5 ?
    N3 C13 C3 . . 179.02(15) ?
    C19 C14 C15 . . 118.33(13) ?
    C19 C14 C4 . . 121.39(11) ?
    C15 C14 C4 . . 120.26(12) ?
    C16 C15 C14 . . 121.04(13) ?
    C16 C15 H15 . . 119.5 ?
    C14 C15 H15 . . 119.5 ?
    C17 C16 C15 . . 118.77(13) ?
    C17 C16 H16 . . 120.6 ?
    C15 C16 H16 . . 120.6 ?
    C18 C17 C16 . . 121.80(13) ?
    C18 C17 Br1 . . 119.43(14) ?
    C16 C17 Br1 . . 118.58(14) ?
    C18 C17 Br1A . . 115.2(2) ?
    C16 C17 Br1A . . 123.0(2) ?
    C17 C18 C19 . . 118.64(13) ?
    C17 C18 H18 . . 120.7 ?
    C19 C18 H18 . . 120.7 ?
    C18 C19 C14 . . 121.34(12) ?
    C18 C19 H19 . . 119.3 ?
    C14 C19 H19 . . 119.3 ?
    H2C O2 H2C . 2_655 103(4) ?
loop_
    _geom_torsion_atom_site_label_1
    _geom_torsion_atom_site_label_2
    _geom_torsion_atom_site_label_3
    _geom_torsion_atom_site_label_4
    _geom_torsion_site_symmetry_1
    _geom_torsion_site_symmetry_2
    _geom_torsion_site_symmetry_3
    _geom_torsion_site_symmetry_4
    _geom_torsion
    _geom_torsion_publ_flag
    C6 N1 C2 N2 . . . . -167.48(13) ?
    C7 N1 C2 N2 . . . . 12.90(18) ?
    C6 N1 C2 C3 . . . . 13.26(19) ?
    C7 N1 C2 C3 . . . . -166.35(13) ?
    N2 C2 C3 C13 . . . . 2.1(2) ?
    N1 C2 C3 C13 . . . . -178.68(12) ?
    N2 C2 C3 C4 . . . . -174.42(13) ?
    N1 C2 C3 C4 . . . . 4.77(19) ?
    C2 C3 C4 C14 . . . . 85.13(15) ?
    C13 C3 C4 C14 . . . . -91.35(15) ?
    C2 C3 C4 C5 . . . . -36.93(16) ?
    C13 C3 C4 C5 . . . . 146.59(12) ?
    C3 C4 C5 C6 . . . . 52.57(15) ?
    C14 C4 C5 C6 . . . . -71.70(14) ?
    C2 N1 C6 O1 . . . . -176.04(13) ?
    C7 N1 C6 O1 . . . . 3.6(2) ?
    C2 N1 C6 C5 . . . . 5.58(18) ?
    C7 N1 C6 C5 . . . . -174.79(12) ?
    C4 C5 C6 O1 . . . . 141.73(14) ?
    C4 C5 C6 N1 . . . . -39.93(17) ?
    C6 N1 C7 C8 . . . . -110.24(15) ?
    C2 N1 C7 C8 . . . . 69.39(18) ?
    C6 N1 C7 C12 . . . . 68.39(17) ?
    C2 N1 C7 C12 . . . . -111.98(15) ?
    C12 C7 C8 C9 . . . . 0.5(2) ?
    N1 C7 C8 C9 . . . . 179.12(14) ?
    C7 C8 C9 C10 . . . . -1.3(3) ?
    C8 C9 C10 C11 . . . . 0.9(3) ?
    C9 C10 C11 C12 . . . . 0.1(3) ?
    C8 C7 C12 C11 . . . . 0.5(2) ?
    N1 C7 C12 C11 . . . . -178.07(13) ?
    C10 C11 C12 C7 . . . . -0.8(2) ?
    C3 C4 C14 C19 . . . . -8.24(18) ?
    C5 C4 C14 C19 . . . . 111.81(14) ?
    C3 C4 C14 C15 . . . . 173.58(13) ?
    C5 C4 C14 C15 . . . . -66.37(16) ?
    C19 C14 C15 C16 . . . . -2.6(2) ?
    C4 C14 C15 C16 . . . . 175.64(14) ?
    C14 C15 C16 C17 . . . . 1.3(2) ?
    C15 C16 C17 C18 . . . . 1.2(2) ?
    C15 C16 C17 Br1 . . . . -173.74(14) ?
    C15 C16 C17 Br1A . . . . 179.2(4) ?
    C16 C17 C18 C19 . . . . -2.4(2) ?
    Br1 C17 C18 C19 . . . . 172.52(13) ?
    Br1A C17 C18 C19 . . . . 179.5(3) ?
    C17 C18 C19 C14 . . . . 1.1(2) ?
    C15 C14 C19 C18 . . . . 1.4(2) ?
    C4 C14 C19 C18 . . . . -176.83(13) ?
loop_
    _geom_hbond_atom_site_label_D
    _geom_hbond_atom_site_label_H
    _geom_hbond_atom_site_label_A
    _geom_hbond_site_symmetry_A
    _geom_hbond_distance_DH
    _geom_hbond_distance_HA
    _geom_hbond_distance_DA
    _geom_hbond_angle_DHA
    _geom_hbond_publ_flag
    N2 H2A Br1 6_576 0.82(2) 2.75(2) 3.507(3) 154.4(19) yes
    N2 H2A Br1A 6_576 0.82(2) 2.73(2) 3.493(4) 155.1(19) yes
    N2 H2B N3 7_676 0.84(2) 2.24(2) 3.0583(18) 165(2) yes
    C5 H5B N3 1_545 0.99 2.59 3.5426(19) 160.4 yes
    C8 H8 O2 1_565 0.95 2.49 3.223(2) 134.2 yes
    C12 H12 N3 7_666 0.95 2.65 3.411(2) 137.5 yes
    C16 H16 N3 4_645 0.95 2.62 3.5283(19) 160.2 yes
    O2 H2C O1 . 0.849(10) 2.090(16) 2.8739(14) 153(3) yes
_shelx_space_group_comment
;
The symmetry employed for this shelxl refinement is uniquely defined
by the following loop, which should always be used as a source of
symmetry information in preference to the above space-group names.
They are only intended as comments.
;
_shelx_estimated_absorpt_T_min     0.765
_shelx_estimated_absorpt_T_max     0.872
_shelx_hkl_file
;
   0   0  -1    3.38    0.82
   0   0  -1    2.13    0.85
   0   0  -1    3.30    0.80
   0   0   3    2.68    2.71
   0   0   3    2.11    2.63
   0   0  -3    1.42    2.60
   0   0   3    5.41    2.50
   0   0  -3    3.52    2.26
   0   0   4 1899.00   39.65
   0   0   5    4.33    3.60
   0   0   5    5.57    3.36
   0   0  -5   -0.02    3.09
   0   0   5    9.30    3.55
   0   0  -5    4.24    2.97
   0   0   6    1.70    3.42
   0   0   6    5.38    3.44
   0   0  -6    3.62    3.54
   0   0   6    3.99    3.22
   0   0  -6    4.54    3.18
   0   0   7   -1.22    3.58
   0   0   7   -2.84    3.27
   0   0  -7    1.66    3.57
   0   0   7    1.00    3.17
   0   0  -7   -1.65    3.18
   0   0   8  719.00   16.87
   0   0   8  726.10   17.16
   0   0  -8  732.10   17.17
   0   0   8  744.20   21.11
   0   0  -8  736.50   20.68
   0   0   9    4.55    3.61
   0   0   9    3.17    3.46
   0   0  -9   -1.25    3.50
   0   0   9    1.01    3.06
   0   0  -9    4.58    3.26
   0   0  10 7086.00  144.40
   0   0  10 7244.00  147.10
   0   0  11   -3.82    4.03
   0   0  11   -0.52    3.61
   0   0  11   -3.82    3.33
   0   0 -11    3.11    3.56
   0   0  12 3442.00   71.52
   0   0  12 3423.00   71.23
   0   0  12 3398.00   90.37
   0   0 -12 3331.00   88.64
   0   0  13   -4.18    3.94
   0   0  13   -1.02    3.71
   0   0  13    2.63    3.51
   0   0 -13    1.07    3.72
   0   0  14 1540.00   33.98
   0   0  14 1569.00   34.65
   0   0  14 1547.00   42.54
   0   0 -14 1507.00   41.42
   0   0  15    0.42    4.43
   0   0  15   -1.31    4.02
   0   0 -15   -1.34    4.50
   0   0  16 1258.00   28.89
   0   0  16 1247.00   28.27
   0   0 -16 1214.00   34.21
   0   0  17    2.42    4.61
   0   0  17   -4.37    4.58
   0   0 -17    3.70    4.04
   0   0  18   86.46    6.46
   0   0  18   82.37    5.98
   0   0 -18   89.17    5.77
   0   0  19    2.20    4.62
   0   0  19    3.10    4.58
   0   0 -19    3.01    4.62
   0   0  20  617.60   16.26
   0   0  20  616.70   16.21
   0   0 -20  630.30   19.12
   0   0  21   -4.24    4.67
   0   0  21    1.01    4.43
   0   0 -21    1.15    5.02
   0   0  22  315.60   10.67
   0   0  22  296.90    9.96
   0   0 -22  299.40   10.67
   0   0  23    0.65    4.72
   0   0  23    6.95    4.59
   0   0 -23    4.51    4.86
   0   0  24  339.20   10.90
   0   0  24  349.90   11.02
   0   0 -24  340.40   11.85
   0   0  25    0.64    4.88
   0   0  25    3.44    4.95
   0   0 -25   -2.07    4.89
   0   0 -26  489.00   16.12
  -2   0  26  119.10    6.84
  -2   0  26  110.40    6.51
   2   0 -26  114.80    6.84
  -2   0  25    5.27    4.89
  -2   0  25   -1.38    4.86
   2   0 -25    6.47    4.80
  -2   0  24 1289.00   29.19
  -2   0  24 1293.00   29.18
   2   0 -24 1299.00   36.16
  -2   0  23   -0.10    4.77
  -2   0  23    0.46    5.06
   2   0 -23   -4.30    4.75
  -2   0  22   66.32    6.20
  -2   0  22   77.61    6.57
   2   0 -22   77.31    5.66
  -2   0  21    7.06    4.69
  -2   0  21    6.64    5.09
   2   0 -21   -8.76    4.95
  -2   0  20  257.90    9.45
  -2   0  20  265.90    9.66
   2   0 -20  264.50   10.02
  -2   0  19    5.45    4.60
  -2   0  19   -0.29    4.51
   2   0 -19    3.61    4.46
  -2   0  18 1322.00   30.03
  -2   0  18 1380.00   31.22
   2   0 -18 1327.00   37.20
  -2   0  18 1377.00   38.41
  -2   0  17   -0.63    4.75
  -2   0  17    5.50    5.08
   2   0 -17    3.64    4.59
  -2   0  17    4.15    4.60
  -2   0  16  198.00    7.82
  -2   0  16  210.60    8.28
   2   0 -16  212.40    8.74
  -2   0  16  213.50    8.77
  -2   0  15    3.01    4.27
  -2   0  15    5.15    4.27
   2   0 -15   -2.33    4.11
  -2   0  15    2.54    3.84
  -2   0  14 5010.00  103.20
  -2   0  14 4969.00  102.50
   2   0 -14 4989.00  131.80
  -2   0  14 5081.00  134.50
  -2   0  13    1.07    4.00
  -2   0  13    2.35    4.22
   2   0 -13   -3.47    3.89
  -2   0  13    6.52    3.71
  -2   0  12 1008.00   23.39
  -2   0  12  980.00   22.62
   2   0 -12 1014.00   28.88
  -2   0  12 1007.00   28.42
  -2   0  11   -4.28    3.77
  -2   0  11   -0.82    3.83
   2   0 -11    1.97    3.39
  -2   0  11    2.71    3.46
   2   0 -10  168.90    6.39
  -2   0  10  153.90    6.25
  -2   0  10  176.30    6.93
   2   0 -10  175.00    6.89
  -2   0  10  181.40    7.26
   2   0  -9    3.31    3.55
  -2   0   9   -0.61    3.70
  -2   0   9   -0.65    3.72
   2   0  -9   -2.71    3.38
  -2   0   9   -0.82    3.43
   2   0  -8 3762.00   77.46
  -2   0   8 3725.00   77.06
  -2   0   8 3713.00   76.61
   2   0  -8 3720.00   98.47
  -2   0   8 3663.00   97.05
   2   0  -7   -2.20    3.57
  -2   0   7   -2.87    3.74
  -2   0   7    1.49    3.56
   2   0  -7    4.59    3.40
  -2   0   7   -2.47    3.28
   2   0  -5   -1.97    3.70
   2   0  -5   -0.05    3.54
  -2   0   5   -1.21    3.90
  -2   0   5    2.29    3.64
   2   0  -5    5.03    3.64
  -2   0   5    2.49    3.30
   2   0  -4 1378.00   29.28
   2   0  -4 1327.00   28.32
  -2   0   4 1338.00   28.52
  -2   0   4 1340.00   28.61
   2   0  -4 1370.00   36.94
  -2   0   4 1358.00   36.55
   2   0  -3    1.70    2.74
   2   0  -3    0.84    2.39
  -2   0   3    0.01    2.67
  -2   0   3    0.14    2.56
   2   0  -3    0.35    2.82
  -2   0   3    2.32    2.69
   2   0  -2   71.77    2.85
   2   0  -2   73.39    2.84
  -2   0   2   70.96    2.86
  -2   0   2   73.50    2.71
   2   0  -2   75.60    3.26
  -2   0   2   70.23    3.14
   2   0  -1    1.94    1.03
  -2   0   1    1.97    1.00
   2   0  -1    1.99    1.19
  -2   0   1    1.44    1.21
  -2   0   0   38.14    1.02
   2   0   0   37.42    1.42
  -2   0   0   41.75    1.53
   2   0   1    0.90    1.01
  -2   0  -1    1.55    1.11
   2   0   3   -0.37    2.40
   2   0   3    2.09    2.50
  -2   0  -3    1.76    2.57
  -2   0  -3    5.62    2.39
   2   0   5    1.60    2.88
   2   0   5    1.08    3.02
  -2   0  -5    0.56    2.88
   2   0   5   -0.64    2.60
  -2   0  -5    2.56    2.77
   2   0   7    0.76    2.89
   2   0   7    4.89    3.38
  -2   0  -7   -1.53    3.08
   2   0   7   -0.26    2.64
  -2   0  -7    2.07    2.70
   2   0   9    4.23    3.24
   2   0   9    6.95    3.61
  -2   0  -9    4.55    3.42
   2   0   9    8.48    2.90
  -2   0  -9    8.69    3.34
   2   0  10 2395.00   50.54
   2   0  10 2529.00   53.07
  -2   0 -10 2470.00   51.95
  -2   0 -10 2478.00   66.31
   2   0  11    1.75    3.43
   2   0  11    6.00    3.65
  -2   0 -11   -0.77    3.27
   2   0  12  248.10    8.43
   2   0  12  251.90    8.40
  -2   0 -12  254.70    9.14
   2   0  13   -2.41    3.99
   2   0  13   -1.90    3.70
  -2   0 -13    2.11    3.95
   2   0  14  313.90   10.02
   2   0  14  323.30    9.90
  -2   0 -14  316.00   11.12
   2   0  15    5.18    4.74
   2   0  15    1.75    4.15
  -2   0 -15   -0.44    3.80
   2   0  16  789.20   19.46
   2   0  16  774.70   19.29
  -2   0 -16  781.40   22.37
   2   0  17    5.14    4.66
   2   0  17    5.70    4.74
  -2   0 -17   -6.23    4.05
   2   0  18  827.70   20.27
   2   0  18  823.60   20.02
  -2   0 -18  801.10   23.62
   2   0  19    4.55    5.03
   2   0  19    4.66    4.68
  -2   0 -19    5.39    4.26
   2   0  20  772.50   19.19
   2   0  20  745.30   18.37
  -2   0 -20  746.80   22.26
   2   0  21    1.23    5.25
   2   0  21   -0.50    4.71
  -2   0 -21    9.64    4.82
   2   0  22  204.10    8.40
   2   0  22  194.70    7.80
  -2   0 -22  186.70    8.34
   2   0  23    2.36    5.03
   2   0  23    3.08    4.95
  -2   0 -23    2.50    4.76
   2   0  24    9.43    5.06
   2   0  24    3.57    5.11
  -2   0 -24    3.75    4.95
   2   0  25    0.32    5.37
   2   0  25   16.08    6.01
  -2   0 -25   -4.35    4.74
  -4   0  27   -4.48    4.66
  -4   0  27    2.06    5.01
   4   0 -27   -5.95    4.74
  -4   0  26   10.98    4.88
  -4   0  26   12.71    4.62
   4   0 -26   10.78    4.56
  -4   0  25    3.81    4.84
  -4   0  25    2.52    5.14
   4   0 -25    0.04    4.69
  -4   0  24  297.20    9.85
  -4   0  24  307.40   10.51
   4   0 -24  306.10   10.91
  -4   0  23   -2.90    5.20
  -4   0  23   -2.97    4.85
   4   0 -23    7.95    4.86
  -4   0  22  639.70   16.54
  -4   0  22  653.70   17.00
   4   0 -22  641.30   19.67
   4   0 -21    3.06    4.24
  -4   0  20 1365.00   30.75
  -4   0  20 1370.00   30.92
   4   0 -20 1375.00   38.44
  -4   0  20 1354.00   37.87
  -4   0  19    6.53    5.15
  -4   0  19   -2.20    5.14
   4   0 -19    0.14    5.11
  -4   0  19    2.77    4.67
  -4   0  18  950.40   22.51
  -4   0  18  895.80   21.89
   4   0 -18  927.20   26.67
  -4   0  18  929.60   27.00
  -4   0  17   -2.00    4.42
  -4   0  17    0.52    4.39
   4   0 -17   -3.35    4.08
  -4   0  17    0.38    4.49
  -4   0  16 5324.00  109.80
  -4   0  16 5325.00  109.60
   4   0 -16 5369.00  141.80
  -4   0  16 5289.00  140.10
  -4   0  15   -1.03    4.22
  -4   0  15    8.27    4.40
   4   0 -15    2.62    4.38
  -4   0  15   -3.41    3.95
  -4   0  14  343.90   10.31
  -4   0  14  350.40   10.84
   4   0 -14  351.20   12.04
  -4   0  14  357.90   12.04
  -4   0  13    2.68    3.93
  -4   0  13    4.11    4.41
   4   0 -13    6.12    4.23
  -4   0  13    1.75    3.95
  -4   0  12 2131.00   45.65
  -4   0  12 2186.00   46.92
   4   0 -12 2187.00   59.04
  -4   0  12 2215.00   59.83
  -4   0  11   -0.39    3.86
  -4   0  11    2.57    4.12
   4   0 -11    3.24    3.43
  -4   0  11    1.94    3.83
  -4   0  10 1380.00   30.30
  -4   0  10 1396.00   30.92
   4   0 -10 1416.00   39.01
  -4   0  10 1493.00   40.92
   4   0  -9   -1.49    2.89
  -4   0   9    6.70    4.03
  -4   0   9   -1.48    3.61
   4   0  -9    1.99    3.77
  -4   0   9    2.07    3.48
   4   0  -8 7991.00  162.20
   4   0  -7   -0.71    3.38
   4   0  -7    0.55    3.88
  -4   0   7    2.51    3.61
  -4   0   7   -2.16    3.67
   4   0  -7    7.15    4.11
  -4   0   7    1.74    3.70
   4   0  -6 2712.00   56.55
   4   0  -6 2581.00   54.04
  -4   0   6 2672.00   55.84
  -4   0   6 2713.00   56.62
  -4   0   6 2615.00   69.78
   4   0  -5   -2.11    3.88
   4   0  -5   -0.23    3.38
  -4   0   5    1.75    3.24
  -4   0   5    1.28    3.94
   4   0  -5    6.28    4.39
  -4   0   5   -1.02    4.09
   4   0  -4 2866.00   59.01
  -4   0   4 2812.00   57.97
   4   0  -3    1.32    2.74
  -4   0   3    1.81    2.84
  -4   0   3    4.89    2.81
   4   0  -3    4.06    3.13
  -4   0   3    3.33    2.74
   4   0  -2 1582.00   32.52
   4   0  -1   -0.28    1.28
  -4   0   1    1.40    1.36
   4   0  -1    3.12    2.00
  -4   0   1    2.50    1.87
   4   0   1   -0.13    1.14
  -4   0  -1    1.59    1.19
  -4   0  -1   -1.26    1.48
   4   0   3    4.88    2.12
   4   0   3    1.56    2.38
  -4   0  -3    1.53    2.14
  -4   0  -3    1.33    1.99
   4   0   5    1.63    2.68
   4   0   5    2.38    2.26
  -4   0  -5    0.80    2.48
  -4   0  -5   -1.48    2.54
   4   0   7    5.32    2.78
   4   0   7    8.96    2.99
  -4   0  -7    4.15    3.06
  -4   0  -7    6.39    2.93
   4   0   8  947.50   21.16
   4   0   8  967.60   21.71
  -4   0  -8  953.40   21.42
  -4   0  -8  981.70   27.18
   4   0   9    0.78    3.41
   4   0   9    0.38    2.86
  -4   0  -9    2.26    3.14
  -4   0  -9    0.73    3.04
   4   0  10  266.80    8.45
   4   0  10  271.20    8.25
  -4   0 -10  293.70    9.67
   4   0  11   -1.65    3.36
   4   0  11    2.91    3.54
  -4   0 -11   -0.15    3.33
   4   0  12 2362.00   49.97
   4   0  12 2351.00   49.80
  -4   0 -12 2277.00   61.46
   4   0  13   -3.06    3.82
   4   0  13    1.38    3.51
  -4   0 -13   -0.88    3.35
   4   0  14 1084.00   24.77
   4   0  14 1046.00   24.39
  -4   0 -14 1079.00   30.04
   4   0  15   -3.69    4.84
   4   0  15    0.54    4.39
  -4   0 -15    5.37    3.82
   4   0  16 1307.00   29.71
   4   0  16 1356.00   30.45
  -4   0 -16 1312.00   36.71
   4   0  17   -4.06    4.74
   4   0  17    3.08    4.77
  -4   0 -17   -3.37    3.79
   4   0  18 1383.00   30.94
   4   0  18 1367.00   30.58
  -4   0 -18 1400.00   38.94
   4   0  19   -0.77    4.99
   4   0  19   -5.07    4.46
  -4   0 -19   -0.82    4.35
   4   0  20  468.20   13.30
   4   0  20  477.80   13.15
  -4   0 -20  454.30   14.79
   4   0  21    6.93    5.02
   4   0  21    4.39    4.80
  -4   0 -21    0.37    4.66
   4   0  22   54.89    5.74
   4   0  22   62.54    6.12
  -4   0 -22   69.70    5.93
   4   0  23   -4.90    5.15
   4   0  23    2.32    4.79
  -4   0 -23   -5.77    5.07
  -4   0 -24   94.54    6.73
  -6   0  27   -1.45    4.72
  -6   0  27    0.89    4.57
   6   0 -27    2.00    4.45
  -6   0  26   96.17    6.05
  -6   0  26  100.20    6.47
   6   0 -26   92.00    5.98
  -6   0  25    1.78    4.99
  -6   0  25    1.41    4.86
   6   0 -25    5.53    4.75
  -6   0  24  678.60   17.13
  -6   0  24  701.80   17.77
   6   0 -24  690.90   20.71
  -6   0  23   -0.64    4.73
  -6   0  23    0.26    4.99
   6   0 -23    2.21    3.83
  -6   0  22 1623.00   35.89
  -6   0  22 1551.00   34.48
   6   0 -22 1625.00   44.90
  -6   0  22 1618.00   44.80
  -6   0  21    0.83    4.68
  -6   0  21    4.73    4.72
   6   0 -21    2.65    5.24
  -6   0  21   -4.06    4.66
  -6   0  20  165.50    7.79
  -6   0  20  167.10    7.91
   6   0 -20  173.60    8.19
  -6   0  20  160.90    7.80
  -6   0  19   -1.60    5.06
  -6   0  19   -1.77    4.89
   6   0 -19   -2.16    4.59
  -6   0  19    3.93    4.89
  -6   0  18   58.42    5.91
  -6   0  18   57.20    5.53
   6   0 -18   57.77    5.68
  -6   0  18   58.38    6.02
  -6   0  17    0.26    4.47
  -6   0  17    4.15    4.64
   6   0 -17   -4.61    4.88
  -6   0  17    4.55    4.48
  -6   0  16   96.59    5.79
  -6   0  16   99.48    6.20
   6   0 -16  111.40    6.89
  -6   0  16  106.80    6.50
  -6   0  15    5.38    4.45
  -6   0  15    7.12    4.22
   6   0 -15   -2.31    4.34
  -6   0  15    0.34    4.05
  -6   0  14  406.20   11.50
  -6   0  14  406.90   11.85
   6   0 -14  425.30   13.76
  -6   0  14  417.70   13.56
  -6   0  13    6.05    4.56
  -6   0  13    4.47    3.98
   6   0 -13    2.77    3.84
  -6   0  13    4.34    3.99
   6   0 -12 9879.00  259.40
  -6   0  11    2.54    3.92
  -6   0  11   -0.35    3.49
   6   0 -11   -3.80    4.07
  -6   0  11   -2.25    4.00
  -6   0  10 5050.00  103.60
  -6   0  10 5140.00  105.60
   6   0 -10 5055.00  133.50
  -6   0  10 5044.00  133.30
   6   0  -9    0.75    2.91
  -6   0   9    1.35    3.61
  -6   0   9   -0.78    4.12
   6   0  -9    5.26    4.20
  -6   0   9    2.89    3.88
   6   0  -7   -1.28    4.07
  -6   0   7    1.51    3.44
  -6   0   7   -2.99    4.03
   6   0  -7   -1.91    3.63
  -6   0   7   -0.46    4.20
   6   0  -6 1789.00   38.19
  -6   0   6 1686.00   36.08
  -6   0   6 1692.00   36.29
   6   0  -6 1701.00   45.93
  -6   0   6 1747.00   47.26
   6   0  -5   -2.56    3.53
  -6   0   5    2.62    3.72
  -6   0   5   -1.82    3.58
   6   0  -5    0.92    3.34
  -6   0   5    0.33    4.21
   6   0  -4  373.30    9.73
  -6   0   4  357.30    9.27
  -6   0   4  368.10    9.40
   6   0  -4  374.90   11.51
  -6   0   4  384.10   11.91
   6   0  -3   -1.24    2.87
  -6   0   3   -0.22    2.59
  -6   0   3    0.50    2.68
   6   0  -3   -2.24    3.17
  -6   0   3    1.66    3.01
   6   0  -1    0.13    1.50
  -6   0   1    5.28    1.47
   6   0  -1    3.99    2.33
  -6   0   1    3.53    2.39
   6   0   0  396.50    8.61
  -6   0   0  405.00    8.80
   6   0   0  405.70   11.44
  -6   0   0  388.90   11.04
   6   0   1    1.35    1.22
  -6   0  -1    2.88    1.14
   6   0   1    2.21    1.78
  -6   0  -1    1.35    1.84
   6   0   3    4.25    2.12
   6   0   3    3.23    1.90
  -6   0  -3    4.44    1.88
  -6   0  -3    4.22    1.90
   6   0   4 1261.00   26.67
   6   0   4 1260.00   26.49
  -6   0  -4 1263.00   26.63
  -6   0  -4 1254.00   33.66
   6   0   5   -1.28    2.19
   6   0   5    1.85    2.34
  -6   0  -5    3.26    2.40
  -6   0  -5    1.87    2.35
  -6   0  -6  760.00   17.16
  -6   0  -6  774.20   21.53
   6   0   7    1.67    2.92
   6   0   7    1.07    2.38
  -6   0  -7   -0.83    2.66
  -6   0  -7    2.95    2.36
   6   0   8 3419.00   70.40
   6   0   8 3313.00   68.28
  -6   0  -8 3182.00   65.92
  -6   0  -8 3503.00   92.68
   6   0   9    2.09    3.37
   6   0   9    1.77    2.89
  -6   0  -9    4.31    3.21
   6   0  10   37.50    3.98
   6   0  10   38.31    3.95
  -6   0 -10   34.25    3.77
   6   0  11    5.80    3.72
   6   0  11   -0.39    3.24
  -6   0 -11   -1.88    3.28
   6   0  12 1202.00   26.85
   6   0  12 1211.00   27.17
  -6   0 -12 1186.00   32.61
   6   0  13    3.38    4.08
   6   0  13    4.36    4.24
  -6   0 -13    5.75    3.23
   6   0  14 2570.00   54.54
   6   0  14 2675.00   56.49
  -6   0 -14 2553.00   68.91
   6   0  15    3.30    4.51
   6   0  15    8.89    4.84
  -6   0 -15    2.25    3.81
   6   0  16  144.20    7.17
   6   0  16  148.10    7.01
  -6   0 -16  151.60    6.84
   6   0  17    7.74    4.44
   6   0  17    2.48    4.84
  -6   0 -17   -8.24    4.23
   6   0  18  312.00   10.19
   6   0  18  301.20    9.99
  -6   0 -18  293.00   10.49
   6   0  19   -0.62    5.03
   6   0  19    4.39    4.85
  -6   0 -19   -3.08    4.17
   6   0  20  537.40   14.64
   6   0  20  554.20   14.88
  -6   0 -20  557.50   17.41
   6   0  21    1.57    4.89
   6   0  21    1.99    5.07
  -6   0 -21    2.27    4.77
   6   0  22   55.54    6.12
   6   0  22   53.01    5.90
  -6   0 -22   62.33    5.94
   6   0  23    7.66    5.36
   6   0  23   -0.19    5.66
  -6   0 -23   -4.08    4.99
  -8   0  28  315.20    9.87
  -8   0  28  304.20    9.07
   8   0 -28  316.10   10.81
  -8   0  27   -1.24    4.08
  -8   0  27   -6.70    4.58
   8   0 -27    4.52    4.68
  -8   0  26  920.50   21.84
  -8   0  26  930.00   21.84
   8   0 -26  929.80   26.61
  -8   0  25   -2.47    4.89
  -8   0  25   -5.17    4.99
   8   0 -25   -2.88    4.10
  -8   0  24  420.00   12.31
  -8   0  24  412.40   12.13
   8   0 -24  394.80   13.42
  -8   0  24  413.80   13.91
  -8   0  23   -0.55    4.64
  -8   0  23    1.77    5.10
   8   0 -23   -3.16    4.99
  -8   0  23   -2.57    4.68
  -8   0  22    0.89    4.50
  -8   0  22    4.18    4.64
   8   0 -22   -1.24    4.76
  -8   0  22   -5.11    4.70
  -8   0  21   -1.38    4.84
  -8   0  21    4.09    5.02
   8   0 -21   -4.27    4.66
  -8   0  21    4.26    5.16
  -8   0  20  750.30   18.95
  -8   0  20  729.40   18.18
   8   0 -20  719.30   21.60
  -8   0  20  704.90   21.46
  -8   0  19    6.01    5.03
  -8   0  19    2.24    5.10
   8   0 -19    2.46    4.88
  -8   0  19    0.84    5.15
  -8   0  18  906.20   22.24
  -8   0  18  908.60   21.97
   8   0 -18  889.50   25.99
  -8   0  18  893.50   26.31
  -8   0  17    0.79    4.84
  -8   0  17    1.39    4.59
   8   0 -17   -8.94    4.87
  -8   0  17   -2.37    4.01
  -8   0  16 8693.00  176.70
  -8   0  16 8774.00  178.80
   8   0 -16 8852.00  232.60
  -8   0  16 8706.00  229.20
  -8   0  15   -1.07    4.26
  -8   0  15    2.83    3.97
   8   0 -15   -4.07    4.43
  -8   0  15    2.46    4.25
  -8   0  14 1214.00   27.58
  -8   0  14 1199.00   27.37
   8   0 -14 1228.00   34.46
  -8   0  14 1225.00   34.40
  -8   0  13   -0.11    4.30
  -8   0  13    3.19    4.48
   8   0 -13    5.30    4.30
  -8   0  13    3.13    4.22
  -8   0  12 1118.00   25.67
  -8   0  12 1127.00   25.60
   8   0 -12 1229.00   34.37
  -8   0  12 1204.00   33.80
  -8   0  11   -3.84    4.15
  -8   0  11   -3.83    4.01
   8   0 -11   -0.82    3.38
  -8   0  11   -1.53    3.85
   8   0 -10   19.24    3.56
  -8   0  10   28.28    4.50
  -8   0  10   25.40    4.11
   8   0 -10   17.10    4.45
  -8   0  10   20.40    4.12
   8   0  -9    2.45    4.00
  -8   0   9    2.06    4.10
  -8   0   9   -1.09    3.84
   8   0  -9   -3.12    4.31
  -8   0   9    0.71    3.61
   8   0  -8 2174.00   46.17
  -8   0   8 2165.00   45.73
  -8   0   8 2249.00   47.33
   8   0  -8 2266.00   60.82
  -8   0   8 2224.00   59.85
   8   0  -7   -1.07    3.24
  -8   0   7    0.22    3.18
  -8   0   7    2.93    3.46
   8   0  -7   -2.20    3.82
  -8   0   7    0.93    3.84
   8   0  -5    4.89    3.20
  -8   0   5    4.39    3.49
  -8   0   5   -0.90    3.17
   8   0  -5    5.81    3.77
  -8   0   5    5.55    3.91
   8   0  -3    6.54    2.62
  -8   0   3    1.22    2.40
  -8   0   3    2.80    2.35
   8   0  -3    3.94    3.00
  -8   0   3    0.09    3.03
   8   0  -1    2.68    1.56
  -8   0   1    3.71    1.32
   8   0  -1    1.31    2.32
  -8   0   1    5.16    2.51
   8   0   0  813.70   17.44
  -8   0   0  828.00   17.76
   8   0   0  811.20   22.09
  -8   0   0  832.70   22.64
   8   0   1   -0.03    1.08
  -8   0  -1    0.37    1.00
   8   0   1    0.09    1.75
  -8   0  -1    3.62    1.81
   8   0   2 1726.00   35.78
  -8   0  -2 1783.00   47.45
   8   0   3    3.11    1.78
   8   0   3   -0.72    1.52
  -8   0  -3    1.41    1.62
  -8   0  -3    1.16    1.96
  -8   0  -4 1019.00   21.69
  -8   0  -4 1058.00   28.69
   8   0   5   -0.63    1.95
   8   0   5    1.41    2.27
  -8   0  -5    0.06    2.24
  -8   0  -5    1.40    2.19
  -8   0  -5    0.96    2.05
   8   0   7    1.61    2.96
   8   0   7    4.16    2.26
  -8   0  -7   -0.32    2.28
  -8   0  -7    2.35    2.79
   8   0   8 4037.00   82.90
   8   0   8 4125.00   84.36
  -8   0  -8 4397.00  116.30
   8   0   9   -1.77    3.01
   8   0   9   -1.03    2.99
  -8   0  -9   -1.26    2.73
   8   0  10 2084.00   44.16
   8   0  10 2124.00   44.86
  -8   0 -10 2146.00   57.31
   8   0  11   -0.77    3.47
   8   0  11    2.40    2.95
  -8   0 -11    2.98    2.97
   8   0  12   96.12    5.47
   8   0  12   98.98    5.53
  -8   0 -12   87.24    5.06
   8   0  13   -1.86    3.98
   8   0  13   -2.19    4.26
  -8   0 -13    1.77    3.69
   8   0  14    5.29    4.55
   8   0  14   -1.48    3.92
  -8   0 -14   -3.98    3.50
   8   0  15   -6.82    4.20
   8   0  15    5.70    4.40
  -8   0 -15    0.94    4.04
   8   0  16   35.15    5.46
   8   0  16   36.37    5.21
  -8   0 -16   50.17    4.81
   8   0  17    0.15    5.10
   8   0  17    2.05    4.28
  -8   0 -17    2.46    4.17
   8   0  18  268.30    9.32
   8   0  18  276.60    9.47
  -8   0 -18  268.40   10.07
   8   0  19   -1.94    5.27
   8   0  19    7.26    5.15
  -8   0 -19    2.03    4.40
   8   0  20  229.20    9.14
   8   0  20  229.40    9.03
  -8   0 -20  231.90    9.48
   8   0  21    3.68    5.25
   8   0  21   -0.62    5.26
  -8   0 -21    4.25    5.15
  -8   0 -22  413.90   13.82
 -10   0  28  240.50    8.23
 -10   0  28  237.10    8.47
  10   0 -28  240.40    8.90
 -10   0  27   -5.31    4.73
 -10   0  27   -5.14    4.80
  10   0 -27   -1.46    4.14
 -10   0  26   20.05    4.26
 -10   0  26   21.55    5.37
  10   0 -26   18.84    5.04
 -10   0  26   20.41    5.34
 -10   0  25   -5.58    4.88
 -10   0  25   -2.61    5.01
  10   0 -25   -5.36    4.73
 -10   0  25    1.20    5.22
 -10   0  24   11.07    4.74
 -10   0  24   19.28    5.14
  10   0 -24   16.62    4.77
 -10   0  24   12.08    5.32
 -10   0  23   -2.51    4.77
 -10   0  23    6.44    4.48
  10   0 -23   -0.04    4.50
 -10   0  23   -3.62    4.52
 -10   0  22  233.20    8.93
 -10   0  22  228.60    9.00
  10   0 -22  239.90    9.85
 -10   0  22  238.20    9.43
 -10   0  21    7.12    5.13
 -10   0  21   -3.18    4.89
  10   0 -21    1.39    4.45
 -10   0  21    3.62    5.11
 -10   0  20  487.70   14.08
 -10   0  20  497.60   14.09
  10   0 -20  537.20   17.23
 -10   0  20  503.40   16.53
 -10   0  19   -1.08    3.85
 -10   0  19   -0.39    4.52
  10   0 -19    2.57    4.95
 -10   0  19    1.78    5.42
 -10   0  18 3770.00   78.85
 -10   0  18 3653.00   76.73
  10   0 -18 3902.00  103.90
 -10   0  18 3788.00  101.40
 -10   0  17   -3.74    4.26
 -10   0  17   -2.49    4.86
  10   0 -17    2.53    4.82
 -10   0  17   -1.51    4.69
 -10   0  16  757.10   19.12
 -10   0  16  752.10   18.73
  10   0 -16  781.70   23.14
 -10   0  16  788.70   23.43
 -10   0  15    2.15    4.30
 -10   0  15   -4.73    4.09
  10   0 -15    1.35    3.93
 -10   0  15    0.51    4.62
 -10   0  14   10.83    4.31
 -10   0  14    9.46    4.71
  10   0 -14    8.30    3.89
 -10   0  14   11.42    4.84
 -10   0  13   -1.69    4.19
 -10   0  13   -3.71    4.24
  10   0 -13    0.39    3.31
 -10   0  13    0.04    4.67
 -10   0  12  637.10   16.09
 -10   0  12  615.70   15.68
  10   0 -12  653.20   19.82
 -10   0  12  635.30   19.12
 -10   0  11   -4.77    4.01
 -10   0  11    3.53    3.80
  10   0 -11   -2.90    4.24
 -10   0  11    2.66    4.10
  10   0 -10   40.75    4.01
 -10   0  10   52.83    4.80
 -10   0  10   39.40    4.42
  10   0 -10   54.93    4.88
 -10   0  10   43.58    4.48
  10   0  -9    1.53    3.88
 -10   0   9    4.87    3.64
 -10   0   9   -2.89    3.93
  10   0  -9    1.10    3.96
 -10   0   9   -2.85    4.14
 -10   0   8 6254.00  164.70
  10   0  -7    0.08    3.20
 -10   0   7   -0.08    3.30
 -10   0   7    3.75    3.42
  10   0  -7    6.05    3.99
 -10   0   7    3.12    3.07
  10   0  -6 2058.00   43.27
 -10   0   6 2068.00   43.31
 -10   0   6 2053.00   43.24
  10   0  -6 2071.00   55.55
 -10   0   6 2033.00   54.70
  10   0  -5   -2.31    2.73
 -10   0   5   -0.30    3.07
 -10   0   5    0.34    2.95
  10   0  -5    5.97    3.27
 -10   0   5    3.51    3.36
  10   0  -4   50.95    3.28
 -10   0   4   53.66    3.32
 -10   0   4   46.44    3.21
  10   0  -4   53.72    4.12
 -10   0   4   51.65    3.99
  10   0  -3    1.93    2.18
 -10   0   3    1.46    1.92
 -10   0   3   -1.17    2.18
  10   0  -3    3.43    2.65
 -10   0   3   -0.60    2.96
  10   0  -2  573.60   12.58
 -10   0   2  561.30   12.25
  10   0  -2  571.70   16.17
 -10   0   2  570.10   16.11
  10   0  -1    0.13    1.32
 -10   0   1   -0.24    1.18
  10   0  -1   -2.81    2.18
 -10   0   1    0.46    2.29
 -10   0   0 3320.00   87.69
  10   0   1    2.63    0.97
 -10   0  -1    1.02    0.85
  10   0   1    2.25    1.81
 -10   0  -1    3.44    2.06
 -10   0  -2 1023.00   21.72
 -10   0  -2 1055.00   28.53
  10   0   3    4.41    1.42
  10   0   3    3.14    1.56
 -10   0  -3    1.47    1.45
 -10   0  -3    3.79    2.03
 -10   0  -4 3158.00   64.96
 -10   0  -4 3300.00   87.16
  10   0   5    3.45    2.45
  10   0   5    7.87    1.96
 -10   0  -5    6.36    1.90
 -10   0  -5    9.84    2.15
 -10   0  -5    8.46    2.10
  10   0   6  952.70   20.69
  10   0   6  943.70   20.35
 -10   0  -6  973.50   26.64
 -10   0  -6 1014.00   27.68
  10   0   7    4.66    2.21
  10   0   7    2.80    2.59
 -10   0  -7    3.24    2.69
 -10   0  -7    2.59    2.47
  10   0   8  695.00   16.04
  10   0   8  700.00   15.96
 -10   0  -8  739.60   20.72
 -10   0  -8  761.80   21.43
  10   0   9    1.44    2.82
  10   0   9   -0.80    2.67
 -10   0  -9   -0.49    2.67
 -10   0  -9    1.13    2.62
  10   0  10   72.03    4.47
  10   0  10   74.27    4.38
 -10   0 -10   90.92    4.88
  10   0  11   -3.59    3.89
  10   0  11    7.45    3.58
 -10   0 -11   -0.38    3.23
  10   0  12  509.40   13.33
  10   0  12  529.80   13.77
 -10   0 -12  491.90   14.63
  10   0  13   -4.93    4.04
  10   0  13    5.29    4.22
 -10   0 -13    0.66    3.45
  10   0  14  543.00   14.28
  10   0  14  554.40   14.39
 -10   0 -14  533.70   16.32
  10   0  15   -2.62    4.70
  10   0  15   -2.09    4.23
 -10   0 -15    5.27    4.11
  10   0  16  991.30   23.17
  10   0  16 1023.00   23.67
 -10   0 -16  979.20   27.60
  10   0  17   -0.30    5.01
  10   0  17    1.73    4.76
 -10   0 -17   -3.47    4.70
  10   0  18  854.20   20.82
  10   0  18  850.50   20.45
 -10   0 -18  864.50   24.96
 -10   0 -18  842.00   24.22
  10   0  19    6.97    5.14
  10   0  19   -5.44    4.90
 -10   0 -19   -4.09    5.17
 -10   0 -19   -2.88    4.17
  10   0  20   19.86    6.03
  10   0  20   16.83    5.25
 -10   0 -20   19.72    5.42
 -10   0 -20   15.81    5.04
  10   0  21   -0.01    5.65
  10   0  21   -0.01    5.77
 -10   0 -21   -1.25    5.46
 -10   0 -21   -0.83    4.47
 -12   0  29   -1.24    4.01
 -12   0  29   -5.77    4.15
  12   0 -29    1.85    4.49
 -12   0  28   68.43    5.83
 -12   0  28   60.20    5.23
  12   0 -28   63.50    5.43
 -12   0  28   72.83    5.10
 -12   0  27    5.08    3.85
 -12   0  27    0.57    4.93
  12   0 -27    3.09    4.96
 -12   0  27   -2.74    4.93
 -12   0  26  584.40   15.27
 -12   0  26  589.40   15.54
  12   0 -26  584.60   18.08
 -12   0  26  585.80   18.16
 -12   0  25   -2.39    4.75
 -12   0  25   -4.64    4.96
  12   0 -25    1.21    5.03
 -12   0  25   -8.52    5.10
 -12   0  24  976.50   22.86
 -12   0  24 1041.00   24.52
  12   0 -24 1015.00   29.29
 -12   0  24 1012.00   28.91
 -12   0  23   -6.25    5.23
 -12   0  23   -3.96    5.15
  12   0 -23    5.14    4.12
 -12   0  23   -1.42    4.68
 -12   0  22 1287.00   29.21
 -12   0  22 1284.00   29.36
  12   0 -22 1307.00   36.69
 -12   0  22 1235.00   34.96
 -12   0  21   -5.28    4.90
 -12   0  21    1.27    5.01
  12   0 -21    1.98    4.66
 -12   0  21    5.22    5.77
 -12   0  20 2131.00   46.36
 -12   0  20 2160.00   46.84
  12   0 -20 2247.00   60.88
 -12   0  20 2064.00   56.63
 -12   0  19    0.59    5.01
 -12   0  19    4.05    4.93
  12   0 -19   -3.35    4.95
 -12   0  19    2.52    5.49
 -12   0  18   14.94    5.28
 -12   0  18   16.04    5.17
  12   0 -18   24.39    4.79
 -12   0  18   20.09    5.12
 -12   0  17    0.49    4.20
 -12   0  17    1.27    4.78
  12   0 -17    2.17    3.93
 -12   0  17   -4.97    3.80
 -12   0  16  389.60   11.67
 -12   0  16  399.90   11.89
  12   0 -16  396.20   13.34
 -12   0  16  382.90   12.97
 -12   0  15   -0.06    4.44
 -12   0  15   -2.08    4.15
  12   0 -15   -1.26    3.69
 -12   0  15    3.80    3.76
 -12   0  14 1622.00   35.89
 -12   0  14 1613.00   36.01
  12   0 -14 1605.00   44.40
 -12   0  14 1619.00   44.79
 -12   0  13    1.40    4.14
 -12   0  13   -0.56    4.10
  12   0 -13    2.87    4.67
 -12   0  13    2.72    4.53
 -12   0  12 2285.00   48.91
 -12   0  12 2290.00   48.90
  12   0 -12 2281.00   61.63
 -12   0  12 2252.00   60.97
  12   0 -11   -2.78    3.73
 -12   0  11   -0.12    3.41
 -12   0  11    2.92    3.48
  12   0 -11   -1.91    4.37
 -12   0  11    3.42    3.83
  12   0 -10 6053.00  123.60
 -12   0  10 5963.00  121.60
 -12   0  10 6014.00  122.80
 -12   0  10 6182.00  163.00
  12   0  -9    1.37    3.54
 -12   0   9    0.88    3.59
 -12   0   9    2.33    3.44
  12   0  -9    2.30    3.48
 -12   0   9    1.40    4.05
  12   0  -8  714.90   16.85
 -12   0   8  706.10   16.58
 -12   0   8  715.60   16.89
  12   0  -8  726.80   21.17
 -12   0   8  721.30   21.12
  12   0  -7   -1.05    3.00
 -12   0   7   -1.09    2.96
 -12   0   7   -1.36    3.10
  12   0  -7    0.62    3.37
 -12   0   7    2.92    3.82
  12   0  -5    0.69    2.45
 -12   0   5   -1.40    2.73
 -12   0   5    0.35    2.32
  12   0  -5   -1.56    2.99
 -12   0   5    0.55    3.20
  12   0  -4  265.80    7.13
 -12   0   4  278.40    7.55
 -12   0   4  270.00    7.02
  12   0  -4  283.70    9.20
 -12   0   4  280.00    9.18
  12   0  -3    0.96    1.98
 -12   0   3    1.80    2.09
 -12   0   3    1.57    1.81
  12   0  -3   -1.04    2.59
 -12   0   3   -0.44    2.56
  12   0  -1    3.11    1.26
  12   0  -1    4.12    2.23
 -12   0   1    5.95    2.55
  12   0   0 3703.00   97.64
 -12   0   0 3922.00  103.50
  12   0   1    5.73    1.90
 -12   0  -1    5.40    2.14
 -12   0  -2 3719.00   98.14
  12   0   3    2.59    1.29
  12   0   3    4.56    1.43
 -12   0  -3    1.07    2.04
  12   0   4 2076.00   43.26
  12   0   4 2104.00   43.74
 -12   0  -4 2161.00   57.59
  12   0   5    0.67    1.66
  12   0   5    0.96    1.99
 -12   0  -5    2.61    2.10
 -12   0  -5   -1.44    2.12
  12   0   6    1.09    2.05
  12   0   6    3.60    1.91
 -12   0  -6    2.67    2.19
 -12   0  -6    1.77    2.53
  12   0   7   -0.49    2.27
  12   0   7    2.25    2.44
 -12   0  -7    2.35    2.46
 -12   0  -7    1.16    2.59
  12   0   8  362.10    9.03
  12   0   8  375.80    9.71
 -12   0  -8  379.70   11.46
 -12   0  -8  383.70   11.79
  12   0   9   -0.62    2.82
  12   0   9    2.58    3.09
 -12   0  -9    5.27    3.20
 -12   0  -9    2.59    2.61
  12   0  10 2442.00   51.12
  12   0  10 2394.00   50.20
 -12   0 -10 2408.00   64.35
 -12   0 -10 2465.00   65.80
  12   0  11    5.27    3.51
  12   0  11   -0.52    3.67
 -12   0 -11   -1.03    2.90
 -12   0 -11    1.15    2.96
  12   0  12  799.30   18.85
  12   0  12  771.60   18.17
 -12   0 -12  749.50   21.70
 -12   0 -12  791.20   22.51
  12   0  13   -2.02    3.64
  12   0  13    3.61    4.23
 -12   0 -13    0.07    3.43
 -12   0 -13    2.22    3.33
  12   0  14  966.50   22.35
  12   0  14  965.40   22.35
 -12   0 -14  941.20   26.71
 -12   0 -14  958.60   27.02
  12   0  15    1.97    4.61
  12   0  15    0.85    4.38
 -12   0 -15    2.34    3.98
 -12   0 -15    0.70    3.80
  12   0  16   10.41    4.71
  12   0  16    1.55    4.68
 -12   0 -16    4.44    4.43
 -12   0 -16    9.22    3.67
  12   0  17   -2.22    5.23
  12   0  17    0.77    4.99
 -12   0 -17   -4.83    3.56
 -12   0 -17    8.29    4.83
  12   0  18   21.35    5.47
  12   0  18   29.23    5.89
 -12   0 -18   33.08    5.71
 -12   0 -18   41.45    4.70
  12   0  19    4.27    5.77
  12   0  19   -3.13    5.18
 -12   0 -19   -6.71    5.30
 -12   0 -19    3.23    4.60
 -12   0 -20    7.79    6.29
 -12   0 -20   -9.36    5.04
 -14   0  29    4.30    4.76
 -14   0  29   -1.73    4.23
  14   0 -29   -7.46    4.19
 -14   0  29    0.97    5.05
 -14   0  28  582.70   15.21
 -14   0  28  554.10   14.50
  14   0 -28  558.50   17.05
 -14   0  28  547.70   16.94
 -14   0  27   -1.29    4.27
 -14   0  27    4.11    4.37
  14   0 -27   -4.26    4.75
 -14   0  27   -4.07    4.49
 -14   0  26  419.70   12.44
 -14   0  26  430.70   12.30
  14   0 -26  431.70   14.08
 -14   0  26  419.80   13.80
 -14   0  25   -3.90    5.00
 -14   0  25   -1.32    4.40
  14   0 -25   -0.44    4.41
 -14   0  25    3.18    5.13
 -14   0  24  829.10   20.58
 -14   0  24  834.20   20.39
  14   0 -24  802.60   23.21
 -14   0  24  841.90   24.85
 -14   0  23   -4.80    4.71
 -14   0  23    1.04    4.55
  14   0 -23    0.12    4.93
 -14   0  23   -1.15    5.55
 -14   0  22  100.10    6.58
 -14   0  22   83.57    6.45
  14   0 -22  107.90    6.83
 -14   0  22  100.10    6.83
 -14   0  21   -6.53    5.30
 -14   0  21   -3.62    5.15
  14   0 -21    0.81    5.13
 -14   0  21    1.48    4.77
 -14   0  20   15.92    4.91
 -14   0  20    7.22    4.97
  14   0 -20   16.02    5.34
 -14   0  20    7.25    5.76
 -14   0  19   -2.44    3.83
 -14   0  19   -1.08    4.78
  14   0 -19    0.86    4.81
 -14   0  19    3.32    5.72
 -14   0  18  800.30   20.37
 -14   0  18  811.70   20.29
  14   0 -18  831.00   24.43
 -14   0  18  808.80   24.37
 -14   0  17    3.96    4.71
 -14   0  17    3.54    4.71
  14   0 -17    2.90    4.98
 -14   0  17   -4.91    5.75
 -14   0  16 4948.00  102.20
 -14   0  16 5107.00  105.40
  14   0 -16 5013.00  133.20
 -14   0  16 5061.00  134.40
 -14   0  15   -2.51    4.10
 -14   0  15   -2.17    4.34
  14   0 -15    2.39    3.87
 -14   0  15   -0.72    4.83
 -14   0  14 4514.00   93.27
 -14   0  14 4512.00   93.33
  14   0 -14 4367.00  116.10
 -14   0  14 4428.00  117.90
 -14   0  13   -1.22    3.90
 -14   0  13    3.14    4.01
  14   0 -13    1.61    4.53
 -14   0  13   12.31    4.86
 -14   0  12 2869.00   60.55
 -14   0  12 2806.00   59.13
  14   0 -12 2819.00   75.62
 -14   0  12 2766.00   74.29
  14   0 -11   -0.50    3.65
 -14   0  11   -1.17    3.67
 -14   0  11    3.43    3.73
  14   0 -11   -1.86    3.85
 -14   0  11    6.29    4.10
  14   0 -10  947.60   21.88
 -14   0  10  949.40   21.91
 -14   0  10  938.80   21.62
  14   0 -10 1008.00   28.51
 -14   0  10  946.50   26.98
  14   0  -9   -1.20    3.35
 -14   0   9    2.41    3.40
 -14   0   9    0.34    3.47
  14   0  -9    0.28    3.95
 -14   0   9   -5.93    3.86
  14   0  -8 7403.00  150.20
 -14   0   8 7449.00  151.40
 -14   0   8 7676.00  155.90
 -14   0   8 7582.00  199.50
  14   0  -7   -1.08    2.81
 -14   0   7   -0.50    2.94
 -14   0   7    0.43    2.97
  14   0  -7    3.27    3.47
 -14   0   7    0.99    3.54
  14   0  -6 1412.00   30.14
 -14   0   6 1390.00   29.63
 -14   0   6 1393.00   29.78
  14   0  -6 1430.00   39.01
 -14   0   6 1397.00   38.19
  14   0  -5    5.72    2.42
 -14   0   5    2.89    2.54
 -14   0   5    2.47    2.47
  14   0  -5    2.61    3.11
 -14   0   5    6.35    3.32
  14   0  -4  432.30   10.20
 -14   0   4  438.20   10.22
 -14   0   4  454.10   10.56
  14   0  -4  463.20   13.85
 -14   0   4  452.80   13.48
  14   0  -3    3.74    1.86
 -14   0   3    0.77    1.61
 -14   0   3    5.77    1.80
  14   0  -3    3.29    2.65
 -14   0   3    3.17    2.79
  14   0  -2 2392.00   49.74
 -14   0   2 2390.00   49.75
 -14   0   2 2349.00   48.75
  14   0  -2 2451.00   65.18
 -14   0   2 2478.00   65.94
  14   0  -1   -0.09    0.95
  14   0  -1    3.78    2.19
 -14   0   1    1.34    2.43
  14   0   0 3829.00  101.10
 -14   0   0 3920.00  103.50
 -14   0  -1   -4.26    2.35
 -14   0  -2   85.80    3.96
 -14   0  -3    1.12    2.30
 -14   0  -4  768.70   21.40
  14   0   5   -0.80    1.66
  14   0   5    0.36    1.63
 -14   0  -5    1.31    2.05
 -14   0  -5    0.85    2.39
  14   0   6  354.80    8.46
  14   0   6  357.10    8.48
 -14   0  -6  375.50   11.17
 -14   0  -6  404.10   11.92
  14   0   7    4.11    2.45
  14   0   7    0.54    2.09
 -14   0  -7    0.09    2.72
 -14   0  -7    4.33    2.27
  14   0   8  544.90   12.85
  14   0   8  535.20   12.51
 -14   0  -8  538.90   15.57
 -14   0  -8  537.00   15.54
  14   0   9    0.38    3.10
  14   0   9    1.06    2.76
 -14   0  -9    5.19    2.60
 -14   0  -9   -0.55    2.71
  14   0  10 1178.00   25.85
  14   0  10 1114.00   24.34
 -14   0 -10 1120.00   30.78
 -14   0 -10 1098.00   30.22
  14   0  11    0.97    3.32
  14   0  11    2.72    3.34
 -14   0 -11    0.78    2.98
 -14   0 -11   -1.73    2.83
  14   0  12    8.80    3.81
  14   0  12    9.88    3.70
 -14   0 -12    5.62    3.48
 -14   0 -12   10.82    3.22
  14   0  13    5.21    4.12
  14   0  13   -2.62    4.16
 -14   0 -13   -0.50    3.52
 -14   0 -13    0.55    2.85
  14   0  14   30.40    4.74
  14   0  14   35.37    4.86
 -14   0 -14   31.98    3.75
 -14   0 -14   22.13    4.26
  14   0  15   -2.73    4.32
  14   0  15    2.29    4.79
 -14   0 -15   -0.90    4.22
 -14   0 -15    1.03    3.34
  14   0  16   20.64    5.49
  14   0  16   22.44    5.18
 -14   0 -16   29.09    5.29
 -14   0 -16   24.05    3.68
  14   0  17    1.55    5.19
  14   0  17   10.04    5.14
 -14   0 -17   -2.38    5.24
 -14   0 -17   -2.27    3.90
  14   0  18  157.10    7.84
  14   0  18  153.70    8.47
 -14   0 -18  179.80    8.76
 -14   0 -18  156.60    6.99
  14   0  19    5.89    6.47
  14   0  19    9.93    7.28
 -14   0 -19   -5.39    7.14
 -14   0 -19    5.87    4.83
 -16   0  29   -3.61    4.75
 -16   0  29   10.90    4.58
  16   0 -29    2.27    4.73
 -16   0  29   -1.18    4.78
 -16   0  28  125.90    6.64
 -16   0  28  131.30    6.66
  16   0 -28  128.10    6.81
 -16   0  28  126.00    7.19
 -16   0  27   -1.95    4.85
 -16   0  27   -2.22    4.07
  16   0 -27    6.21    4.45
 -16   0  27   -9.11    5.00
 -16   0  26    3.49    4.79
 -16   0  26   11.05    4.95
  16   0 -26   12.14    4.04
 -16   0  26   10.91    4.60
 -16   0  25   -1.27    4.44
 -16   0  25   -5.41    4.95
  16   0 -25   -1.57    4.82
 -16   0  25    3.05    4.83
 -16   0  24   77.08    6.22
 -16   0  24   83.97    6.41
  16   0 -24   84.85    6.53
 -16   0  24   76.31    6.72
 -16   0  23    2.01    5.05
 -16   0  23    4.49    5.29
  16   0 -23    1.48    4.61
 -16   0  23    1.82    5.81
 -16   0  22  429.00   12.76
 -16   0  22  425.60   12.10
  16   0 -22  422.60   14.22
 -16   0  22  423.20   14.38
 -16   0  21   -3.96    3.94
 -16   0  21   -4.26    5.17
  16   0 -21   -1.79    4.60
 -16   0  21   -6.29    4.70
 -16   0  20 3119.00   66.24
 -16   0  20 3203.00   67.68
  16   0 -20 3219.00   86.21
 -16   0  20 3228.00   86.86
 -16   0  19   10.89    5.18
 -16   0  19    0.79    5.03
  16   0 -19    1.69    4.55
 -16   0  19  -14.69    5.79
 -16   0  18 2853.00   60.47
 -16   0  18 2812.00   60.10
  16   0 -18 2777.00   75.07
 -16   0  18 2764.00   74.70
 -16   0  17   -2.39    4.62
 -16   0  17   -1.15    4.25
  16   0 -17   -5.49    4.94
 -16   0  17    1.23    5.58
 -16   0  16  116.40    6.39
 -16   0  16  126.60    6.56
  16   0 -16  122.20    6.82
 -16   0  16  125.90    7.26
 -16   0  15   -0.58    4.38
 -16   0  15   -0.76    4.45
  16   0 -15   13.78    5.02
 -16   0  15    4.56    4.52
 -16   0  14    5.68    4.51
 -16   0  14    3.15    4.53
  16   0 -14    3.10    4.51
 -16   0  14   -0.25    4.65
 -16   0  13    0.04    4.12
 -16   0  13    3.68    4.04
  16   0 -13    5.07    4.42
 -16   0  13   -0.12    4.48
 -16   0  12  479.10   13.04
 -16   0  12  494.00   13.48
  16   0 -12  486.70   15.18
 -16   0  12  474.50   15.20
  16   0 -11   -0.43    3.07
 -16   0  11   -2.28    3.77
 -16   0  11   -2.02    3.71
  16   0 -11   -2.85    4.02
 -16   0  11   -1.19    4.10
  16   0 -10 3520.00   72.97
 -16   0  10 3489.00   72.06
 -16   0  10 3519.00   73.06
  16   0 -10 3547.00   94.42
 -16   0  10 3429.00   91.40
  16   0  -9   -0.12    3.27
 -16   0   9    0.68    3.28
 -16   0   9    3.38    3.01
  16   0  -9    3.56    3.68
 -16   0   9    4.21    4.01
  16   0  -8 3493.00   72.06
 -16   0   8 3656.00   75.33
 -16   0   8 3555.00   73.27
  16   0  -8 3555.00   94.50
 -16   0   8 3624.00   96.32
  16   0  -7    5.94    2.94
 -16   0   7    3.17    2.86
 -16   0   7   -0.76    2.53
  16   0  -7    4.86    3.60
 -16   0   7   -0.76    3.65
 -16   0   6 7377.00  194.10
  16   0  -5    3.44    2.30
 -16   0   5   -1.43    2.35
 -16   0   5    1.32    2.18
  16   0  -5   -2.08    2.91
 -16   0   5    1.16    3.29
  16   0  -4 1287.00   27.27
 -16   0   4 1275.00   26.91
 -16   0   4 1293.00   27.32
  16   0  -4 1353.00   36.94
 -16   0   4 1315.00   35.96
  16   0  -3   -0.44    1.56
 -16   0   3   -0.15    1.53
 -16   0   3    1.36    1.66
  16   0  -3    0.08    2.71
 -16   0   3    1.17    2.95
  16   0  -2  174.20    6.29
 -16   0   2  183.70    6.49
  16   0  -1    0.57    2.43
 -16   0   1   -0.65    2.45
  16   0   0  293.40    9.09
 -16   0   0  285.10    8.89
 -16   0  -1    2.67    2.45
 -16   0  -2 2361.00   62.99
 -16   0  -3    3.35    2.39
 -16   0  -4  999.30   27.31
 -16   0  -5    2.01    2.33
 -16   0  -5    1.38    2.41
 -16   0  -6 2686.00   71.40
 -16   0  -6 2834.00   75.53
  16   0   7    1.04    2.03
  16   0   7    2.01    2.07
 -16   0  -7    5.62    2.50
 -16   0  -7   -2.49    2.76
  16   0   8  845.60   18.52
  16   0   8  908.30   19.86
 -16   0  -8  889.10   24.73
 -16   0  -8  927.30   25.65
  16   0   9    2.98    2.54
  16   0   9   -1.02    2.73
 -16   0  -9   -0.64    2.94
 -16   0  -9    1.18    3.00
  16   0  10   29.78    3.41
  16   0  10   34.25    3.54
 -16   0 -10   46.75    4.01
 -16   0 -10   41.56    3.77
  16   0  11    2.73    3.48
  16   0  11    0.26    3.50
 -16   0 -11    4.08    3.54
 -16   0 -11    1.99    3.32
  16   0  12   26.32    4.26
  16   0  12   20.07    3.94
 -16   0 -12   27.36    4.25
 -16   0 -12   26.23    3.65
  16   0  13   -4.80    4.12
  16   0  13    7.68    4.44
 -16   0 -13    6.17    4.68
 -16   0 -13    6.63    3.37
  16   0  14  431.70   12.17
  16   0  14  389.40   10.83
 -16   0 -14  443.00   14.04
 -16   0 -14  441.90   13.55
  16   0  15    0.80    4.56
  16   0  15   -0.91    5.38
 -16   0 -15    1.91    4.12
 -16   0 -15    2.56    4.88
  16   0  16  311.70   10.72
  16   0  16  302.90   10.74
 -16   0 -16  309.30   11.34
 -16   0 -16  311.40   10.49
  16   0  17    1.67    5.67
  16   0  17    6.69    6.36
 -16   0 -17  -10.72    6.06
 -16   0 -17    1.05    4.60
 -18   0  29   -3.21    3.98
 -18   0  29    0.56    3.60
  18   0 -29    5.82    4.47
 -18   0  29   -1.81    4.88
 -18   0  28    2.61    4.52
 -18   0  28    3.41    4.58
  18   0 -28    2.64    4.30
 -18   0  28   -4.67    5.09
 -18   0  27    6.20    4.58
 -18   0  27    2.45    4.20
  18   0 -27    1.92    4.09
 -18   0  27   -2.66    5.03
 -18   0  26  191.10    7.72
 -18   0  26  183.30    7.97
  18   0 -26  181.90    8.53
 -18   0  26  172.80    8.10
 -18   0  25   -6.39    5.29
 -18   0  25   -4.26    5.03
  18   0 -25    4.55    4.16
 -18   0  25    6.15    5.41
 -18   0  24 1909.00   41.30
 -18   0  24 1918.00   41.72
  18   0 -24 1884.00   51.48
 -18   0  24 1887.00   51.80
 -18   0  23    2.59    4.90
 -18   0  23    0.33    4.70
  18   0 -23    6.62    4.23
 -18   0  23   -0.63    5.15
 -18   0  22  193.60    8.56
 -18   0  22  205.80    8.55
  18   0 -22  211.60    9.03
 -18   0  22  204.50    8.99
 -18   0  21    1.99    5.11
 -18   0  21    1.46    5.03
  18   0 -21    2.25    5.09
 -18   0  21   -6.90    5.68
 -18   0  20   23.57    5.29
 -18   0  20   23.97    5.28
  18   0 -20   19.85    5.38
 -18   0  20   28.53    6.28
 -18   0  19    3.12    4.74
 -18   0  19    8.11    5.25
  18   0 -19   -3.12    4.57
 -18   0  19   -2.93    5.56
 -18   0  18 1500.00   34.11
 -18   0  18 1515.00   34.12
  18   0 -18 1519.00   42.01
 -18   0  18 1485.00   41.58
 -18   0  17   -7.59    4.93
 -18   0  17   -1.31    4.98
  18   0 -17    3.54    4.91
 -18   0  17   -5.42    5.36
 -18   0  16  137.60    6.88
 -18   0  16  143.50    7.23
  18   0 -16  143.70    7.52
 -18   0  16  150.80    8.45
 -18   0  15   -0.03    3.67
 -18   0  15    2.26    4.36
  18   0 -15    2.27    4.36
 -18   0  15   -5.08    4.82
 -18   0  14   68.95    4.95
 -18   0  14   70.59    5.51
  18   0 -14   79.41    5.73
 -18   0  14   60.31    6.03
 -18   0  13   -1.49    3.81
 -18   0  13   -0.80    4.15
  18   0 -13    3.67    4.59
 -18   0  13    7.14    4.92
 -18   0  12 2279.00   48.31
 -18   0  12 2315.00   48.95
  18   0 -12 2290.00   61.94
 -18   0  12 2245.00   60.80
 -18   0  11   -0.54    3.60
 -18   0  11    2.11    3.75
  18   0 -11   -0.45    4.06
 -18   0  11    1.72    4.43
 -18   0  10 1660.00   35.97
 -18   0  10 1637.00   35.41
  18   0 -10 1639.00   44.83
 -18   0  10 1590.00   43.82
  18   0  -9    0.46    3.23
 -18   0   9   -1.39    3.09
 -18   0   9    2.95    3.01
  18   0  -9    0.09    3.75
 -18   0   9   -4.01    3.37
  18   0  -8 2048.00   43.25
 -18   0   8 2016.00   42.78
 -18   0   8 1966.00   41.89
  18   0  -8 1983.00   53.72
 -18   0   8 1980.00   53.81
  18   0  -7   -1.07    2.52
 -18   0   7    3.48    2.53
 -18   0   7    2.50    2.92
  18   0  -7    2.46    3.46
 -18   0   7   -3.36    3.48
 -18   0   6  290.90    7.68
 -18   0   6  289.30    7.96
  18   0  -6  305.00   10.21
 -18   0   6  284.30    9.70
 -18   0   5   -1.75    2.15
 -18   0   5    0.57    2.26
  18   0  -5   -2.61    3.15
 -18   0   5    1.91    3.58
 -18   0   4 1374.00   28.92
 -18   0   4 1376.00   29.13
  18   0  -4 1399.00   38.16
 -18   0   4 1442.00   39.40
 -18   0   3    1.26    1.50
 -18   0   3   -0.32    1.25
  18   0  -3    0.11    2.72
 -18   0   3    3.60    3.04
  18   0  -2  440.70   13.04
 -18   0   2  407.20   12.30
  18   0  -1    1.95    2.38
 -18   0   1    3.69    2.92
  18   0   0 1580.00   42.52
 -18   0   0 1572.00   42.44
 -18   0  -1    4.06    2.43
 -18   0  -2 3277.00   86.89
 -18   0  -3   -0.32    2.49
 -18   0  -4   13.53    2.38
 -18   0  -4   15.47    2.98
 -18   0  -5   -1.58    2.16
 -18   0  -5    5.77    2.64
 -18   0  -6  227.50    7.45
 -18   0  -6  237.20    7.94
 -18   0  -7    0.02    2.66
 -18   0  -7    2.21    3.18
 -18   0  -8    8.75    2.68
 -18   0  -8   11.22    3.05
 -18   0  -9   -0.40    2.98
 -18   0  -9    0.70    2.98
  18   0  10  104.60    4.33
  18   0  10  106.70    4.22
 -18   0 -10  122.10    5.65
 -18   0 -10  125.80    5.31
  18   0  11   -2.94    3.02
  18   0  11   -0.67    2.88
 -18   0 -11   -2.44    3.46
 -18   0 -11   -2.73    3.01
  18   0  12 1113.00   24.74
  18   0  12 1020.00   22.62
 -18   0 -12 1159.00   32.15
 -18   0 -12 1150.00   31.65
  18   0  13   -0.19    4.44
  18   0  13    4.20    3.94
 -18   0 -13   -1.32    4.86
 -18   0 -13    6.54    3.52
  18   0  14  256.30    8.90
  18   0  14  256.10    8.52
 -18   0 -14  247.80    9.18
 -18   0 -14  269.50    9.04
  18   0  15    0.45    5.27
  18   0  15    3.65    5.54
 -18   0 -15    1.21    5.03
 -18   0 -15    1.83    4.30
  18   0  16   22.42    5.93
  18   0  16   17.31    5.81
 -20   0  29   -2.32    4.42
 -20   0  29   -2.25    4.55
  20   0 -29   -0.67    4.22
 -20   0  29   -0.55    5.17
 -20   0  28   94.33    5.98
 -20   0  28   98.30    5.71
  20   0 -28  104.70    6.28
 -20   0  28   95.60    6.19
 -20   0  27    6.22    4.86
 -20   0  27    2.52    4.04
  20   0 -27    3.77    4.72
 -20   0  27    4.38    4.92
 -20   0  26 1060.00   24.87
 -20   0  26 1091.00   25.31
  20   0 -26 1092.00   30.52
 -20   0  26 1090.00   31.35
 -20   0  25   -4.82    4.79
 -20   0  25    2.95    4.53
  20   0 -25    2.49    4.44
 -20   0  25   -3.37    5.52
 -20   0  24 1708.00   37.71
 -20   0  24 1706.00   37.34
  20   0 -24 1719.00   47.17
 -20   0  24 1724.00   47.56
 -20   0  23   -1.33    4.53
 -20   0  23   -1.52    4.90
  20   0 -23    2.53    4.67
 -20   0  23    4.23    5.89
 -20   0  22 1269.00   28.77
 -20   0  22 1246.00   28.67
  20   0 -22 1235.00   34.66
 -20   0  22 1258.00   35.68
 -20   0  21   -5.75    5.12
 -20   0  21   -7.06    4.85
  20   0 -21    4.62    4.72
 -20   0  21   -3.74    5.28
 -20   0  20  722.90   18.99
 -20   0  20  739.30   18.77
  20   0 -20  737.90   22.40
 -20   0  20  736.00   22.48
 -20   0  19  -11.34    4.90
 -20   0  19   -5.45    4.86
  20   0 -19    3.94    5.05
 -20   0  19    9.19    6.07
 -20   0  18 3244.00   68.21
 -20   0  18 3197.00   67.28
  20   0 -18 3191.00   85.69
 -20   0  18 3241.00   87.21
 -20   0  17   -2.65    4.45
 -20   0  17   -0.85    4.88
  20   0 -17    0.62    4.56
 -20   0  17   -5.30    4.81
 -20   0  16 1435.00   32.25
 -20   0  16 1408.00   31.65
  20   0 -16 1390.00   38.99
 -20   0  16 1402.00   39.63
 -20   0  15   -1.62    4.05
 -20   0  15    0.39    4.36
  20   0 -15   -1.37    4.51
 -20   0  15    0.42    4.98
 -20   0  14 3246.00   68.48
 -20   0  14 3309.00   69.29
  20   0 -14 3364.00   90.08
 -20   0  14 3301.00   88.64
 -20   0  13    1.50    4.22
 -20   0  13   -4.39    3.77
  20   0 -13    5.36    4.27
 -20   0  13    2.32    4.36
 -20   0  12 1242.00   27.95
 -20   0  12 1303.00   29.20
  20   0 -12 1295.00   36.33
 -20   0  12 1239.00   34.66
 -20   0  11    0.60    3.96
 -20   0  11    0.78    3.48
  20   0 -11    0.40    4.10
 -20   0  11    5.26    3.91
 -20   0  10  151.20    6.34
 -20   0  10  149.70    5.94
  20   0 -10  170.40    7.57
 -20   0  10  151.70    6.88
 -20   0   9    0.77    3.10
 -20   0   9   -2.11    3.23
  20   0  -9    6.92    3.85
 -20   0   9    3.18    3.82
 -20   0   8    1.07    2.68
 -20   0   8    5.42    3.03
  20   0  -8    1.38    3.68
 -20   0   8    1.45    4.10
 -20   0   7    0.32    2.64
 -20   0   7   -3.05    2.67
  20   0  -7    0.08    3.29
 -20   0   7   -2.43    3.74
 -20   0   6 2070.00   43.12
 -20   0   6 2187.00   45.65
  20   0  -6 2079.00   56.09
 -20   0   6 2129.00   57.47
 -20   0   5    3.27    1.95
 -20   0   5    4.25    1.91
  20   0  -5    1.08    3.31
 -20   0   5    2.50    3.53
 -20   0   4  500.90   11.15
 -20   0   4  518.80   11.63
  20   0  -4  506.40   15.08
 -20   0   4  538.70   15.87
  20   0  -3   -0.02    2.81
 -20   0   3    2.22    3.15
  20   0  -2 2911.00   77.52
 -20   0   2 2949.00   78.72
  20   0  -1    4.30    2.64
 -20   0   1   -2.29    2.95
 -20   0   0  838.30   23.20
 -20   0  -1   -0.52    2.68
 -20   0  -2 1301.00   35.31
 -20   0  -3   -2.47    2.61
 -20   0  -4  559.30   15.86
 -20   0  -4  568.70   16.22
 -20   0  -5   -0.50    2.43
 -20   0  -5    5.26    2.54
 -20   0  -6 2227.00   59.74
 -20   0  -6 2337.00   62.70
 -20   0  -7    3.38    2.54
 -20   0  -7   -2.19    2.66
 -20   0  -8  688.90   19.30
 -20   0  -8  722.70   20.29
 -20   0  -9    3.76    3.03
 -20   0  -9   -2.35    2.77
 -20   0 -10   42.22    3.79
 -20   0 -10   42.43    3.58
 -20   0 -11    3.93    3.59
 -20   0 -11    4.33    2.99
 -20   0 -12   94.18    4.55
 -20   0 -12   84.96    4.68
 -22   0  29    4.40    4.53
 -22   0  29    4.62    4.44
  22   0 -29   -3.28    4.21
 -22   0  29    1.19    4.75
 -22   0  28  412.20   11.89
 -22   0  28  415.40   11.41
  22   0 -28  386.90   12.46
 -22   0  28  396.90   13.47
 -22   0  27    1.99    4.58
 -22   0  27    1.00    4.81
  22   0 -27    2.68    4.79
 -22   0  27   -1.25    5.04
 -22   0  26   26.54    5.11
 -22   0  26   22.72    5.47
  22   0 -26   23.54    4.40
 -22   0  26   28.00    5.40
 -22   0  25    2.03    4.72
 -22   0  25    4.43    4.83
  22   0 -25    5.66    4.79
 -22   0  25    0.65    5.64
 -22   0  24  118.00    6.54
 -22   0  24  105.20    6.42
  22   0 -24   95.73    6.97
 -22   0  24   99.36    6.74
 -22   0  23    5.77    5.19
 -22   0  23   -5.16    4.92
  22   0 -23    1.88    5.23
 -22   0  23    1.30    5.47
 -22   0  22   40.94    4.88
 -22   0  22   40.74    5.43
  22   0 -22   33.07    5.71
 -22   0  22   29.33    6.16
 -22   0  21    3.90    4.09
 -22   0  21    4.39    4.78
  22   0 -21   -4.53    4.41
 -22   0  21    2.07    4.95
 -22   0  20 1818.00   39.52
 -22   0  20 1822.00   39.99
  22   0 -20 1862.00   50.89
 -22   0  20 1864.00   51.54
 -22   0  19    0.80    4.62
 -22   0  19    7.28    4.84
  22   0 -19   -0.30    4.88
 -22   0  19   -5.01    5.80
 -22   0  18 1987.00   43.47
 -22   0  18 1988.00   43.43
  22   0 -18 2001.00   54.92
 -22   0  18 2060.00   56.50
 -22   0  17    5.55    5.04
 -22   0  17   -4.11    4.65
  22   0 -17    6.17    5.03
 -22   0  17   -1.77    5.78
 -22   0  16  767.10   19.51
 -22   0  16  737.20   18.63
  22   0 -16  730.30   22.01
 -22   0  16  736.40   22.54
 -22   0  15    7.94    5.05
 -22   0  15   -2.12    4.31
  22   0 -15    2.15    4.75
 -22   0  15    0.56    5.14
 -22   0  14  173.50    7.05
 -22   0  14  173.40    7.36
  22   0 -14  166.60    8.13
 -22   0  14  170.40    8.61
 -22   0  13    6.42    4.22
 -22   0  13   -4.07    4.46
  22   0 -13    5.63    4.63
 -22   0  13    6.70    5.34
 -22   0  12   22.74    3.94
 -22   0  12   29.09    4.52
  22   0 -12   19.40    5.03
 -22   0  12   30.75    5.31
 -22   0  11   -3.02    3.12
 -22   0  11    6.68    4.04
  22   0 -11    6.91    4.52
 -22   0  11    1.28    4.12
 -22   0  10 1600.00   34.62
 -22   0  10 1581.00   34.34
  22   0 -10 1580.00   43.70
 -22   0  10 1504.00   41.56
 -22   0   9    2.47    3.22
 -22   0   9    3.04    3.18
  22   0  -9   -1.80    3.92
 -22   0   9    1.96    4.18
 -22   0   8 1375.00   29.73
 -22   0   8 1383.00   30.11
  22   0  -8 1341.00   37.39
 -22   0   8 1295.00   35.90
 -22   0   7   -0.51    2.79
 -22   0   7    0.75    2.70
  22   0  -7   -0.17    3.55
 -22   0   7   -1.04    3.93
  22   0  -6 1884.00   51.17
 -22   0   6 1808.00   49.09
 -22   0   5   -0.03    1.79
 -22   0   5   -0.02    1.83
  22   0  -5    0.70    3.33
 -22   0   5   -1.98    3.37
  22   0  -4  476.80   14.58
 -22   0   4  462.70   14.12
  22   0  -3   -0.22    3.02
 -22   0   3   -9.36    3.50
  22   0  -2   18.72    3.16
 -22   0   2   16.74    3.46
  22   0  -1    0.68    3.31
 -22   0   1    1.26    3.22
 -22   0   0   90.00    4.49
 -22   0  -1   -1.32    2.85
 -22   0  -2  182.90    6.51
 -22   0  -3   -2.43    2.30
 -22   0  -3    2.56    2.68
 -22   0  -4  112.00    4.48
 -22   0  -4  112.10    4.77
 -22   0  -5    1.28    2.46
 -22   0  -5    3.31    2.57
 -22   0  -6  639.10   17.99
 -22   0  -6  614.10   17.31
 -24   0  29   -0.59    4.20
 -24   0  28   38.41    4.72
 -24   0  28   42.40    5.18
  24   0 -28   38.96    5.08
 -24   0  28   43.09    5.76
 -24   0  27   -4.74    4.58
 -24   0  27    2.43    4.50
  24   0 -27    1.55    4.58
 -24   0  27    5.97    5.57
 -24   0  26  281.40    9.63
 -24   0  26  275.30    9.28
  24   0 -26  284.50   10.39
 -24   0  26  292.70   10.56
 -24   0  25    4.62    4.72
 -24   0  25   -4.83    4.23
  24   0 -25   -4.47    4.30
 -24   0  25    2.57    5.67
 -24   0  24  226.10    8.60
 -24   0  24  218.80    8.52
  24   0 -24  229.10    9.59
 -24   0  24  231.60    9.51
 -24   0  23    1.57    4.61
 -24   0  23   -0.71    4.95
  24   0 -23    5.69    4.51
 -24   0  23    2.89    5.77
 -24   0  22 1170.00   26.90
 -24   0  22 1176.00   27.15
  24   0 -22 1177.00   33.39
 -24   0  22 1197.00   33.98
 -24   0  21   -9.17    5.36
 -24   0  21    4.99    5.26
  24   0 -21   -2.82    5.04
 -24   0  21    1.33    5.56
 -24   0  20  361.10   11.43
 -24   0  20  337.90   10.69
  24   0 -20  347.60   12.36
 -24   0  20  351.10   13.11
 -24   0  19   -0.84    5.22
 -24   0  19   -1.97    4.82
  24   0 -19   -5.96    4.86
 -24   0  19    7.44    5.06
 -24   0  18   70.38    5.60
 -24   0  18   77.97    6.14
  24   0 -18   70.46    5.76
 -24   0  18   83.34    7.16
 -24   0  17   -3.23    4.45
 -24   0  17    2.61    5.05
  24   0 -17    0.62    4.07
 -24   0  17    7.50    5.72
 -24   0  16   27.65    4.59
 -24   0  16   20.64    5.03
  24   0 -16   29.05    5.16
 -24   0  16   22.62    6.06
 -24   0  15    0.92    4.27
 -24   0  15    0.36    4.67
  24   0 -15    3.33    4.58
 -24   0  15    5.95    5.18
 -24   0  14  607.00   15.63
 -24   0  14  605.20   15.84
  24   0 -14  607.10   18.93
 -24   0  14  607.80   18.87
 -24   0  13    1.68    4.40
 -24   0  13   -4.97    4.11
  24   0 -13    4.95    4.53
 -24   0  13    5.11    5.43
 -24   0  12 2093.00   45.24
 -24   0  12 2149.00   46.09
  24   0 -12 2136.00   58.42
 -24   0  12 2070.00   56.26
 -24   0  11    6.64    4.36
 -24   0  11   -0.86    3.80
  24   0 -11    6.01    4.52
 -24   0  11    3.52    5.16
 -24   0  10 2885.00   60.27
 -24   0  10 2880.00   60.44
  24   0 -10 2838.00   76.53
 -24   0  10 2756.00   74.19
 -24   0   9    0.08    3.62
 -24   0   9   -0.49    3.39
  24   0  -9    5.70    4.23
 -24   0   9    6.91    4.69
  24   0  -8  590.10   17.90
 -24   0   8  594.60   18.34
 -24   0   7   -1.75    2.24
  24   0  -7    0.13    3.91
 -24   0   7   -5.02    4.00
 -24   0   6    6.71    2.02
  24   0  -6   28.93    4.42
 -24   0   6   26.46    4.82
  24   0  -5    0.81    3.67
 -24   0   5    1.10    4.05
  24   0  -4   25.86    3.73
 -24   0   4   20.10    3.96
  24   0  -3   -0.26    3.06
 -24   0   3   -1.70    4.00
  24   0  -2  559.40   16.38
 -24   0   2  549.40   16.15
 -24   0   1   -0.96    3.34
 -24   0   0 1615.00   43.75
 -24   0  -1    6.62    3.00
 -24   0  -2 1192.00   32.48
 -24   0  -3    0.25    2.47
 -24   0  -3    1.93    2.39
 -26   0  28  239.20    8.21
 -26   0  28  249.10    8.61
  26   0 -28  245.20    9.48
 -26   0  28  243.90    9.20
 -26   0  27   -3.90    4.03
 -26   0  27   -1.66    4.70
  26   0 -27   -7.31    4.35
 -26   0  27   -1.53    4.53
 -26   0  26  652.50   16.12
 -26   0  26  667.40   16.82
  26   0 -26  666.60   19.84
 -26   0  26  642.60   19.48
 -26   0  25    1.18    4.24
 -26   0  25   11.16    5.08
  26   0 -25    2.13    4.99
 -26   0  25    3.16    5.07
 -26   0  24  514.10   14.02
 -26   0  24  507.90   13.92
  26   0 -24  528.70   16.79
 -26   0  24  534.20   17.16
 -26   0  23    3.59    5.01
 -26   0  23    4.11    4.89
  26   0 -23    5.78    4.67
 -26   0  23    3.91    5.59
 -26   0  22  379.10   11.23
 -26   0  22  350.60   10.98
  26   0 -22  361.60   12.53
 -26   0  22  368.00   13.40
 -26   0  21    2.95    4.78
 -26   0  21   -1.61    4.68
  26   0 -21    3.91    4.89
 -26   0  21    4.46    5.58
 -26   0  20   15.75    5.20
 -26   0  20   13.55    5.03
  26   0 -20   14.20    5.32
 -26   0  20   12.05    5.87
 -26   0  19    1.04    5.02
 -26   0  19    7.38    4.85
  26   0 -19    2.14    5.06
 -26   0  19   -1.82    5.16
 -26   0  18  342.40   11.38
 -26   0  18  308.50   10.12
  26   0 -18  317.90   11.80
 -26   0  18  318.60   12.29
 -26   0  17    6.96    5.11
 -26   0  17   -1.13    4.98
  26   0 -17   -5.94    4.97
 -26   0  17    1.84    5.33
 -26   0  16  468.40   13.37
 -26   0  16  495.30   13.72
  26   0 -16  455.00   15.16
 -26   0  16  486.20   16.31
 -26   0  15    3.38    4.17
 -26   0  15   -2.44    4.78
  26   0 -15    6.95    4.92
 -26   0  15   -0.60    5.50
 -26   0  14  901.20   21.30
 -26   0  14  900.20   21.49
  26   0 -14  876.70   25.75
 -26   0  14  889.70   26.26
 -26   0  13    0.04    4.26
 -26   0  13   -1.01    4.43
  26   0 -13   -5.84    4.78
 -26   0  13    0.57    5.23
 -26   0  12  326.80    9.66
 -26   0  12  318.70   10.10
  26   0 -12  311.80   11.43
 -26   0  12  320.10   11.80
 -26   0  11   -2.01    3.72
 -26   0  11   -1.78    3.84
  26   0 -11    3.43    4.47
 -26   0  11   -2.04    4.87
  26   0 -10  511.60   16.27
 -26   0  10  514.10   16.25
 -26   0   9    0.20    3.21
  26   0  -9   -1.63    4.18
 -26   0   9    1.36    4.91
 -26   0   8    1.01    2.71
  26   0  -8   14.47    4.19
 -26   0   8    7.86    4.64
 -26   0   7   -0.38    2.10
  26   0  -7    4.38    4.09
 -26   0   7    5.31    4.72
  26   0  -6  375.20   12.10
 -26   0   6  368.70   12.15
  26   0  -5    1.22    3.51
 -26   0   5    1.28    4.41
  26   0  -4 1344.00   36.98
 -26   0   4 1290.00   35.47
  26   0  -3    1.78    3.23
 -26   0   3    0.17    3.89
 -26   0   2  630.80   18.21
 -26   0   1    0.09    3.36
 -26   0   0  389.10   11.71
 -26   0  -1    2.85    2.84
 -28   0  27    5.66    4.71
 -28   0  27    1.01    4.93
  28   0 -27   -6.84    4.19
 -28   0  27   -2.90    4.80
 -28   0  26  116.10    6.54
 -28   0  26  126.50    6.89
  28   0 -26  131.00    6.42
 -28   0  26  123.00    7.21
 -28   0  25    7.13    4.57
 -28   0  25    3.40    4.98
  28   0 -25    3.69    4.92
 -28   0  25   -4.09    5.54
 -28   0  24    1.05    4.58
 -28   0  24   -4.56    5.03
  28   0 -24    1.77    5.08
 -28   0  24    7.21    4.53
 -28   0  23    8.48    4.77
 -28   0  23   -0.66    5.13
  28   0 -23   -6.24    4.91
 -28   0  23    0.46    5.85
 -28   0  22 1087.00   25.18
 -28   0  22 1071.00   24.72
  28   0 -22 1144.00   32.52
 -28   0  22 1097.00   31.33
 -28   0  21   -5.41    4.56
 -28   0  21    2.62    4.74
  28   0 -21   -5.16    5.09
 -28   0  21   -1.65    5.55
 -28   0  20  698.00   17.31
 -28   0  20  673.10   17.02
  28   0 -20  726.10   21.92
 -28   0  20  682.90   20.81
 -28   0  19    0.47    5.26
 -28   0  19    1.95    4.75
  28   0 -19   -2.69    4.95
 -28   0  19    0.80    5.34
 -28   0  18 1293.00   29.41
 -28   0  18 1241.00   28.21
  28   0 -18 1237.00   35.12
 -28   0  18 1262.00   35.91
 -28   0  17   -3.13    4.74
 -28   0  17    3.80    4.57
  28   0 -17   -1.53    5.15
 -28   0  17    3.60    5.68
 -28   0  16  970.20   23.03
 -28   0  16  900.70   21.28
  28   0 -16  938.40   27.71
 -28   0  16  941.90   27.42
 -28   0  15   -8.28    4.64
 -28   0  15   -0.30    4.47
  28   0 -15    0.91    4.88
 -28   0  15   -2.93    5.31
 -28   0  14  503.70   13.83
 -28   0  14  510.80   13.74
  28   0 -14  525.40   17.08
 -28   0  14  525.40   16.87
 -28   0  13   -4.41    4.40
 -28   0  13   -0.60    4.41
  28   0 -13    6.11    4.59
 -28   0  13   -0.42    5.22
  28   0 -12  676.00   20.73
 -28   0  12  653.50   19.83
 -28   0  11    2.36    3.19
  28   0 -11    2.80    4.49
 -28   0  11    5.43    5.01
  28   0 -10  469.50   15.18
 -28   0   9   -0.29    2.78
  28   0  -9   -3.22    4.32
 -28   0   9   -0.89    5.16
  28   0  -8  254.50    9.29
 -28   0   8  268.80   10.15
  28   0  -7   -5.94    4.02
 -28   0   7    9.47    4.77
  28   0  -6  502.30   15.34
 -28   0   6  504.80   15.61
  28   0  -5    2.46    3.64
 -28   0   5    3.49    4.48
  28   0  -4  593.20   17.49
 -28   0   4  566.10   16.99
  28   0  -3   -1.96    3.62
 -28   0   3   -0.07    3.55
 -28   0   2   61.09    4.23
 -28   0   1   -0.75    2.88
 -28   0   0   22.87    3.09
 -30   0  27   -3.38    4.83
 -30   0  26  176.30    7.55
 -30   0  26  189.50    7.69
  30   0 -26  171.70    7.88
 -30   0  26  182.80    8.24
 -30   0  25    2.15    4.46
 -30   0  25   -0.85    4.76
  30   0 -25    3.84    4.77
 -30   0  25   -6.37    5.15
 -30   0  24  361.30   10.90
 -30   0  24  370.50   11.01
  30   0 -24  363.10   12.52
 -30   0  24  405.30   13.66
 -30   0  23    9.01    4.96
 -30   0  23   -2.56    4.98
  30   0 -23    4.54    4.99
 -30   0  23   -0.35    5.41
 -30   0  22  211.90    8.52
 -30   0  22  201.00    8.29
  30   0 -22  206.80    9.45
 -30   0  22  182.10    8.82
 -30   0  21   -3.30    5.11
 -30   0  21   -4.69    5.02
  30   0 -21   -2.55    5.48
 -30   0  21   -2.59    4.89
 -30   0  20  270.00    9.86
 -30   0  20  243.60    9.09
  30   0 -20  262.60   10.84
 -30   0  20  236.90   10.06
 -30   0  19   -3.15    5.28
 -30   0  19   -1.24    4.61
  30   0 -19    1.04    5.22
 -30   0  19    1.26    5.41
 -30   0  18  158.40    7.98
 -30   0  18  149.50    7.22
  30   0 -18  158.60    8.11
 -30   0  18  137.80    7.73
 -30   0  17   -1.94    5.26
 -30   0  17    2.51    4.81
  30   0 -17    1.68    4.99
 -30   0  17    8.12    5.18
 -30   0  16  243.80    9.28
 -30   0  16  244.00    8.88
  30   0 -16  249.10   10.03
 -30   0  16  246.00   10.06
 -30   0  15    0.81    4.75
 -30   0  15   -6.19    4.55
  30   0 -15   -2.36    5.22
 -30   0  15    3.09    5.38
  30   0 -14 1162.00   32.97
 -30   0  14 1182.00   33.44
 -30   0  13    8.76    4.19
  30   0 -13   -1.70    5.04
 -30   0  13   -2.10    5.09
  30   0 -12  140.50    7.48
 -30   0  11    0.16    3.81
  30   0 -11   -2.75    4.54
 -30   0  11   -1.46    4.99
  30   0 -10  478.90   15.24
 -30   0  10  459.00   14.89
  30   0  -9    3.50    3.88
 -30   0   9    2.61    4.83
  30   0  -8  412.10   13.18
 -30   0   8  403.60   13.28
  30   0  -7   -1.75    3.86
 -30   0   7    3.79    4.38
  30   0  -6  228.50    8.40
 -30   0   6  213.00    8.48
  30   0  -5   -0.02    3.41
 -30   0   5    3.45    4.42
  30   0  -4   91.90    5.41
 -30   0   4   79.19    4.92
 -30   0   3   -0.88    3.48
 -30   0   2  217.10    7.50
 -30   0   1    0.18    2.85
 -32   0  25   -2.21    4.58
 -32   0  25   -0.19    4.77
  32   0 -25    4.52    4.75
 -32   0  25   -7.66    4.79
 -32   0  24  463.70   12.55
 -32   0  24  427.20   11.96
  32   0 -24  474.50   15.32
 -32   0  24  458.90   14.66
 -32   0  23   -2.25    4.61
 -32   0  23  -11.18    4.74
  32   0 -23   -2.02    4.64
 -32   0  23    8.55    5.41
 -32   0  22   11.93    5.72
 -32   0  22   17.55    4.95
  32   0 -22   18.78    4.85
 -32   0  22   23.44    5.59
 -32   0  21   -0.85    5.15
 -32   0  21    0.38    4.70
  32   0 -21   -3.12    4.98
 -32   0  21    0.03    5.41
 -32   0  20   23.96    5.73
 -32   0  20   26.55    5.16
  32   0 -20   14.22    5.14
 -32   0  20   25.96    5.28
 -32   0  19   -5.09    5.40
 -32   0  19    2.78    4.60
  32   0 -19    4.04    5.08
 -32   0  19   -2.83    5.14
 -32   0  18   53.65    6.23
 -32   0  18   56.82    5.54
  32   0 -18   48.12    5.54
 -32   0  18   62.16    5.94
 -32   0  17   -0.10    5.57
 -32   0  17    3.81    5.27
  32   0 -17   -8.19    4.71
 -32   0  17    1.84    5.48
  32   0 -16 1094.00   31.43
 -32   0  16 1052.00   30.28
 -32   0  15   -2.34    4.83
  32   0 -15   -2.64    5.14
 -32   0  15    2.13    5.24
  32   0 -14  487.20   16.05
 -32   0  13   -0.22    5.68
  32   0 -13   -0.71    4.95
 -32   0  13   -2.45    5.28
  32   0 -12  429.80   13.99
  32   0 -11    4.00    4.04
 -32   0  11   -3.77    5.18
  32   0 -10   12.26    4.37
 -32   0  10   12.64    4.88
  32   0  -9    5.49    4.07
 -32   0   9   -1.27    4.56
  32   0  -8    6.45    3.90
 -32   0   8    2.14    4.86
  32   0  -7   -1.00    4.11
 -32   0   7   -0.57    4.67
  32   0  -6  558.40   16.65
 -32   0   6  506.70   15.47
  32   0  -5    2.17    4.23
 -32   0   5   -2.86    3.96
 -32   0   4  129.30    6.07
 -32   0   3   -3.31    3.57
 -32   0   2  179.10    6.41
 -34   0  24   22.22    5.59
 -34   0  24   11.79    5.07
  34   0 -24   22.13    5.81
 -34   0  24   16.57    5.62
 -34   0  23    0.54    5.00
 -34   0  23   -0.32    4.47
  34   0 -23   -6.49    5.06
 -34   0  23   -2.08    5.20
 -34   0  22    5.42    5.76
 -34   0  22    6.35    4.68
  34   0 -22    7.14    5.28
 -34   0  22   10.39    5.48
 -34   0  21   -0.16    5.94
 -34   0  21    0.04    4.76
  34   0 -21    9.07    5.32
 -34   0  21    0.65    4.89
 -34   0  20  159.20    8.31
 -34   0  20  177.80    7.74
  34   0 -20  172.90    8.04
 -34   0  20  179.10    8.64
 -34   0  19    3.73    5.41
 -34   0  19   -5.18    5.17
  34   0 -19   -1.25    5.25
 -34   0  19    8.01    5.44
  34   0 -18  308.20   11.44
 -34   0  18  302.20   11.26
 -34   0  17   -4.28    5.46
 -34   0  17    1.78    5.90
  34   0 -17   -3.51    5.29
 -34   0  17   -0.54    5.10
  34   0 -16  475.70   15.50
 -34   0  16  466.50   15.22
 -34   0  15   -3.63    5.95
  34   0 -15   -1.68    4.62
 -34   0  15   -5.94    5.28
 -34   0  14   -0.66    8.38
  34   0 -14    7.61    5.10
 -34   0  14   13.17    5.76
  34   0 -13    0.80    4.30
 -34   0  13    1.09    5.36
  34   0 -12   61.13    5.57
 -34   0  12   57.11    6.27
  34   0 -11   -0.75    4.51
 -34   0  11    9.46    5.44
  34   0 -10  142.50    7.14
 -34   0  10  155.30    7.90
  34   0  -9    0.02    4.14
 -34   0   9   -3.55    4.89
  34   0  -8  135.20    6.88
 -34   0   8  133.10    7.46
  34   0  -7    2.10    4.44
 -34   0   7    8.05    5.34
  34   0  -6  114.40    6.75
 -34   0   6   91.50    6.07
 -34   0   5    1.14    4.38
 -34   0   4   36.80    4.48
 -34   0   3   -4.94    2.88
 -36   0  21   -0.68    5.67
 -36   0  21    0.79    4.48
  36   0 -21    0.60    5.30
 -36   0  21    8.33    5.31
  36   0 -20  131.00    6.99
 -36   0  20  129.30    7.28
 -36   0  19   -1.00    6.77
 -36   0  19    0.56    4.63
  36   0 -19   -7.08    5.02
 -36   0  19    7.18    5.14
  36   0 -18  199.60    9.14
 -36   0  18  171.40    7.99
 -36   0  17   -4.73    6.73
 -36   0  17   10.56    7.16
  36   0 -17   -8.27    4.84
 -36   0  17   -3.63    5.14
  36   0 -16   52.02    6.22
 -36   0  16   46.82    5.71
 -36   0  15    4.78    7.82
 -36   0  15   -7.31    5.25
  36   0 -15    5.06    5.64
 -36   0  15    2.41    5.53
  36   0 -14    6.37    5.74
 -36   0  14   15.78    5.33
  36   0 -13    9.59    5.51
 -36   0  13    8.47    5.62
  36   0 -12  193.20    8.49
 -36   0  12  193.00    9.06
  36   0 -11    4.11    5.07
 -36   0  11    5.50    6.01
  36   0 -10  169.70    8.11
 -36   0  10  147.10    8.20
  36   0  -9    2.20    4.83
 -36   0   9   -7.14    6.05
  36   0  -8  279.80   10.68
 -36   0   8  279.60   10.86
  36   0  -7   -1.10    4.73
 -36   0   7   -0.21    5.27
 -36   0   6    9.89    5.38
 -36   0   5    0.50    4.77
 -38   0  15   11.99    7.96
 -38   0  15    7.95    5.70
 -38   0  15    8.10    4.80
 -38   0  14    0.67    4.04
 -38   0  14   -2.48    4.81
  38   0 -14    2.18   12.31
 -38   0  14   -1.02    4.93
  38   0 -13   -0.88    6.51
 -38   0  13    7.65    6.01
 -37   1   9    4.93    5.52
  37  -1  -9    5.15    5.73
 -37   1  10  122.40    7.54
  37  -1 -10  123.60    7.78
 -37   1  11    2.41    6.31
  37  -1 -11    3.34    4.88
 -37   1  12   78.18    7.11
  37  -1 -12   75.53    6.45
 -37   1  13    4.51    4.55
 -37   1  13   -3.43    7.00
 -37   1  13   14.99    6.18
  37  -1 -13   15.52    6.34
 -37   1  14   78.18    6.60
  37  -1 -14  118.60    8.56
 -37   1  15  -15.52    8.30
 -37   1  15    4.54    6.74
 -37   1  15    4.22    4.79
 -37   1  16  230.40    8.59
  37  -1 -16   20.46   16.32
 -37   1  17   31.39    4.56
  37  -1 -17  -18.41   22.62
 -37   1  18   31.72    4.85
  37  -1 -18   12.22   15.80
 -35   1   8   98.46    6.14
  35  -1  -8  121.10    6.82
 -35   1   9   -0.31    4.96
  35  -1  -9    0.39    4.95
 -35   1  10   69.14    6.50
  35  -1 -10   63.91    5.96
 -35   1  11   73.02    6.58
  35  -1 -11   67.57    5.64
 -35   1  12   97.65    7.15
  35  -1 -12  112.50    6.62
 -35   1  13   -7.34    7.90
 -35   1  13    6.78    5.54
  35  -1 -13   18.92    5.09
 -35   1  14   -2.22    6.24
 -35   1  14   -0.17    6.73
 -35   1  14    7.72    5.89
  35  -1 -14  -13.85    5.13
 -35   1  15  379.70   13.24
  35  -1 -15  386.60   13.29
 -35   1  16   -4.83    5.53
 -35   1  16   -4.72    5.95
 -35   1  16  -11.77    5.61
  35  -1 -16    5.98    5.45
 -35   1  17    8.24    5.00
 -35   1  17    6.01    6.42
 -35   1  17    3.03    5.54
  35  -1 -17    5.16    5.15
 -35   1  18   80.36    5.78
 -35   1  18   69.57    7.66
 -35   1  18  105.70    6.86
  35  -1 -18  110.50    7.35
 -35   1  19    0.38    6.36
 -35   1  19    4.31    4.75
 -35   1  19    4.84    5.34
  35  -1 -19   -0.49    5.12
 -35   1  20  160.60    7.76
  35  -1 -20  166.70    8.08
 -35   1  21   -2.63    3.69
 -35   1  21    0.81    5.71
 -35   1  21   -9.36    4.74
  35  -1 -21    3.90    4.92
 -35   1  22  207.90    8.91
  35  -1 -22  199.30    8.74
 -33   1   6  139.70    5.91
 -33   1   7    8.38    4.04
  33  -1  -7   11.45    4.88
 -33   1   8    5.01    4.23
  33  -1  -8    4.96    4.39
 -33   1   9   11.38    5.11
  33  -1  -9    4.57    4.04
 -33   1  10   75.18    6.15
  33  -1 -10   71.44    4.98
 -33   1  11  127.80    6.96
  33  -1 -11  132.30    6.66
  33  -1 -12  153.30    7.49
  33  -1 -13  175.20    8.16
 -33   1  14   40.15    6.21
  33  -1 -14   39.30    5.57
 -33   1  15    2.57    5.75
 -33   1  15   -5.37    5.55
 -33   1  15    1.45    5.48
  33  -1 -15    3.09    4.93
 -33   1  16  835.20   24.72
  33  -1 -16  806.60   23.98
 -33   1  17   18.81    6.21
 -33   1  17   11.48    5.44
 -33   1  17   21.69    5.46
  33  -1 -17   16.86    5.28
 -33   1  18  183.80    8.74
  33  -1 -18  194.30    8.93
 -33   1  19   65.51    6.24
  33  -1 -19   56.32    6.13
 -33   1  20   17.48    5.21
 -33   1  20   17.53    6.20
 -33   1  20   20.07    5.60
  33  -1 -20   19.90    5.59
 -33   1  21   40.55    5.51
 -33   1  21   57.18    6.36
 -33   1  21   48.27    6.04
  33  -1 -21   56.04    5.60
 -33   1  22   10.21    4.94
 -33   1  22   17.36    5.22
 -33   1  22   13.20    5.16
  33  -1 -22    7.23    4.82
 -33   1  23  117.80    6.55
 -33   1  23  116.50    6.77
 -33   1  23  100.40    6.84
  33  -1 -23  120.30    7.03
 -33   1  24    7.00    4.86
 -33   1  24    3.31    4.93
 -33   1  24   -2.52    5.02
  33  -1 -24   12.55    5.12
 -31   1   5    9.27    2.96
 -31   1   6    1.67    3.45
  31  -1  -6    7.12    3.59
 -31   1   7  195.50    7.50
  31  -1  -7  199.00    7.78
 -31   1   8   52.01    5.36
  31  -1  -8   49.19    4.51
 -31   1   9   38.32    5.31
  31  -1  -9   51.88    4.57
  31  -1 -10  131.50    6.64
 -31   1  11   -6.28    5.49
 -31   1  11    2.97    5.01
  31  -1 -11    5.86    4.63
  31  -1 -12  121.20    7.32
  31  -1 -13  101.60    6.52
 -31   1  14  470.70   15.31
  31  -1 -14  483.10   15.54
 -31   1  15    3.10    4.34
 -31   1  15    2.54    5.63
 -31   1  15    2.29    5.08
  31  -1 -15    6.33    5.44
 -31   1  16  194.60    7.80
 -31   1  16  218.80    8.89
 -31   1  16  178.00    8.72
  31  -1 -16  200.70    9.20
 -31   1  17  235.60    8.63
 -31   1  17  260.80    9.46
 -31   1  17  253.60   10.12
  31  -1 -17  261.60   10.39
 -31   1  18    3.23    4.87
 -31   1  18   10.37    5.08
 -31   1  18    1.49    4.79
  31  -1 -18    1.67    5.01
 -31   1  19  370.60   11.34
 -31   1  19  389.50   11.84
 -31   1  19  392.70   13.26
  31  -1 -19  388.50   13.20
 -31   1  20   38.30    5.67
 -31   1  20   47.88    6.25
 -31   1  20   53.41    6.03
  31  -1 -20   53.27    5.76
 -31   1  21  130.00    7.24
 -31   1  21  119.90    6.96
 -31   1  21  142.10    7.66
  31  -1 -21  126.40    7.22
 -31   1  22  129.50    6.88
 -31   1  22  110.60    6.49
 -31   1  22  126.10    7.52
  31  -1 -22  112.00    6.84
 -31   1  23   58.74    5.76
 -31   1  23   56.05    5.39
 -31   1  23   37.48    5.88
  31  -1 -23   51.16    5.39
 -31   1  24  451.00   12.63
 -31   1  24  446.60   12.39
 -31   1  24  413.60   13.71
  31  -1 -24  432.90   13.60
 -31   1  25   20.47    4.81
 -31   1  25    9.88    4.57
 -31   1  25   12.48    5.20
  31  -1 -25   14.07    4.61
 -31   1  26   82.06    6.06
 -31   1  26   83.77    6.00
 -31   1  26   73.91    6.32
  31  -1 -26   76.94    5.46
 -29   1   4   11.48    2.76
 -29   1   5   41.22    3.66
  29  -1  -5   45.84    3.94
 -29   1   6  586.30   17.20
  29  -1  -6  666.60   19.35
 -29   1   7  179.50    7.50
  29  -1  -7  182.10    7.48
  29  -1  -8  567.90   16.92
 -29   1   9    0.70    3.86
 -29   1   9   -5.07    4.66
  29  -1  -9    1.89    3.98
  29  -1 -10  510.80   16.04
 -29   1  11   19.85    4.86
 -29   1  11   31.44    5.22
  29  -1 -11   37.29    4.86
 -29   1  12  108.50    5.99
 -29   1  12  119.40    6.83
 -29   1  12  111.40    7.01
  29  -1 -12  103.60    6.60
 -29   1  13    3.66    4.53
 -29   1  13    9.68    5.15
 -29   1  13    0.23    5.10
  29  -1 -13    1.18    4.68
 -29   1  14    5.42    4.64
 -29   1  14    8.22    5.01
 -29   1  14   -3.80    5.12
  29  -1 -14    2.84    5.13
 -29   1  15  208.10    7.98
 -29   1  15  218.40    8.49
 -29   1  15  211.20    9.11
  29  -1 -15  216.10    9.21
 -29   1  16  403.40   11.86
 -29   1  16  440.20   12.75
 -29   1  16  420.70   14.39
  29  -1 -16  414.00   14.27
 -29   1  17  124.50    6.64
 -29   1  17  130.30    7.25
 -29   1  17  113.40    7.49
  29  -1 -17  115.70    6.75
 -29   1  18  358.90   11.20
 -29   1  18  375.30   11.47
 -29   1  18  345.50   12.52
  29  -1 -18  381.50   13.17
 -29   1  19    8.69    4.72
 -29   1  19    4.22    5.06
 -29   1  19    3.38    5.28
  29  -1 -19    4.90    4.64
 -29   1  20  535.50   14.09
 -29   1  20  529.90   14.45
 -29   1  20  558.90   17.57
  29  -1 -20  539.90   16.85
 -29   1  21   13.90    4.61
 -29   1  21   11.29    4.92
 -29   1  21   11.58    5.08
  29  -1 -21    4.99    4.91
 -29   1  22  412.30   12.04
 -29   1  22  403.00   11.90
 -29   1  22  387.80   13.33
  29  -1 -22  407.70   13.70
 -29   1  23   90.74    6.36
 -29   1  23   84.31    6.07
 -29   1  23   76.58    6.40
  29  -1 -23   90.09    6.23
 -29   1  24   66.63    5.62
 -29   1  24   57.19    5.52
 -29   1  24   63.46    6.09
  29  -1 -24   62.78    5.54
 -29   1  25   80.41    5.96
 -29   1  25   78.09    5.84
 -29   1  25   78.65    6.67
  29  -1 -25   72.10    5.92
 -29   1  26   10.39    4.36
 -29   1  26   12.44    4.77
 -29   1  26   12.51    5.26
  29  -1 -26   19.21    4.95
 -29   1  27   65.54    5.93
 -29   1  27   56.48    5.00
 -29   1  27   51.41    5.85
  29  -1 -27   39.88    5.35
 -27   1   3   79.20    3.40
 -27   1   4  602.20   17.16
  27  -1  -4  650.30   18.54
 -27   1   5   18.98    3.46
  27  -1  -5   14.81    3.57
  27  -1  -6  240.60    7.20
  27  -1  -6  252.60    8.84
 -27   1   7    5.21    3.03
  27  -1  -7   13.38    3.38
 -27   1   7    8.57    4.06
  27  -1  -7   18.61    3.87
  27  -1  -8  616.20   14.72
  27  -1  -8  631.50   18.73
 -27   1   9  436.00   12.10
  27  -1  -9  428.80   11.32
 -27   1   9  454.10   14.58
  27  -1  -9  460.90   14.47
 -27   1  10    2.54    4.03
 -27   1  10    3.10    3.69
  27  -1 -10    2.89    4.07
 -27   1  10   -1.01    5.12
  27  -1 -10    3.12    4.29
 -27   1  11  850.10   20.02
 -27   1  11  900.30   21.53
  27  -1 -11  853.30   19.89
 -27   1  11  849.00   24.79
  27  -1 -11  851.20   24.94
 -27   1  12    1.51    4.67
 -27   1  12    0.90    4.27
  27  -1 -12   -5.03    3.83
 -27   1  12    8.70    5.01
  27  -1 -12    7.43    4.68
 -27   1  13   96.07    5.61
 -27   1  13   98.61    5.76
  27  -1 -13   97.45    5.96
 -27   1  13   94.67    6.63
  27  -1 -13   94.85    6.41
 -27   1  14  789.40   19.08
 -27   1  14  778.70   19.07
  27  -1 -14  743.10   18.14
 -27   1  14  779.60   23.30
  27  -1 -14  775.50   23.04
 -27   1  15   24.48    4.51
 -27   1  15   26.48    4.70
  27  -1 -15   23.94    4.76
 -27   1  15   30.92    5.81
  27  -1 -15   27.50    5.20
 -27   1  16  419.80   12.32
 -27   1  16  404.80   11.45
  27  -1 -16  453.50   13.22
 -27   1  16  443.60   14.98
  27  -1 -16  397.40   13.31
 -27   1  17   11.26    4.83
 -27   1  17   13.11    4.97
 -27   1  17   10.98    5.57
  27  -1 -17   11.75    5.03
 -27   1  18  203.70    8.33
 -27   1  18  205.20    8.17
 -27   1  18  223.90    9.61
  27  -1 -18  214.10    8.96
 -27   1  19   29.90    5.28
 -27   1  19   32.83    5.57
 -27   1  19   45.38    6.00
  27  -1 -19   39.55    5.08
 -27   1  20  215.70    8.51
 -27   1  20  211.80    8.54
 -27   1  20  202.60    9.40
  27  -1 -20  216.60    9.38
 -27   1  21  381.00   11.61
 -27   1  21  405.00   12.06
 -27   1  21  406.10   13.83
  27  -1 -21  392.20   13.45
 -27   1  22   60.24    5.83
 -27   1  22   76.32    5.74
 -27   1  22   66.85    6.59
  27  -1 -22   64.24    6.09
 -27   1  23  108.10    6.33
 -27   1  23  120.00    6.55
 -27   1  23  110.10    7.28
  27  -1 -23  113.30    6.96
 -27   1  24   52.70    5.80
 -27   1  24   54.88    5.30
 -27   1  24   63.85    6.56
  27  -1 -24   58.20    5.85
 -27   1  25   71.93    5.95
 -27   1  25   85.68    5.40
 -27   1  25   69.09    6.21
  27  -1 -25   78.93    6.10
 -27   1  26   43.83    5.35
 -27   1  26   47.04    5.00
 -27   1  26   58.01    5.40
  27  -1 -26   55.59    5.30
 -27   1  27   34.48    5.29
 -27   1  27   40.69    5.25
 -27   1  27   37.98    5.53
  27  -1 -27   39.05    5.19
 -27   1  28  117.50    7.18
 -25   1   2   83.11    3.28
  25  -1  -3  237.40    6.27
 -25   1   3  233.10    7.41
  25  -1  -3  260.90    8.32
  25  -1  -4   76.91    3.80
 -25   1   4   76.97    4.40
  25  -1  -4   67.69    4.05
  25  -1  -5  200.00    6.23
  25  -1  -5  224.20    7.91
 -25   1   6   -2.03    3.33
  25  -1  -6    0.45    3.03
 -25   1   6    3.06    4.07
  25  -1  -6    5.07    3.51
 -25   1   7  376.10   10.16
 -25   1   7  349.90    9.81
  25  -1  -7  328.50    9.23
 -25   1   7  353.40   11.57
  25  -1  -7  348.80   11.60
 -25   1   8   47.07    4.21
 -25   1   8   45.42    4.01
  25  -1  -8   48.98    4.15
 -25   1   8   37.66    4.86
  25  -1  -8   49.16    4.83
 -25   1   9  103.20    5.48
 -25   1   9  116.70    5.55
  25  -1  -9  107.60    5.45
 -25   1   9  111.90    6.48
  25  -1  -9  115.50    6.45
 -25   1  10  374.80   10.84
 -25   1  10  375.10   10.59
  25  -1 -10  328.70    9.82
 -25   1  10  355.60   12.33
  25  -1 -10  362.00   12.55
 -25   1  11    6.78    3.75
 -25   1  11   11.80    4.34
  25  -1 -11   -1.63    4.11
 -25   1  11    8.56    4.86
  25  -1 -11    0.48    4.38
 -25   1  12 1875.00   40.58
 -25   1  12 1782.00   38.79
  25  -1 -12 1815.00   39.51
 -25   1  12 1819.00   49.84
  25  -1 -12 1831.00   50.31
 -25   1  13  416.60   12.17
 -25   1  13  419.70   11.94
  25  -1 -13  419.60   12.15
 -25   1  13  429.50   14.64
  25  -1 -13  420.80   13.88
 -25   1  14 1484.00   33.04
 -25   1  14 1459.00   32.73
  25  -1 -14 1504.00   33.62
 -25   1  14 1509.00   42.06
  25  -1 -14 1519.00   42.24
 -25   1  15  645.10   16.58
 -25   1  15  621.00   16.33
  25  -1 -15  638.40   16.25
 -25   1  15  628.70   19.66
  25  -1 -15  610.00   18.70
 -25   1  16  316.80   10.28
 -25   1  16  312.20   10.34
  25  -1 -16  307.60   10.17
 -25   1  16  304.10   11.40
  25  -1 -16  303.40   11.26
 -25   1  17  139.80    7.09
 -25   1  17  153.10    7.11
  25  -1 -17  141.20    7.06
 -25   1  17  141.90    7.82
  25  -1 -17  165.30    7.91
 -25   1  18    2.82    4.60
 -25   1  18    0.68    4.56
 -25   1  18    5.60    5.15
  25  -1 -18    0.30    4.36
 -25   1  19  364.30   11.43
 -25   1  19  378.10   11.30
 -25   1  19  339.90   12.53
  25  -1 -19  373.30   13.13
 -25   1  20   69.74    5.66
 -25   1  20   74.59    6.18
 -25   1  20   68.53    6.70
  25  -1 -20   79.83    6.34
 -25   1  21  171.80    8.06
 -25   1  21  181.00    8.10
 -25   1  21  166.50    8.86
  25  -1 -21  169.80    8.26
 -25   1  22  718.90   18.11
 -25   1  22  710.00   18.06
 -25   1  22  734.50   22.39
  25  -1 -22  683.00   20.47
 -25   1  23  133.70    7.23
 -25   1  23  121.30    6.38
 -25   1  23  132.90    7.88
  25  -1 -23  127.90    6.85
 -25   1  24  899.10   21.34
 -25   1  24  866.10   20.67
 -25   1  24  866.60   25.49
  25  -1 -24  865.40   25.27
 -25   1  25   -1.68    4.78
 -25   1  25    3.86    4.63
 -25   1  25    1.06    5.28
  25  -1 -25    6.06    4.17
 -25   1  26  488.20   13.14
 -25   1  26  496.90   13.42
 -25   1  26  488.80   15.65
  25  -1 -26  509.00   15.68
 -25   1  27  170.80    7.80
 -25   1  27  165.40    6.97
 -25   1  27  168.20    7.26
  25  -1 -27  164.40    7.65
 -25   1  28   69.53    5.32
 -25   1  28   68.09    5.19
 -25   1  28   79.61    5.87
  25  -1 -28   67.34    4.87
  23  -1  -1   14.30    1.92
 -23   1   1   12.88    1.22
 -23   1   2   -0.11    2.01
  23  -1  -2    0.79    2.25
 -23   1   2    3.84    2.22
  23  -1  -2    2.02    2.19
 -23   1   3    9.64    2.49
  23  -1  -3    7.83    2.59
 -23   1   3    5.78    2.58
  23  -1  -3    9.27    2.72
 -23   1   4  327.90    8.36
  23  -1  -4  308.40    8.23
 -23   1   4  305.90    9.74
  23  -1  -4  340.90   10.52
 -23   1   5 1027.00   22.53
 -23   1   5 1035.00   22.83
  23  -1  -5  976.50   21.59
 -23   1   5 1023.00   28.46
  23  -1  -5  978.40   27.21
 -23   1   6  152.40    5.85
 -23   1   6  157.40    5.79
  23  -1  -6  155.00    5.70
 -23   1   6  150.70    6.53
  23  -1  -6  159.90    6.70
 -23   1   7    9.15    3.27
 -23   1   7   10.75    3.71
  23  -1  -7    8.84    3.57
 -23   1   7    9.91    4.23
  23  -1  -7    5.49    3.82
 -23   1   8 1579.00   34.16
 -23   1   8 1530.00   33.43
  23  -1  -8 1576.00   34.09
 -23   1   8 1584.00   43.40
  23  -1  -8 1604.00   43.93
 -23   1   9   -1.08    3.63
 -23   1   9    4.09    3.80
  23  -1  -9    3.50    3.71
 -23   1   9    8.31    4.66
  23  -1  -9   -1.23    4.16
 -23   1  10  563.40   14.24
 -23   1  10  591.40   14.90
  23  -1 -10  595.40   15.09
 -23   1  10  609.20   18.58
  23  -1 -10  609.30   18.36
 -23   1  11   28.79    4.63
 -23   1  11   37.86    4.66
  23  -1 -11   35.38    4.30
 -23   1  11   32.93    5.21
  23  -1 -11   36.83    5.00
 -23   1  12  370.20   10.93
 -23   1  12  390.10   10.94
  23  -1 -12  368.10   10.93
 -23   1  12  384.40   13.39
  23  -1 -12  364.00   12.36
 -23   1  13 1205.00   27.51
 -23   1  13 1206.00   26.71
  23  -1 -13 1230.00   27.93
 -23   1  13 1262.00   35.31
  23  -1 -13 1195.00   33.74
 -23   1  14    8.26    4.29
 -23   1  14    3.49    4.18
  23  -1 -14   12.84    4.59
 -23   1  14    2.92    5.65
  23  -1 -14    9.03    4.61
 -23   1  15  477.70   13.24
 -23   1  15  494.20   13.80
  23  -1 -15  498.40   14.02
 -23   1  15  486.00   15.71
  23  -1 -15  487.10   15.57
 -23   1  16   12.65    5.00
 -23   1  16    4.52    4.82
  23  -1 -16   11.42    4.66
 -23   1  16   16.57    5.61
  23  -1 -16   10.39    4.60
 -23   1  17  132.10    7.29
 -23   1  17  137.80    7.06
  23  -1 -17  119.30    6.72
 -23   1  17  125.10    7.76
  23  -1 -17  142.20    7.25
 -23   1  18  240.10    9.16
 -23   1  18  265.80    9.61
  23  -1 -18  251.80    9.19
 -23   1  18  237.20   10.65
  23  -1 -18  263.70   10.26
 -23   1  19   13.04    4.91
 -23   1  19   15.42    4.87
 -23   1  19    4.13    5.66
  23  -1 -19   12.30    5.03
 -23   1  20 1785.00   39.26
 -23   1  20 1810.00   39.23
 -23   1  20 1890.00   52.02
  23  -1 -20 1892.00   51.77
 -23   1  21    2.88    4.66
 -23   1  21    5.64    4.69
 -23   1  21    1.47    5.46
  23  -1 -21    0.42    4.35
 -23   1  22  678.80   17.41
 -23   1  22  658.30   16.96
 -23   1  22  679.80   20.90
  23  -1 -22  669.10   20.20
 -23   1  23  303.90   10.42
 -23   1  23  305.30    9.97
 -23   1  23  302.90   11.60
  23  -1 -23  324.30   11.56
 -23   1  24  114.10    6.91
 -23   1  24  117.60    6.30
 -23   1  24  104.50    7.05
  23  -1 -24  106.90    6.92
 -23   1  25  386.00   11.83
 -23   1  25  373.90   11.03
 -23   1  25  376.40   12.81
  23  -1 -25  371.10   12.86
 -23   1  26    8.84    4.75
 -23   1  26    6.99    5.00
 -23   1  26    5.28    5.25
  23  -1 -26    2.92    3.99
 -23   1  27   19.03    4.51
 -23   1  27   25.84    5.07
 -23   1  27   28.37    5.46
  23  -1 -27   20.63    4.98
 -23   1  28  248.80    8.60
 -23   1  28  239.10    8.36
 -23   1  28  254.90    9.81
  23  -1 -28  246.00    8.70
  21  -1   1 1998.00   43.04
  21  -1   0  222.00    5.86
  21  -1  -1  923.50   20.09
 -21   1   1  893.30   24.69
 -21   1   2 1071.00   23.17
  21  -1  -2 1028.00   22.22
 -21   1   2 1029.00   28.05
  21  -1  -2 1059.00   28.78
 -21   1   3   24.68    2.83
  21  -1  -3   19.74    2.79
 -21   1   3   16.47    2.85
  21  -1  -3   17.80    2.53
 -21   1   4 1326.00   28.23
  21  -1  -4 1308.00   27.98
 -21   1   4 1277.00   34.70
  21  -1  -4 1325.00   36.01
 -21   1   5   27.87    3.23
  21  -1  -5   30.72    3.36
 -21   1   5   24.08    3.65
  21  -1  -5   37.10    3.68
 -21   1   6 1291.00   28.11
  21  -1  -6 1287.00   27.99
 -21   1   6 1187.00   32.78
  21  -1  -6 1291.00   35.44
 -21   1   7   34.11    3.68
  21  -1  -7   48.31    4.12
 -21   1   7   37.15    4.18
  21  -1  -7   39.63    4.24
 -21   1   8  356.70    9.73
 -21   1   8  339.10    9.66
  21  -1  -8  333.30    9.64
 -21   1   8  339.30   11.44
  21  -1  -8  344.10   11.34
 -21   1   9   39.62    3.84
 -21   1   9   35.45    4.06
  21  -1  -9   43.52    4.28
 -21   1   9   39.77    4.57
  21  -1  -9   33.57    4.22
 -21   1  10  180.90    6.82
 -21   1  10  172.10    6.41
  21  -1 -10  169.40    6.91
 -21   1  10  172.70    7.68
  21  -1 -10  176.30    7.66
 -21   1  11  657.00   16.27
 -21   1  11  639.50   15.73
  21  -1 -11  654.90   16.21
 -21   1  11  607.50   18.57
  21  -1 -11  659.40   19.69
 -21   1  12  605.50   15.28
 -21   1  12  604.90   15.59
  21  -1 -12  647.50   16.31
 -21   1  12  639.40   19.30
  21  -1 -12  619.70   18.64
 -21   1  13  234.20    8.84
 -21   1  13  233.20    8.22
  21  -1 -13  240.70    8.62
 -21   1  13  248.70   10.19
  21  -1 -13  250.60    9.51
 -21   1  14 2069.00   44.73
 -21   1  14 2015.00   43.87
  21  -1 -14 2023.00   43.73
 -21   1  14 2086.00   57.11
  21  -1 -14 1965.00   53.68
 -21   1  15   86.58    6.09
 -21   1  15   91.99    6.34
  21  -1 -15   77.23    5.76
 -21   1  15   99.82    7.21
  21  -1 -15  100.80    6.91
 -21   1  16 1155.00   26.69
 -21   1  16 1160.00   26.60
  21  -1 -16 1120.00   25.95
 -21   1  16 1131.00   32.49
  21  -1 -16 1125.00   32.06
 -21   1  17    5.46    4.50
 -21   1  17    1.45    4.47
  21  -1 -17    0.96    4.40
 -21   1  17    2.32    5.04
  21  -1 -17   -2.13    4.67
 -21   1  18   62.83    5.95
 -21   1  18   61.59    5.39
  21  -1 -18   68.65    6.24
 -21   1  18   66.88    5.99
  21  -1 -18   58.24    6.09
 -21   1  19   30.41    4.99
 -21   1  19   24.31    5.55
  21  -1 -19   21.65    4.72
 -21   1  19   31.03    6.40
  21  -1 -19   28.41    5.47
 -21   1  20  219.20    8.96
 -21   1  20  215.20    8.81
 -21   1  20  178.70    9.22
  21  -1 -20  204.00    8.62
 -21   1  21  170.20    7.88
 -21   1  21  158.00    7.83
 -21   1  21  156.40    8.24
  21  -1 -21  169.60    7.66
 -21   1  22   54.78    5.93
 -21   1  22   47.57    5.51
 -21   1  22   56.03    6.22
  21  -1 -22   65.04    5.91
 -21   1  23  176.30    8.11
 -21   1  23  174.80    7.10
 -21   1  23  186.70    9.09
  21  -1 -23  180.90    8.32
 -21   1  24   49.60    5.78
 -21   1  24   41.08    5.64
 -21   1  24   51.48    5.86
  21  -1 -24   47.34    5.38
 -21   1  25  393.90   11.66
 -21   1  25  363.50   10.71
 -21   1  25  363.50   12.87
  21  -1 -25  384.70   12.75
 -21   1  26  266.00    9.07
 -21   1  26  264.60    9.15
 -21   1  26  283.00   10.95
  21  -1 -26  257.30    9.67
 -21   1  27    2.48    4.48
 -21   1  27   -2.74    4.55
 -21   1  27   -2.79    4.91
  21  -1 -27    5.34    5.09
 -21   1  28  232.80    8.13
 -21   1  28  234.80    8.38
 -21   1  28  217.50    9.35
  21  -1 -28  217.20    8.18
 -21   1  29   90.86    5.76
 -21   1  29   98.75    5.36
 -21   1  29   88.56    6.05
  21  -1 -29   82.93    5.12
  19  -1  15    2.86    6.02
  19  -1  15    2.29    6.12
  19  -1  14   90.91    6.99
  19  -1  14   93.48    7.23
  19  -1  13   59.35    5.92
  19  -1  13   46.55    6.10
  19  -1  12  467.80   12.30
  19  -1  12  440.10   11.95
  19  -1  11  149.80    6.44
  19  -1  11  142.40    6.36
  19  -1  10  312.20    8.84
  19  -1  10  288.60    8.70
  19  -1   9  114.10    4.77
  19  -1   9  122.90    5.22
  19  -1   8  446.20   10.88
  19  -1   8  439.10   10.89
  19  -1   7  782.60   17.51
  19  -1   7  846.30   18.81
  19  -1   5   45.18    2.96
  19  -1   5   36.86    2.93
  19  -1   4   44.43    2.79
  19  -1   4   36.79    2.77
  19  -1   3  257.20    6.69
  19  -1   2  112.80    3.84
 -19   1  -1  123.40    4.10
  19  -1   1  121.70    4.04
 -19   1   0  724.60   16.15
  19  -1   0  705.40   15.57
 -19   1   0  636.00   20.08
 -19   1   1   83.35    3.42
  19  -1  -1   82.54    3.55
 -19   1   1   75.57    3.15
  19  -1  -1   83.11    3.16
 -19   1   2 1329.00   28.08
  19  -1  -2 1324.00   28.19
 -19   1   2 1255.00   33.91
  19  -1  -2 1285.00   34.66
 -19   1   3  738.00   16.48
  19  -1  -3  723.10   16.28
 -19   1   3  665.70   18.56
  19  -1  -3  704.40   19.66
 -19   1   4 1432.00   30.66
  19  -1  -4 1481.00   31.49
 -19   1   4 1434.00   39.01
  19  -1  -4 1459.00   39.47
 -19   1   5  240.20    6.99
  19  -1  -5  254.60    7.33
 -19   1   5  234.90    8.10
  19  -1  -5  257.80    8.66
 -19   1   6  596.30   13.98
  19  -1  -6  573.50   13.79
 -19   1   6  582.50   17.03
  19  -1  -6  597.80   17.46
 -19   1   7  825.60   19.04
  19  -1  -7  798.20   18.66
 -19   1   7  789.20   22.77
  19  -1  -7  816.70   23.16
 -19   1   8   42.70    3.90
  19  -1  -8   38.80    4.21
 -19   1   8   39.52    4.29
  19  -1  -8   46.73    4.17
 -19   1   9  817.40   18.87
  19  -1  -9  834.70   19.59
 -19   1   9  833.40   24.13
  19  -1  -9  816.30   23.45
 -19   1  10  292.50    9.51
 -19   1  10  283.10    9.19
  19  -1 -10  293.00    9.09
 -19   1  10  302.20   10.88
  19  -1 -10  298.20   10.30
 -19   1  11  271.60    8.83
 -19   1  11  273.40    8.60
  19  -1 -11  263.00    8.80
 -19   1  11  262.20    9.75
  19  -1 -11  268.80    9.94
 -19   1  12 2143.00   45.98
 -19   1  12 2138.00   45.98
  19  -1 -12 2186.00   46.96
 -19   1  12 2231.00   60.73
  19  -1 -12 2141.00   58.12
 -19   1  13  107.70    6.08
 -19   1  13  104.40    5.69
  19  -1 -13   93.27    5.89
 -19   1  13   91.71    5.92
  19  -1 -13  102.10    6.32
 -19   1  14  851.60   19.88
 -19   1  14  852.20   20.47
  19  -1 -14  861.60   20.95
 -19   1  14  893.70   26.18
  19  -1 -14  845.10   24.69
 -19   1  15   11.15    4.38
 -19   1  15    8.89    4.41
  19  -1 -15    5.76    4.56
 -19   1  15   -4.70    4.55
  19  -1 -15    5.40    4.60
 -19   1  16 1430.00   32.05
 -19   1  16 1507.00   33.62
  19  -1 -16 1512.00   33.73
 -19   1  16 1461.00   41.10
  19  -1 -16 1456.00   40.62
 -19   1  17 1751.00   38.74
 -19   1  17 1756.00   39.06
  19  -1 -17 1768.00   39.03
 -19   1  17 1797.00   49.60
  19  -1 -17 1709.00   47.13
 -19   1  18  521.00   14.52
 -19   1  18  518.30   14.60
  19  -1 -18  504.20   14.10
 -19   1  18  520.60   16.85
  19  -1 -18  503.60   16.00
 -19   1  19  867.10   21.31
 -19   1  19  886.20   21.59
  19  -1 -19  866.50   21.24
 -19   1  19  914.20   27.06
  19  -1 -19  871.00   25.65
 -19   1  20  308.30   10.15
 -19   1  20  288.50   10.22
 -19   1  20  325.50   12.35
  19  -1 -20  288.10   10.99
 -19   1  21  113.90    7.04
 -19   1  21  102.70    6.06
 -19   1  21  108.50    6.88
  19  -1 -21  110.20    7.11
 -19   1  22  256.30    9.76
 -19   1  22  265.90    9.63
 -19   1  22  247.90   10.42
  19  -1 -22  253.80   10.10
 -19   1  23   29.26    5.19
 -19   1  23   28.11    5.11
 -19   1  23   23.84    5.72
  19  -1 -23   42.14    4.95
 -19   1  24  138.40    7.29
 -19   1  24  162.70    7.40
 -19   1  24  164.70    8.25
  19  -1 -24  162.30    7.86
 -19   1  25    2.66    4.45
 -19   1  25    0.15    4.82
 -19   1  25    5.33    5.45
  19  -1 -25    6.28    4.19
 -19   1  26  501.90   13.60
 -19   1  26  487.80   13.46
 -19   1  26  483.40   15.60
  19  -1 -26  483.50   15.51
 -19   1  27   -0.11    4.76
 -19   1  27   -2.37    4.28
 -19   1  27    3.62    5.22
  19  -1 -27    1.73    4.77
 -19   1  28  164.90    6.92
 -19   1  28  163.80    7.11
 -19   1  28  168.00    7.68
  19  -1 -28  162.70    7.31
 -19   1  29  154.10    6.54
 -19   1  29  141.30    6.23
  19  -1 -29  145.10    6.86
  17  -1  16    1.50    5.10
  17  -1  16    1.43    6.31
  17  -1  15    1.62    5.80
  17  -1  15   11.90    5.01
  17  -1  14   89.27    5.32
  17  -1  14  100.10    6.95
  17  -1  13   18.94    4.28
  17  -1  13   15.12    5.37
  17  -1  12  132.10    5.79
  17  -1  12  146.80    6.83
  17  -1  11    4.32    3.93
  17  -1  11   13.69    4.54
  17  -1  10    6.56    3.69
  17  -1  10   12.94    4.03
  17  -1   9   51.91    4.06
  17  -1   9   44.71    3.96
  17  -1   8   13.93    3.23
  17  -1   8   13.15    3.67
  17  -1   6   67.68    3.83
  17  -1   6   66.28    3.60
  17  -1   5   31.07    2.99
  17  -1   5   28.95    2.80
 -17   1  -4 1650.00   35.03
  17  -1   4 2533.00   52.58
 -17   1  -3  122.50    4.51
  17  -1   3  121.40    4.10
 -17   1  -2 2179.00   45.39
  17  -1   2 2171.00   45.18
 -17   1  -1   89.91    3.39
  17  -1   1   92.24    3.57
 -17   1   0   14.81    2.16
  17  -1   0   14.00    2.36
 -17   1   0   12.41    1.39
 -17   1   1   52.71    2.88
  17  -1  -1   57.98    3.08
 -17   1   1   49.67    2.46
  17  -1  -1   53.13    2.61
 -17   1   2  187.40    5.61
  17  -1  -2  192.40    5.73
 -17   1   2  168.40    5.67
  17  -1  -2  191.70    6.18
 -17   1   3 1697.00   35.67
  17  -1  -3 1753.00   36.77
 -17   1   3 1682.00   45.14
  17  -1  -3 1703.00   45.66
 -17   1   4    2.87    2.34
  17  -1  -4    3.37    2.79
 -17   1   4    2.24    2.58
  17  -1  -4   -0.86    2.61
 -17   1   5  606.80   14.11
  17  -1  -5  642.70   14.97
 -17   1   5  627.30   17.87
  17  -1  -5  633.40   18.16
 -17   1   6 1749.00   37.32
  17  -1  -6 1743.00   37.04
 -17   1   6 1712.00   46.47
  17  -1  -6 1738.00   46.86
 -17   1   7  256.90    7.76
  17  -1  -7  275.00    8.34
 -17   1   7  243.20    8.80
  17  -1  -7  265.50    9.12
 -17   1   8 2686.00   55.99
  17  -1  -8 2671.00   55.94
 -17   1   8 2678.00   71.72
  17  -1  -8 2723.00   72.72
 -17   1   9  107.00    5.43
  17  -1  -9  101.80    5.34
 -17   1   9  113.80    6.21
  17  -1  -9  112.90    5.86
 -17   1  10 1669.00   36.12
  17  -1 -10 1645.00   35.78
 -17   1  10 1645.00   44.93
  17  -1 -10 1632.00   44.61
 -17   1  11 1752.00   37.69
 -17   1  11 1706.00   37.06
  17  -1 -11 1732.00   37.75
 -17   1  11 1726.00   47.54
  17  -1 -11 1663.00   45.50
 -17   1  12 1733.00   37.46
 -17   1  12 1744.00   38.22
  17  -1 -12 1727.00   37.77
 -17   1  12 1681.00   46.32
  17  -1 -12 1712.00   46.92
 -17   1  13 1251.00   28.48
 -17   1  13 1285.00   28.77
  17  -1 -13 1261.00   28.58
 -17   1  13 1239.00   34.83
  17  -1 -13 1321.00   37.01
 -17   1  14  544.50   14.74
 -17   1  14  529.40   14.58
  17  -1 -14  539.60   14.54
 -17   1  14  534.50   17.18
  17  -1 -14  540.50   17.13
 -17   1  15    7.95    4.39
 -17   1  15    9.81    4.63
  17  -1 -15   19.45    4.74
 -17   1  15    9.44    4.82
  17  -1 -15   11.49    4.54
 -17   1  16  610.90   16.26
 -17   1  16  594.30   15.77
  17  -1 -16  607.80   15.97
 -17   1  16  620.80   19.19
  17  -1 -16  613.70   18.83
 -17   1  17  232.30    8.74
 -17   1  17  218.10    8.59
  17  -1 -17  218.90    8.71
 -17   1  17  228.80   10.06
  17  -1 -17  231.60    9.70
 -17   1  18 1377.00   31.56
 -17   1  18 1370.00   30.78
  17  -1 -18 1372.00   31.20
 -17   1  18 1394.00   39.32
  17  -1 -18 1371.00   38.54
 -17   1  19  999.10   24.13
 -17   1  19  987.60   23.54
  17  -1 -19 1021.00   24.52
 -17   1  19 1029.00   29.91
  17  -1 -19 1017.00   29.18
 -17   1  20 2674.00   57.31
 -17   1  20 2734.00   58.53
 -17   1  20 2647.00   71.63
  17  -1 -20 2747.00   74.10
 -17   1  21    2.77    4.54
 -17   1  21   11.40    5.37
 -17   1  21   10.60    5.56
  17  -1 -21    2.20    4.94
 -17   1  22 1544.00   34.08
 -17   1  22 1586.00   35.40
 -17   1  22 1602.00   44.36
  17  -1 -22 1552.00   43.09
 -17   1  23  143.10    7.11
 -17   1  23  137.20    7.22
 -17   1  23  130.70    7.63
  17  -1 -23  145.10    7.51
 -17   1  24  283.90    9.79
 -17   1  24  286.50    9.72
 -17   1  24  294.20   11.16
  17  -1 -24  287.20   11.10
 -17   1  25  213.10    8.53
 -17   1  25  223.70    8.68
 -17   1  25  244.50    9.69
  17  -1 -25  219.50    9.31
 -17   1  26  120.20    6.42
 -17   1  26  110.90    6.60
 -17   1  26  105.60    7.16
  17  -1 -26  119.00    6.69
 -17   1  27  280.60    9.56
 -17   1  27  289.10    9.47
 -17   1  27  278.60   10.31
  17  -1 -27  298.30   10.08
 -17   1  28    7.77    4.76
 -17   1  28   10.48    4.94
  17  -1 -28   18.85    4.47
 -17   1  29   49.64    5.34
 -17   1  29   63.29    5.18
  17  -1 -29   56.15    4.90
  15  -1  18  136.00    7.54
  15  -1  18  147.70    8.61
 -15   1 -18  148.90    6.58
 -15   1 -18  147.00    6.91
  15  -1  17    2.50    5.30
  15  -1  17   11.11    6.04
 -15   1 -17    7.86    3.64
 -15   1 -17   11.02    4.33
 -15   1 -16  349.00   11.19
 -15   1 -16  314.80    9.84
  15  -1  15    5.83    4.40
  15  -1  15   13.01    5.18
  15  -1  14   25.77    4.71
  15  -1  14   32.49    5.52
 -15   1 -14   24.98    2.97
 -15   1 -14   24.86    3.66
  15  -1  13  137.80    6.33
  15  -1  13  149.50    6.93
 -15   1 -13  136.00    5.11
 -15   1 -13  134.90    5.41
  15  -1  12    8.59    3.97
  15  -1  12    8.22    4.48
 -15   1 -12    9.08    2.42
 -15   1 -12    6.09    2.80
  15  -1  11  368.70   10.14
  15  -1  11  373.10   10.58
  15  -1  10   25.28    4.05
  15  -1  10   26.27    4.27
  15  -1   9   61.16    4.25
  15  -1   9   73.35    4.82
 -15   1  -8 1011.00   23.38
  15  -1   8 1307.00   28.29
  15  -1   8 1353.00   29.14
 -15   1  -7   20.82    3.33
  15  -1   7   26.11    3.54
  15  -1   7   28.42    3.54
 -15   1  -6  654.00   15.20
  15  -1   6  749.50   16.78
 -15   1  -5    2.52    2.49
  15  -1   5   10.59    2.50
 -15   1  -4 1367.00   28.99
  15  -1   4 1331.00   28.41
 -15   1  -3  239.60    6.46
  15  -1   3  243.20    6.60
 -15   1  -2  992.80   21.36
  15  -1   2  997.40   21.44
 -15   1  -1  315.40    7.86
  15  -1   1  320.80    7.95
 -15   1   0    4.05    2.01
  15  -1   0    0.35    2.03
 -15   1   0    4.81    1.09
 -15   1   1  918.90   19.82
  15  -1  -1  928.40   20.12
 -15   1   1  900.50   24.50
  15  -1  -1  911.00   24.73
 -15   1   2 1285.00   27.20
  15  -1  -2 1340.00   28.40
 -15   1   2 1224.00   32.99
  15  -1  -2 1336.00   35.91
 -15   1   3   26.67    2.65
  15  -1  -3   25.84    2.74
 -15   1   3   26.04    2.66
  15  -1  -3   22.10    2.66
 -15   1   4 4310.00   88.09
  15  -1  -4 4390.00   89.66
 -15   1   4 4246.00  112.00
  15  -1  -4 4245.00  112.00
 -15   1   5   -0.01    2.72
  15  -1  -5    4.01    2.70
 -15   1   5    2.67    2.74
  15  -1  -5    1.47    2.72
 -15   1   6 1141.00   24.95
  15  -1  -6 1153.00   25.29
 -15   1   6 1158.00   31.84
  15  -1  -6 1172.00   32.13
 -15   1   7  238.00    7.49
  15  -1  -7  224.80    7.31
 -15   1   7  217.50    8.14
  15  -1  -7  220.20    8.05
 -15   1   8  944.30   21.44
  15  -1  -8  931.20   21.30
 -15   1   8  925.80   26.29
  15  -1  -8  937.70   26.47
 -15   1   9  471.10   12.16
  15  -1  -9  493.80   12.86
 -15   1   9  466.70   14.46
  15  -1  -9  495.00   15.27
 -15   1  10   66.22    4.71
  15  -1 -10   69.16    4.90
 -15   1  10   59.15    4.86
  15  -1 -10   73.30    5.31
 -15   1  11   17.05    4.36
 -15   1  11   14.90    4.16
  15  -1 -11   17.22    4.22
 -15   1  11   17.43    4.40
  15  -1 -11   17.73    4.52
 -15   1  12 1522.00   33.63
 -15   1  12 1550.00   34.20
  15  -1 -12 1607.00   35.40
 -15   1  12 1593.00   43.95
  15  -1 -12 1625.00   44.69
 -15   1  13 2577.00   54.84
 -15   1  13 2544.00   53.91
  15  -1 -13 2587.00   54.86
 -15   1  13 2591.00   69.87
  15  -1 -13 2585.00   69.49
 -15   1  14   73.14    5.44
 -15   1  14   68.69    5.43
  15  -1 -14   70.39    5.56
 -15   1  14   69.56    5.75
  15  -1 -14   87.21    6.28
 -15   1  15  172.50    7.23
 -15   1  15  164.10    7.47
  15  -1 -15  179.80    7.90
 -15   1  15  150.60    7.68
  15  -1 -15  176.80    8.25
 -15   1  16  481.10   13.60
 -15   1  16  473.30   13.54
  15  -1 -16  481.50   13.81
 -15   1  16  425.40   14.40
  15  -1 -16  486.50   15.85
 -15   1  17   33.32    5.52
 -15   1  17   26.09    5.28
  15  -1 -17   31.07    5.37
 -15   1  17   37.99    5.33
  15  -1 -17   31.50    5.20
 -15   1  18 1671.00   37.43
 -15   1  18 1633.00   36.31
  15  -1 -18 1639.00   36.20
 -15   1  18 1583.00   43.97
  15  -1 -18 1657.00   45.92
 -15   1  19 1393.00   31.61
 -15   1  19 1386.00   31.36
  15  -1 -19 1392.00   31.40
 -15   1  19 1385.00   39.01
  15  -1 -19 1399.00   39.39
 -15   1  20  159.60    7.23
 -15   1  20  169.80    8.01
 -15   1  20  151.80    8.06
  15  -1 -20  144.50    7.73
 -15   1  21  303.80   10.27
 -15   1  21  290.70   10.14
 -15   1  21  286.50   11.10
  15  -1 -21  257.70   10.05
 -15   1  22   67.49    6.28
 -15   1  22   70.57    6.30
 -15   1  22   58.96    5.98
  15  -1 -22   56.90    4.93
 -15   1  23  259.60    9.16
 -15   1  23  283.00    9.42
 -15   1  23  254.90   10.33
  15  -1 -23  270.20   10.00
 -15   1  24    7.43    5.21
 -15   1  24    0.08    5.06
 -15   1  24   -3.98    5.15
  15  -1 -24    2.96    4.51
 -15   1  25  182.90    7.87
 -15   1  25  158.10    7.38
 -15   1  25  173.70    8.06
  15  -1 -25  177.40    7.94
 -15   1  26  145.90    7.22
 -15   1  26  156.70    7.49
 -15   1  26  162.20    8.07
  15  -1 -26  162.20    7.49
 -15   1  27    7.59    5.14
 -15   1  27    3.52    4.95
  15  -1 -27   -2.82    4.77
 -15   1  28  540.70   14.40
 -15   1  28  527.40   13.76
  15  -1 -28  531.70   16.49
 -15   1  29   11.59    5.18
 -15   1  29    5.55    3.93
  15  -1 -29   12.21    4.22
  13  -1  19   13.41    5.64
  13  -1  19   30.65    6.87
 -13   1 -19   26.54    5.50
 -13   1 -19   24.30    6.79
  13  -1  18    7.01    5.90
  13  -1  18   -4.14    5.06
 -13   1 -18   -2.82    5.20
 -13   1 -18    1.85    4.34
  13  -1  17   92.68    6.09
  13  -1  17   92.16    6.78
  13  -1  16   44.79    5.16
  13  -1  16   44.48    6.01
 -13   1 -16   41.11    5.21
 -13   1 -16   43.93    4.28
  13  -1  15   79.07    6.03
  13  -1  15   86.79    5.84
 -13   1 -15   88.12    4.86
 -13   1 -15   88.04    5.66
  13  -1  14  515.10   13.94
  13  -1  14  518.50   13.51
  13  -1  13  177.50    7.30
  13  -1  13  164.80    6.93
 -13   1 -13  164.30    6.17
 -13   1 -13  159.00    6.48
  13  -1  12  828.10   19.30
  13  -1  12  822.50   19.47
 -13   1 -12  800.70   22.34
 -13   1 -12  808.10   22.60
 -13   1 -11   44.17    4.69
  13  -1  11   57.83    4.70
  13  -1  11   65.21    4.96
 -13   1 -11   65.73    3.48
 -13   1 -11   70.92    4.18
  13  -1  10  759.60   17.82
  13  -1  10  760.30   17.91
 -13   1 -10  768.00   21.24
 -13   1 -10  783.30   21.68
 -13   1  -9   20.20    3.80
  13  -1   9   20.61    3.79
  13  -1   9   16.60    3.87
 -13   1  -9   20.82    2.22
 -13   1  -9   19.69    2.49
 -13   1  -8  256.00    7.88
  13  -1   8  264.80    7.84
  13  -1   8  246.30    7.68
 -13   1  -8  264.60    7.87
 -13   1  -8  270.10    8.00
 -13   1  -7   17.96    3.42
  13  -1   7   20.91    3.00
 -13   1  -6  201.70    6.60
  13  -1   6  181.20    5.72
 -13   1  -5 2747.00   57.03
  13  -1   5 2717.00   56.16
 -13   1  -4  369.90    9.34
  13  -1   4  364.40    9.03
 -13   1  -3 1103.00   23.71
  13  -1   3 1090.00   23.34
 -13   1  -2 1355.00   28.54
  13  -1   2 1411.00   29.74
 -13   1  -1   62.14    3.08
  13  -1   1   57.79    2.98
 -13   1   0 1861.00   38.71
  13  -1   0 1855.00   38.52
 -13   1   0 1848.00   50.73
  13  -1   0 1862.00   50.92
 -13   1   1   76.01    3.52
  13  -1  -1   83.83    3.51
 -13   1   1   79.74    3.16
  13  -1  -1   79.70    3.10
 -13   1   2  555.50   12.85
  13  -1  -2  554.50   12.71
 -13   1   2  536.00   14.87
  13  -1  -2  567.50   15.78
 -13   1   3 2875.00   59.23
  13  -1  -3 2940.00   60.45
 -13   1   3 2843.00   75.33
  13  -1  -3 2861.00   75.68
 -13   1   4 4495.00   91.50
 -13   1   4 4522.00  119.20
  13  -1  -4 4621.00  121.70
 -13   1   5 2303.00   47.97
  13  -1  -5 2392.00   49.78
 -13   1   5 2247.00   59.86
  13  -1  -5 2295.00   61.22
 -13   1   6  769.80   17.79
  13  -1  -6  761.60   17.43
 -13   1   6  732.10   20.81
  13  -1  -6  763.20   21.54
 -13   1   7 1775.00   37.73
  13  -1  -7 1788.00   37.96
 -13   1   7 1791.00   48.42
  13  -1  -7 1770.00   47.79
 -13   1   8  607.70   14.87
  13  -1  -8  634.50   15.43
 -13   1   8  614.60   18.09
  13  -1  -8  632.40   18.70
 -13   1   9 1050.00   23.72
  13  -1  -9 1020.00   23.27
 -13   1   9  993.60   28.10
  13  -1  -9 1038.00   29.05
 -13   1  10 2061.00   43.76
  13  -1 -10 2147.00   45.88
 -13   1  10 2100.00   56.78
  13  -1 -10 2131.00   57.60
 -13   1  11  112.50    6.00
 -13   1  11  107.30    5.39
  13  -1 -11  106.50    5.42
 -13   1  11  114.50    6.40
  13  -1 -11  128.40    6.25
 -13   1  12 1105.00   25.22
 -13   1  12 1105.00   25.15
  13  -1 -12 1131.00   25.92
 -13   1  12 1118.00   31.63
  13  -1 -12 1108.00   31.23
 -13   1  13    5.91    4.11
 -13   1  13    3.99    4.19
  13  -1 -13    2.15    4.36
 -13   1  13    4.68    4.26
  13  -1 -13    6.87    4.49
 -13   1  14 1779.00   39.11
 -13   1  14 1800.00   39.50
  13  -1 -14 1742.00   38.20
 -13   1  14 1784.00   49.10
  13  -1 -14 1818.00   49.80
 -13   1  15    0.49    4.31
 -13   1  15    3.91    4.11
  13  -1 -15    7.99    4.25
 -13   1  15    7.16    4.70
  13  -1 -15    5.19    4.76
 -13   1  16  828.80   20.30
 -13   1  16  812.10   20.02
  13  -1 -16  862.30   21.06
 -13   1  16  810.60   24.03
  13  -1 -16  834.00   24.63
 -13   1  17  528.10   14.83
 -13   1  17  507.70   13.84
  13  -1 -17  505.10   14.26
 -13   1  17  501.40   16.21
  13  -1 -17  526.60   17.06
 -13   1  18  532.10   14.47
 -13   1  18  533.20   14.91
  13  -1 -18  515.20   14.53
 -13   1  18  510.50   16.64
  13  -1 -18  506.40   15.98
 -13   1  19   28.72    5.45
 -13   1  19   35.12    5.70
 -13   1  19   32.63    5.57
  13  -1 -19   34.91    5.13
 -13   1  20  261.40    9.29
 -13   1  20  251.80    9.83
 -13   1  20  246.80   10.19
  13  -1 -20  239.50    9.78
 -13   1  21  311.60   10.39
 -13   1  21  283.80    9.89
 -13   1  21  282.50   11.22
  13  -1 -21  283.80   10.89
 -13   1  22  434.10   12.69
 -13   1  22  425.00   12.34
 -13   1  22  425.50   14.38
  13  -1 -22  435.20   14.41
 -13   1  23  229.40    9.01
 -13   1  23  208.50    8.58
 -13   1  23  222.50    9.72
  13  -1 -23  228.20    9.13
 -13   1  24  826.50   20.08
 -13   1  24  839.30   20.31
 -13   1  24  810.00   23.68
  13  -1 -24  811.30   23.83
 -13   1  25   71.61    6.10
 -13   1  25   71.07    6.16
 -13   1  25   72.93    5.96
  13  -1 -25   73.63    5.49
 -13   1  26  264.70    9.37
 -13   1  26  262.40    8.92
  13  -1 -26  256.10    9.70
 -13   1  27   43.63    5.36
 -13   1  27   57.06    5.57
  13  -1 -27   38.18    5.22
 -13   1  28  231.50    8.03
 -13   1  28  230.90    8.60
  13  -1 -28  230.80    8.73
 -13   1  29   31.93    5.30
  13  -1 -29   35.77    4.93
 -11   1 -20    2.58    4.97
 -11   1 -20    3.69    6.42
  11  -1  19   87.40    6.75
  11  -1  19   78.76    7.35
 -11   1 -19   63.93    5.39
 -11   1 -19   81.64    6.89
  11  -1  18   35.81    5.64
  11  -1  18   35.21    6.00
 -11   1 -18   44.12    5.87
 -11   1 -18   41.10    4.67
  11  -1  17   86.66    5.90
  11  -1  17   78.52    6.36
 -11   1 -17   79.18    5.94
 -11   1 -17   63.08    4.68
  11  -1  16  510.20   13.62
  11  -1  16  518.60   14.31
 -11   1 -16  518.90   15.75
 -11   1 -16  496.70   15.04
  11  -1  15   80.89    5.79
  11  -1  15   77.76    5.81
 -11   1 -15   81.47    5.61
  11  -1  14  323.90    9.94
  11  -1  14  311.70   10.08
 -11   1 -14  326.60   10.98
  11  -1  13  253.50    8.65
  11  -1  13  239.30    8.51
 -11   1 -12  226.20    8.57
  11  -1  12  260.80    8.56
  11  -1  12  264.40    8.89
 -11   1 -12  256.70    8.85
 -11   1 -11   45.82    5.26
  11  -1  11   42.85    4.75
  11  -1  11   45.69    4.64
 -11   1 -11   47.73    3.59
 -11   1 -11   50.99    3.39
 -11   1 -10  294.10    9.06
  11  -1  10  283.10    8.70
  11  -1  10  284.80    8.73
 -11   1 -10  285.60    8.99
 -11   1 -10  275.80    8.78
 -11   1  -9  626.40   15.18
  11  -1   9  613.20   14.87
  11  -1   9  580.50   14.01
 -11   1  -9  604.10   17.04
 -11   1  -9  576.90   16.41
 -11   1  -8    5.75    2.95
  11  -1   8    2.64    2.79
 -11   1  -8    0.97    1.88
 -11   1  -8    1.46    1.95
 -11   1  -7  947.70   20.89
  11  -1   7  952.50   21.16
 -11   1  -7  985.90   26.78
 -11   1  -7  934.50   25.38
 -11   1  -6   77.40    3.78
  11  -1   6   67.00    3.77
 -11   1  -6   81.05    3.15
 -11   1  -6   79.08    2.86
 -11   1  -5   44.44    3.10
  11  -1   5   30.98    2.88
 -11   1  -4 4033.00   82.37
  11  -1   4 4063.00   82.99
 -11   1  -3   69.33    3.36
  11  -1   3   76.77    3.35
 -11   1  -2 2227.00   46.20
  11  -1   2 2247.00   46.41
 -11   1  -1  693.50   15.44
  11  -1   1  689.90   15.28
 -11   1   0 2255.00   46.68
  11  -1   0 2226.00   45.97
 -11   1   0 2179.00   60.10
  11  -1   0 2238.00   61.46
 -11   1   1 2335.00   48.32
  11  -1  -1 2359.00   48.76
 -11   1   1 2305.00   61.22
  11  -1  -1 2314.00   61.51
 -11   1   2 3038.00   62.29
  11  -1  -2 3020.00   62.04
 -11   1   2 2927.00   77.36
  11  -1  -2 2956.00   78.10
 -11   1   3 1944.00   40.51
  11  -1  -3 2062.00   42.91
 -11   1   3 1947.00   51.86
  11  -1  -3 1952.00   51.97
 -11   1   4   68.17    3.80
  11  -1  -4   66.85    3.88
 -11   1   4   66.10    3.71
  11  -1  -4   76.19    3.96
 -11   1   5 1658.00   35.23
  11  -1  -5 1656.00   35.13
 -11   1   5 1687.00   45.37
  11  -1  -5 1662.00   44.67
 -11   1   6   42.35    3.78
  11  -1  -6   45.51    3.87
 -11   1   6   46.28    4.18
  11  -1  -6   49.32    3.97
 -11   1   7  327.40    9.21
  11  -1  -7  337.50    9.50
 -11   1   7  311.40   10.15
  11  -1  -7  336.90   10.97
 -11   1   8 2679.00   56.07
  11  -1  -8 2643.00   55.33
 -11   1   8 2660.00   71.21
  11  -1  -8 2731.00   73.10
 -11   1   9  479.60   12.34
  11  -1  -9  498.10   12.91
 -11   1   9  474.00   14.75
  11  -1  -9  492.60   15.06
 -11   1  10 7639.00  155.20
 -11   1  10 7680.00  202.10
 -11   1  11  563.00   14.46
 -11   1  11  592.90   15.42
  11  -1 -11  555.60   14.60
 -11   1  11  578.00   17.65
  11  -1 -11  582.50   17.75
 -11   1  12 1943.00   42.03
 -11   1  12 1933.00   41.72
  11  -1 -12 2014.00   43.25
 -11   1  12 1942.00   52.82
  11  -1 -12 1997.00   54.16
 -11   1  13 1155.00   26.23
 -11   1  13 1186.00   27.17
  11  -1 -13 1215.00   27.62
 -11   1  13 1203.00   34.04
  11  -1 -13 1223.00   34.34
 -11   1  14  964.10   22.65
 -11   1  14  960.90   22.72
  11  -1 -14  988.30   23.64
 -11   1  14  934.30   27.02
  11  -1 -14 1008.00   28.94
 -11   1  15 1019.00   23.90
 -11   1  15 1044.00   24.31
  11  -1 -15 1067.00   25.08
 -11   1  15 1041.00   29.74
  11  -1 -15 1075.00   30.80
 -11   1  16    3.90    4.41
 -11   1  16    5.66    4.70
  11  -1 -16   10.36    4.45
 -11   1  16    2.59    4.39
  11  -1 -16    0.86    4.64
 -11   1  17  673.50   17.30
 -11   1  17  678.40   17.63
  11  -1 -17  656.20   16.56
 -11   1  17  696.30   21.32
  11  -1 -17  664.50   20.09
 -11   1  18 1299.00   29.95
 -11   1  18 1334.00   30.62
  11  -1 -18 1307.00   29.84
 -11   1  18 1280.00   36.00
  11  -1 -18 1284.00   36.34
 -11   1  19  305.20   10.33
 -11   1  19  322.40   10.49
 -11   1  19  321.00   12.07
  11  -1 -19  310.50   11.51
 -11   1  20  417.80   12.42
 -11   1  20  429.30   12.83
 -11   1  20  399.70   13.98
  11  -1 -20  426.70   14.52
 -11   1  21    3.37    5.14
 -11   1  21   -1.21    5.22
 -11   1  21    2.94    5.18
  11  -1 -21   -8.47    4.49
 -11   1  22 1098.00   25.71
 -11   1  22 1055.00   24.83
 -11   1  22 1098.00   31.43
  11  -1 -22 1014.00   28.89
 -11   1  23  158.10    7.33
 -11   1  23  168.40    7.48
 -11   1  23  172.10    8.08
  11  -1 -23  188.10    8.19
 -11   1  24  293.10   10.03
 -11   1  24  281.20    9.55
  11  -1 -24  277.70   10.24
 -11   1  25  346.20   10.92
 -11   1  25  339.10   10.94
  11  -1 -25  347.90   11.68
 -11   1  26  163.60    7.58
 -11   1  26  172.90    7.70
  11  -1 -26  170.90    7.37
 -11   1  27   92.74    6.30
 -11   1  27   93.73    5.96
  11  -1 -27   93.43    6.12
 -11   1  28   40.06    5.00
 -11   1  28   37.00    4.80
  11  -1 -28   44.85    4.82
  -9   1 -21  156.40    8.48
   9  -1  20   78.88    6.76
   9  -1  20   76.20    6.15
  -9   1 -20   85.29    7.05
   9  -1  19   37.45    5.79
   9  -1  19   39.71    5.32
  -9   1 -19   26.88    5.41
   9  -1  18  290.50    9.86
   9  -1  18  301.40   10.25
  -9   1 -18  291.70   10.76
   9  -1  17    9.31    4.68
   9  -1  17   16.28    4.91
  -9   1 -17   20.81    4.51
   9  -1  16  497.30   13.49
   9  -1  16  504.90   13.75
  -9   1 -16  498.50   15.34
   9  -1  15   81.47    5.80
   9  -1  15   78.03    5.50
  -9   1 -15   78.81    5.23
  -9   1 -14   87.91    5.77
   9  -1  14   98.05    6.01
   9  -1  14   91.89    5.66
  -9   1 -14   83.35    5.44
  -9   1 -13  117.40    6.33
   9  -1  13  109.10    5.95
   9  -1  13  104.10    6.11
  -9   1 -13  102.60    5.24
  -9   1 -12   19.19    4.68
   9  -1  12   22.55    4.01
   9  -1  12   23.43    4.34
  -9   1 -12   23.19    3.52
  -9   1 -11  267.70    8.74
   9  -1  11  249.40    8.24
   9  -1  11  241.30    8.15
  -9   1 -11  232.70    8.19
  -9   1 -10  662.20   16.17
   9  -1  10  667.50   15.92
   9  -1  10  671.30   16.24
  -9   1 -10  631.90   18.08
  -9   1  -9  116.70    5.45
   9  -1   9  110.90    5.20
   9  -1   9  124.40    5.53
  -9   1  -9  110.30    4.54
  -9   1  -8 1416.00   30.86
   9  -1   8 1436.00   31.13
  -9   1  -8 1331.00   35.78
  -9   1  -7  352.50    9.60
   9  -1   7  352.50    9.31
  -9   1  -7  335.70   10.02
  -9   1  -6 2140.00   44.83
   9  -1   6 2190.00   45.68
  -9   1  -6 2153.00   57.43
  -9   1  -5  288.80    7.91
   9  -1   5  289.40    7.77
  -9   1  -5  301.90    8.63
  -9   1  -5  276.80    7.82
  -9   1  -4 1348.00   28.78
   9  -1   4 1265.00   26.91
  -9   1  -3 1504.00   31.76
   9  -1   3 1479.00   31.12
  -9   1  -2  117.60    4.24
   9  -1   2  113.80    4.18
  -9   1  -1  384.40    9.24
   9  -1   1  373.90    9.19
  -9   1   0 2873.00   58.92
   9  -1   0 2921.00   59.91
  -9   1   1 3269.00   66.88
   9  -1  -1 3377.00   69.00
  -9   1   2 1382.00   29.29
   9  -1  -2 1448.00   30.60
  -9   1   2 1398.00   37.29
   9  -1  -2 1411.00   37.69
  -9   1   3  118.20    4.56
   9  -1  -3  129.00    4.96
  -9   1   3  125.10    4.83
   9  -1  -3  109.70    4.53
  -9   1   5   29.42    3.42
   9  -1  -5   23.32    3.52
  -9   1   5   22.69    3.33
   9  -1  -5   20.00    3.40
   9  -1  -6 4966.00  101.50
  -9   1   7  176.80    6.26
   9  -1  -7  186.20    6.82
  -9   1   7  185.00    7.34
   9  -1  -7  182.60    7.30
  -9   1   8 1728.00   37.19
   9  -1  -8 1766.00   38.08
  -9   1   8 1742.00   47.20
   9  -1  -8 1759.00   47.70
  -9   1   9 1505.00   32.86
   9  -1  -9 1446.00   31.65
  -9   1   9 1538.00   42.07
   9  -1  -9 1458.00   39.94
  -9   1  10   17.62    3.76
   9  -1 -10   22.62    3.77
  -9   1  10   13.48    3.65
   9  -1 -10   19.87    3.59
  -9   1  11 1759.00   38.27
  -9   1  11 1684.00   36.76
   9  -1 -11 1783.00   38.83
  -9   1  11 1765.00   48.16
   9  -1 -11 1713.00   46.87
  -9   1  12  758.50   18.47
  -9   1  12  773.50   18.74
   9  -1 -12  769.50   18.96
  -9   1  12  776.10   22.64
   9  -1 -12  769.30   22.49
  -9   1  13  616.50   15.73
  -9   1  13  603.00   15.48
   9  -1 -13  589.60   15.23
  -9   1  13  605.50   18.64
   9  -1 -13  600.40   18.27
  -9   1  14 2189.00   47.00
  -9   1  14 2130.00   46.19
   9  -1 -14 2154.00   46.34
  -9   1  14 2193.00   59.56
   9  -1 -14 2175.00   58.95
  -9   1  15  685.30   17.44
  -9   1  15  670.60   17.08
   9  -1 -15  647.00   16.54
  -9   1  15  657.90   19.88
   9  -1 -15  666.70   20.00
  -9   1  16 2626.00   56.12
  -9   1  16 2656.00   56.33
   9  -1 -16 2721.00   58.00
  -9   1  16 2617.00   70.64
   9  -1 -16 2726.00   73.62
  -9   1  17  548.60   15.21
  -9   1  17  546.60   14.53
   9  -1 -17  556.90   15.10
  -9   1  17  581.40   18.47
   9  -1 -17  573.10   18.24
  -9   1  18 1871.00   41.12
  -9   1  18 1824.00   40.19
  -9   1  18 1819.00   50.03
   9  -1 -18 1871.00   51.28
  -9   1  19    5.71    4.85
  -9   1  19    8.46    4.61
  -9   1  19    2.24    4.31
   9  -1 -19    3.99    4.32
  -9   1  20  344.80   11.17
  -9   1  20  336.20   10.83
  -9   1  20  346.50   12.64
   9  -1 -20  323.50   11.55
  -9   1  21  370.40   11.19
  -9   1  21  364.70   11.52
  -9   1  21  357.50   12.63
   9  -1 -21  322.10   11.43
  -9   1  22   87.26    6.54
  -9   1  22  103.10    6.71
   9  -1 -22  107.00    6.65
  -9   1  23  402.60   12.05
  -9   1  23  392.30   11.83
   9  -1 -23  429.70   14.23
  -9   1  24    0.79    4.91
  -9   1  24    5.19    5.23
   9  -1 -24    4.71    4.61
  -9   1  25  110.70    6.54
  -9   1  25   99.87    6.65
   9  -1 -25  114.40    6.39
  -9   1  26  401.60   11.73
  -9   1  26  378.20   11.57
   9  -1 -26  401.90   13.30
  -9   1  27   60.81    5.82
  -9   1  27   43.68    4.98
   9  -1 -27   50.15    5.23
  -9   1  28  261.30    8.91
  -9   1  28  256.40    8.53
   9  -1 -28  255.90    8.91
  -7   1 -22  248.20   10.50
   7  -1  21   24.07    5.97
   7  -1  21   16.47    4.93
  -7   1 -21   31.84    5.75
   7  -1  20  524.10   14.45
   7  -1  20  503.80   13.71
  -7   1 -20  545.70   17.06
   7  -1  19    6.85    5.30
   7  -1  19    8.09    4.95
  -7   1 -19    6.64    5.01
   7  -1  18  278.10    9.69
   7  -1  18  285.60    9.54
  -7   1 -18  284.00   10.38
   7  -1  17   51.55    5.52
   7  -1  17   49.84    4.93
  -7   1 -17   54.14    5.48
   7  -1  16    8.66    4.76
   7  -1  16    7.64    4.10
  -7   1 -16    4.92    4.04
  -7   1 -15  360.20   10.91
   7  -1  15  365.30   10.94
   7  -1  15  364.80   11.07
  -7   1 -15  349.90   11.82
  -7   1 -14  254.20    8.97
   7  -1  14  248.70    8.81
   7  -1  14  239.60    8.67
  -7   1 -14  230.30    8.50
  -7   1 -13 1043.00   24.09
   7  -1  13 1045.00   23.88
   7  -1  13 1052.00   24.25
  -7   1 -13  976.10   27.33
  -7   1 -12 1788.00   38.72
   7  -1  12 1761.00   38.00
   7  -1  12 1703.00   36.98
  -7   1 -12 1763.00   48.00
  -7   1 -11  239.70    7.97
   7  -1  11  243.80    7.89
   7  -1  11  246.60    8.25
  -7   1 -11  231.10    7.88
  -7   1 -10 1917.00   40.84
   7  -1  10 1947.00   41.43
   7  -1  10 1978.00   42.19
  -7   1 -10 1908.00   51.12
  -7   1  -9  235.60    7.52
   7  -1   9  227.20    7.38
  -7   1  -9  220.90    7.46
  -7   1  -8 1229.00   26.85
   7  -1   8 1243.00   27.18
  -7   1  -8 1219.00   33.08
  -7   1  -7  925.80   20.76
   7  -1   7  944.80   21.06
  -7   1  -7  883.10   24.16
  -7   1  -6 1341.00   28.82
   7  -1   6 1291.00   27.76
  -7   1  -6 1286.00   34.44
  -7   1  -5   19.86    2.67
   7  -1   5   13.45    2.80
  -7   1  -5   18.17    1.78
  -7   1  -4   55.26    3.19
   7  -1   4   56.43    3.42
  -7   1  -4   57.59    2.36
  -7   1  -3 2286.00   47.27
   7  -1   3 2292.00   47.47
  -7   1  -2  249.70    6.75
   7  -1   2  242.90    6.65
  -7   1  -1  125.70    4.47
   7  -1   1  116.40    4.27
  -7   1   0  270.30    7.21
   7  -1   0  251.30    6.85
   7  -1   0  261.00    7.38
  -7   1   1 1918.00   39.89
   7  -1  -1 1875.00   39.01
  -7   1   3 3368.00   69.10
   7  -1  -3 3458.00   70.95
   7  -1  -3 3268.00   86.30
  -7   1   4  266.00    7.89
   7  -1  -4  251.20    7.55
  -7   1   4  262.60    8.60
   7  -1  -4  259.40    8.66
  -7   1   5  276.10    8.16
   7  -1  -5  271.00    8.10
  -7   1   5  264.40    8.98
   7  -1  -5  266.60    8.99
  -7   1   6 1364.00   29.53
   7  -1  -6 1363.00   29.61
  -7   1   6 1380.00   37.80
   7  -1  -6 1406.00   38.26
  -7   1   7  187.70    6.82
   7  -1  -7  199.80    7.12
  -7   1   7  203.00    7.42
   7  -1  -7  197.40    7.41
  -7   1   8  140.00    6.03
   7  -1  -8  137.80    6.17
  -7   1   8  152.20    6.84
   7  -1  -8  146.80    6.73
  -7   1   9  945.00   21.72
   7  -1  -9  969.60   22.41
  -7   1   9  933.20   26.36
   7  -1  -9  972.10   27.51
  -7   1  10  193.80    7.37
   7  -1 -10  181.20    7.15
  -7   1  10  173.50    7.39
   7  -1 -10  185.20    7.60
  -7   1  11  723.00   17.81
  -7   1  11  662.90   16.48
   7  -1 -11  700.80   17.39
  -7   1  11  678.50   19.92
   7  -1 -11  736.50   21.56
  -7   1  12  638.40   16.04
  -7   1  12  609.00   15.56
   7  -1 -12  646.00   16.35
  -7   1  12  634.00   18.94
   7  -1 -12  652.80   19.45
  -7   1  13    9.70    4.15
  -7   1  13    6.62    4.21
   7  -1 -13    9.61    4.40
  -7   1  13    9.43    4.13
   7  -1 -13   10.00    4.41
  -7   1  14 3556.00   74.20
  -7   1  14 3512.00   73.46
   7  -1 -14 3577.00   74.93
  -7   1  14 3718.00   99.12
   7  -1 -14 3613.00   96.45
  -7   1  15  797.80   19.75
  -7   1  15  820.80   20.00
   7  -1 -15  812.80   20.21
  -7   1  15  803.60   23.71
   7  -1 -15  808.10   23.67
  -7   1  16 1423.00   32.08
  -7   1  16 1398.00   31.58
   7  -1 -16 1396.00   31.17
  -7   1  16 1415.00   39.56
   7  -1 -16 1334.00   37.14
  -7   1  17  391.00   12.01
  -7   1  17  385.50   11.61
  -7   1  17  398.10   13.67
   7  -1 -17  391.40   12.98
  -7   1  18   85.40    6.48
  -7   1  18   85.54    6.07
  -7   1  18   92.74    6.54
   7  -1 -18   76.79    5.94
  -7   1  19  826.00   20.39
  -7   1  19  796.70   19.93
  -7   1  19  877.60   25.81
   7  -1 -19  814.20   24.18
  -7   1  20   61.24    5.93
  -7   1  20   69.95    6.25
   7  -1 -20   50.50    5.59
  -7   1  21  183.50    8.05
  -7   1  21  175.60    7.93
   7  -1 -21  196.30    8.48
  -7   1  22  202.70    8.08
  -7   1  22  210.00    8.62
   7  -1 -22  216.70    8.61
  -7   1  23   23.92    5.40
  -7   1  23   15.28    5.43
   7  -1 -23   24.89    4.57
  -7   1  24  299.60    9.96
  -7   1  24  294.30    9.86
   7  -1 -24  297.20   10.92
  -7   1  25   43.92    5.41
  -7   1  25   53.79    5.54
   7  -1 -25   47.69    5.09
  -7   1  26  376.20   11.15
  -7   1  26  377.40   11.14
   7  -1 -26  400.10   13.11
  -7   1  27   66.06    5.33
  -7   1  27   63.98    5.54
   7  -1 -27   56.39    5.09
   5  -1  23   11.69    5.76
   5  -1  23   14.60    5.61
  -5   1 -23    7.48    5.46
   5  -1  22    7.35    4.67
   5  -1  22   -4.54    5.64
  -5   1 -22    3.50    5.34
   5  -1  21  250.40    8.81
   5  -1  21  242.80    9.30
  -5   1 -21  250.80    9.84
   5  -1  20   65.97    5.95
   5  -1  20   60.73    5.97
  -5   1 -20   60.85    5.80
   5  -1  19  833.90   20.26
   5  -1  19  833.90   20.37
  -5   1 -19  842.10   24.25
   5  -1  18  127.70    6.99
   5  -1  18  133.30    7.06
  -5   1 -18  138.30    6.98
   5  -1  17  182.80    7.65
   5  -1  17  193.70    7.95
  -5   1 -17  169.50    7.53
  -5   1 -16  773.20   19.41
   5  -1  16  801.70   19.40
   5  -1  16  746.20   18.49
  -5   1 -16  772.60   22.70
  -5   1 -15   84.70    5.98
   5  -1  15   85.33    6.28
   5  -1  15   75.92    6.05
  -5   1 -15   83.50    5.49
  -5   1 -14  310.00   10.01
   5  -1  14  306.70   10.08
   5  -1  14  324.20   10.11
  -5   1 -14  299.00   10.55
  -5   1 -13   77.97    5.28
   5  -1  13   74.55    5.80
   5  -1  13   81.22    5.38
  -5   1 -13   82.10    5.49
  -5   1 -12 1026.00   23.66
   5  -1  12  997.80   23.08
   5  -1  12 1013.00   23.18
  -5   1 -12 1011.00   28.04
  -5   1 -11  420.20   11.84
   5  -1  11  423.50   11.37
   5  -1  11  430.90   11.85
  -5   1 -11  440.50   13.30
  -5   1 -10  828.20   19.67
   5  -1  10  807.80   18.79
  -5   1 -10  831.40   23.54
   5  -1  10  829.20   23.16
  -5   1  -9 1115.00   24.87
   5  -1   9 1089.00   24.31
  -5   1  -9 1066.00   29.47
   5  -1   9 1081.00   29.55
  -5   1  -8  247.20    7.72
   5  -1   8  242.50    7.51
  -5   1  -8  231.00    7.47
   5  -1   8  229.90    7.40
  -5   1  -7 1492.00   32.12
   5  -1   7 1529.00   32.70
  -5   1  -7 1407.00   37.86
   5  -1   7 1484.00   39.80
   5  -1   6 4842.00   98.65
  -5   1  -5  471.70   11.60
   5  -1   5  466.50   11.34
  -5   1  -5  474.40   13.33
   5  -1   5  457.50   12.78
  -5   1  -3 2622.00   54.07
   5  -1   3 2628.00   54.17
  -5   1  -2 2325.00   48.11
   5  -1   2 2336.00   48.24
  -5   1   3  399.20   10.37
   5  -1  -3  380.80    9.93
  -5   1   3  379.90   11.27
   5  -1  -3  371.20   11.33
  -5   1   4 2893.00   76.78
   5  -1  -4 2918.00   77.42
  -5   1   5 2031.00   42.92
   5  -1  -5 2069.00   43.56
  -5   1   5 2045.00   54.85
   5  -1  -5 2069.00   55.52
  -5   1   6 1800.00   38.29
   5  -1  -6 1770.00   37.80
  -5   1   6 1751.00   47.29
   5  -1  -6 1766.00   47.65
  -5   1   8 1149.00   25.63
   5  -1  -8 1168.00   26.17
  -5   1   8 1126.00   31.30
   5  -1  -8 1134.00   31.48
  -5   1   9  613.00   15.31
   5  -1  -9  591.40   14.91
  -5   1   9  594.10   17.56
   5  -1  -9  621.90   18.67
  -5   1  10 4911.00  100.90
  -5   1  10 5053.00  103.50
   5  -1 -10 5121.00  105.00
  -5   1  10 5010.00  132.50
   5  -1 -10 5131.00  135.40
  -5   1  11  148.20    6.52
  -5   1  11  161.50    6.66
   5  -1 -11  162.90    6.98
  -5   1  11  156.70    6.93
   5  -1 -11  179.40    7.77
  -5   1  12 2511.00   53.36
  -5   1  12 2520.00   53.30
   5  -1 -12 2515.00   53.54
  -5   1  12 2558.00   68.68
   5  -1 -12 2636.00   70.95
  -5   1  13  104.40    6.04
  -5   1  13   93.07    5.81
   5  -1 -13   96.52    5.64
  -5   1  13  101.90    5.96
   5  -1 -13   98.74    6.01
  -5   1  14 1011.00   23.45
  -5   1  14  991.80   23.26
   5  -1 -14 1003.00   23.29
  -5   1  14 1027.00   29.24
   5  -1 -14 1025.00   29.00
  -5   1  15   18.47    4.76
  -5   1  15   17.05    4.48
   5  -1 -15   18.57    4.85
  -5   1  15   22.08    4.56
   5  -1 -15   19.91    4.58
  -5   1  16   42.66    5.46
  -5   1  16   45.11    5.17
  -5   1  16   41.29    4.23
   5  -1 -16   48.99    5.30
  -5   1  17 1508.00   33.62
  -5   1  17 1480.00   33.33
   5  -1 -17 1520.00   42.38
  -5   1  18  407.70   12.46
  -5   1  18  402.40   11.88
   5  -1 -18  398.50   13.61
  -5   1  19   57.32    5.88
  -5   1  19   54.77    5.19
   5  -1 -19   56.95    5.32
  -5   1  20 1659.00   36.70
  -5   1  20 1675.00   36.90
   5  -1 -20 1619.00   44.53
  -5   1  21   60.67    5.89
  -5   1  21   62.31    5.83
   5  -1 -21   74.23    5.92
  -5   1  22 1026.00   24.30
  -5   1  22 1004.00   23.80
   5  -1 -22  978.50   28.16
  -5   1  23   57.71    6.05
  -5   1  23   71.02    6.42
   5  -1 -23   71.01    5.93
  -5   1  24  354.20   11.25
  -5   1  24  365.10   11.42
   5  -1 -24  348.70   11.70
  -5   1  25    6.41    5.13
  -5   1  25    5.33    4.93
   5  -1 -25    1.70    4.68
  -5   1  26   11.73    5.17
  -5   1  26    5.55    4.70
   5  -1 -26    6.15    4.64
   5  -1 -27  111.20    5.67
   3  -1  24   10.49    5.14
   3  -1  24   -4.35    5.53
  -3   1 -24   13.21    5.35
  -3   1 -23   49.13    5.60
   3  -1  22    2.19    4.63
   3  -1  22    5.57    5.33
  -3   1 -22    8.23    5.02
   3  -1  21   15.11    5.27
   3  -1  21    8.83    5.47
  -3   1 -21   14.79    4.93
   3  -1  20  701.30   17.82
   3  -1  20  686.40   17.48
  -3   1 -20  691.30   20.72
   3  -1  19   48.84    5.72
   3  -1  19   55.44    5.62
  -3   1 -19   37.40    5.03
   3  -1  18 1180.00   26.93
   3  -1  18 1138.00   26.22
  -3   1 -18 1139.00   32.31
  -3   1 -17    5.34    4.36
   3  -1  17   -0.72    4.64
   3  -1  17    8.99    4.63
  -3   1 -17   -2.98    3.96
  -3   1 -16  404.10   12.18
   3  -1  16  388.10   11.86
   3  -1  16  407.10   11.97
  -3   1 -16  379.20   12.63
  -3   1 -15    3.50    4.16
   3  -1  15    1.40    4.67
   3  -1  15   -0.71    4.32
  -3   1 -15   -2.38    4.10
   3  -1  15    4.00    3.53
  -3   1 -14  934.50   21.87
   3  -1  14  923.70   21.82
   3  -1  14  924.20   21.89
  -3   1 -14  941.20   26.43
   3  -1  14  915.90   25.95
  -3   1 -13  871.80   20.75
   3  -1  13  880.60   20.80
   3  -1  13  852.40   20.18
  -3   1 -13  878.60   24.83
   3  -1  13  892.20   25.17
  -3   1 -12   32.78    4.38
   3  -1  12   30.65    4.31
   3  -1  12   25.34    3.98
  -3   1 -12   34.95    3.96
   3  -1  12   33.13    3.78
  -3   1 -11 1220.00   27.02
   3  -1  11 1233.00   27.48
   3  -1  11 1266.00   28.04
  -3   1 -11 1236.00   34.20
   3  -1  11 1256.00   34.43
  -3   1 -10  818.10   19.13
   3  -1  10  805.70   18.84
  -3   1 -10  811.90   23.10
   3  -1  10  784.30   22.12
  -3   1  -9   53.06    4.19
   3  -1   9   38.05    3.87
  -3   1  -9   50.66    3.68
   3  -1   9   40.36    3.48
  -3   1  -8 1621.00   34.73
   3  -1   8 1617.00   34.61
  -3   1  -8 1583.00   42.56
   3  -1   8 1671.00   44.87
  -3   1  -7  640.20   15.13
   3  -1   7  662.10   15.48
  -3   1  -7  623.60   17.82
   3  -1   7  619.90   17.43
  -3   1  -6 1487.00   31.83
   3  -1   6 1485.00   31.76
  -3   1  -6 1435.00   38.73
   3  -1   6 1541.00   41.19
  -3   1  -5 2894.00   59.76
   3  -1   5 2865.00   59.16
  -3   1  -3 2486.00   51.43
   3  -1   3 2425.00   50.21
  -3   1   0 1462.00   30.64
   3  -1   0 1460.00   30.75
   3  -1   0 1433.00   38.04
  -3   1   1  258.30    7.03
   3  -1  -1  249.40    7.02
  -3   1   3 1050.00   22.91
   3  -1  -3 1115.00   24.13
   3  -1  -3 1121.00   30.47
  -3   1   5 1454.00   31.35
   3  -1  -5 1436.00   31.15
   3  -1  -5 1433.00   38.94
  -3   1   7  587.00   14.61
   3  -1  -7  548.40   13.63
  -3   1   7  559.80   16.65
   3  -1  -7  555.00   16.54
  -3   1   8  662.40   16.15
   3  -1  -8  670.80   16.36
  -3   1   8  662.50   19.10
   3  -1  -8  698.00   20.12
  -3   1   9 1328.00   29.38
  -3   1   9 1317.00   29.06
   3  -1  -9 1364.00   30.37
  -3   1   9 1317.00   36.20
   3  -1  -9 1349.00   37.01
  -3   1  10  214.90    7.70
  -3   1  10  219.80    7.69
   3  -1 -10  214.60    7.82
  -3   1  10  225.50    8.58
   3  -1 -10  224.10    8.30
  -3   1  11 2477.00   52.54
  -3   1  11 2392.00   50.65
   3  -1 -11 2482.00   52.42
  -3   1  11 2597.00   69.65
   3  -1 -11 2553.00   68.55
  -3   1  12   94.48    5.54
  -3   1  12  108.50    5.91
   3  -1 -12  100.10    5.95
   3  -1 -12  124.00    6.04
  -3   1  13 2016.00   43.41
  -3   1  13 1978.00   42.66
   3  -1 -13 1978.00   42.67
   3  -1 -13 2043.00   55.24
  -3   1  14  947.30   22.21
  -3   1  14  958.00   22.61
   3  -1 -14  977.50   23.48
   3  -1 -14 1026.00   29.45
  -3   1  15  488.30   13.40
  -3   1  15  483.00   13.30
   3  -1 -15  512.40   16.38
  -3   1  16 1198.00   27.41
  -3   1  16 1220.00   28.05
   3  -1 -16 1254.00   35.09
  -3   1  17   68.59    5.94
  -3   1  17   64.63    5.73
   3  -1 -17   76.21    5.41
  -3   1  18  197.30    8.25
  -3   1  18  198.90    8.14
   3  -1 -18  201.80    8.46
  -3   1  19  111.90    6.89
  -3   1  19  108.20    6.82
   3  -1 -19  111.90    6.55
  -3   1  20  628.50   16.37
  -3   1  20  628.10   16.61
   3  -1 -20  645.30   19.97
  -3   1  21  196.30    8.08
  -3   1  21  195.50    8.27
   3  -1 -21  197.80    8.57
  -3   1  22  538.80   14.56
  -3   1  22  532.60   14.52
   3  -1 -22  541.00   16.61
  -3   1  23  297.30   10.06
  -3   1  23  272.60    9.31
   3  -1 -23  259.00    9.72
  -3   1  24   13.21    5.24
  -3   1  24    4.89    4.53
   3  -1 -24    7.16    4.48
  -3   1  25   75.18    6.28
  -3   1  25   66.82    6.09
   3  -1 -25   78.45    5.96
  -3   1  26  107.70    6.66
  -3   1  26   98.35    6.24
   3  -1 -26  107.60    6.11
   1  -1  25  321.40    9.85
   1  -1  25  313.70   10.04
  -1   1 -25  323.20   11.63
   1  -1  24  173.60    7.82
   1  -1  24  165.30    7.78
  -1   1 -24  160.70    7.97
   1  -1  23   85.55    6.39
   1  -1  23   98.90    6.39
  -1   1 -23   79.37    6.28
   1  -1  22  718.20   18.04
   1  -1  22  727.00   18.24
  -1   1 -22  754.70   22.38
   1  -1  21    9.97    5.11
   1  -1  21   12.15    5.40
  -1   1 -21    2.68    4.78
   1  -1  20  555.80   14.86
   1  -1  20  525.70   14.65
  -1   1 -20  582.20   18.24
   1  -1  19  157.80    7.24
   1  -1  19  156.00    7.64
  -1   1 -19  146.30    7.28
   1  -1  18  202.30    8.49
   1  -1  18  190.60    8.34
  -1   1 -18  164.00    7.51
   1  -1  18  189.80    8.31
  -1   1 -17   19.46    5.04
   1  -1  17   17.81    5.11
   1  -1  17   24.11    5.36
  -1   1 -17   19.56    5.14
   1  -1  17   19.06    4.63
  -1   1 -16  118.50    6.70
   1  -1  16  109.40    6.17
   1  -1  16  126.40    7.01
  -1   1 -16  116.40    6.35
   1  -1  16  114.50    6.37
  -1   1 -15 1995.00   43.28
   1  -1  15 1992.00   43.03
   1  -1  15 1983.00   43.08
  -1   1 -15 1956.00   53.00
   1  -1  15 1996.00   54.15
  -1   1 -14  174.60    7.34
   1  -1  14  171.30    7.08
   1  -1  14  170.20    7.17
  -1   1 -14  179.90    7.49
   1  -1  14  163.30    7.14
  -1   1 -13  106.20    6.05
   1  -1  13   94.16    5.64
   1  -1  13   94.57    5.68
  -1   1 -13  103.10    6.25
   1  -1  13   83.14    5.13
  -1   1 -12 1777.00   38.79
   1  -1  12 1793.00   38.62
   1  -1  12 1786.00   38.63
  -1   1 -12 1821.00   49.50
   1  -1  12 1837.00   49.71
  -1   1 -11  199.00    7.40
   1  -1  11  187.40    6.81
   1  -1  11  201.50    7.47
  -1   1 -11  188.80    7.12
   1  -1  11  186.00    7.31
  -1   1 -10 3328.00   69.20
   1  -1  10 3292.00   68.45
  -1   1 -10 3272.00   86.95
   1  -1  10 3353.00   88.96
  -1   1  -9  466.00   12.29
   1  -1   9  461.80   11.95
  -1   1  -9  440.00   13.38
   1  -1   9  443.80   13.39
  -1   1  -8 2938.00   61.06
   1  -1   8 2886.00   60.03
  -1   1  -8 2814.00   74.82
   1  -1   8 2901.00   77.00
  -1   1  -7 2003.00   42.20
   1  -1   7 1960.00   41.47
  -1   1  -7 1947.00   52.21
   1  -1   7 1951.00   52.08
  -1   1  -6 1401.00   30.25
   1  -1   6 1386.00   29.91
  -1   1  -6 1310.00   35.50
   1  -1   6 1333.00   36.07
  -1   1  -5 2229.00   46.65
   1  -1   5 2263.00   47.30
  -1   1  -5 2176.00   57.89
   1  -1   5 2188.00   58.19
  -1   1  -3  751.40   17.06
   1  -1   3  733.90   16.68
  -1   1  -3  755.40   20.80
   1  -1   3  757.90   20.76
  -1   1  -2  624.50   14.26
   1  -1   2  629.10   14.40
  -1   1  -2  631.40   17.36
   1  -1   2  657.50   18.09
  -1   1  -1  355.80    8.90
   1  -1   1  375.70    9.34
  -1   1  -1  363.30   10.43
   1  -1   1  367.00   10.55
  -1   1   3  583.00   13.58
   1  -1  -3  572.70   13.53
  -1   1   4 1245.00   26.89
   1  -1  -4 1240.00   26.90
  -1   1   6   16.73    3.68
   1  -1  -6   12.97    3.56
   1  -1  -6   19.26    3.34
  -1   1   7 3251.00   67.27
   1  -1  -7 3279.00   67.84
   1  -1  -7 3319.00   87.92
  -1   1   8  306.50    9.06
   1  -1  -8  320.70    9.68
   1  -1  -8  340.60   11.18
  -1   1   9   14.59    3.72
  -1   1   9   19.43    3.91
   1  -1  -9   12.15    3.94
   1  -1  -9   12.66    3.81
  -1   1  10 4809.00   98.79
  -1   1  10 4818.00   98.96
   1  -1 -10 4879.00   99.92
   1  -1 -10 4911.00  129.60
  -1   1  11   89.83    5.35
  -1   1  11  100.40    5.51
   1  -1 -11   92.66    5.59
   1  -1 -11  104.90    5.83
  -1   1  12 2479.00   52.44
  -1   1  12 2472.00   52.39
   1  -1 -12 2538.00   54.11
   1  -1 -12 2598.00   69.99
  -1   1  13    1.36    4.03
  -1   1  13   -1.82    3.76
   1  -1 -13   -0.07    3.78
   1  -1 -13   -1.47    4.03
  -1   1  14 2735.00   57.75
  -1   1  14 2801.00   59.32
   1  -1 -14 2889.00   77.43
  -1   1  15  139.30    6.87
  -1   1  15  138.90    6.68
   1  -1 -15  157.20    6.89
  -1   1  16  429.60   12.51
  -1   1  16  436.50   12.37
   1  -1 -16  408.20   13.28
  -1   1  17  232.30    8.66
  -1   1  17  229.30    8.47
   1  -1 -17  231.30    9.10
  -1   1  18  538.00   14.67
  -1   1  18  571.20   15.21
   1  -1 -18  587.40   18.52
  -1   1  19  537.50   14.75
  -1   1  19  538.20   14.73
   1  -1 -19  519.50   16.24
  -1   1  20  115.50    6.84
  -1   1  20  127.00    6.87
   1  -1 -20  115.60    6.48
  -1   1  21  276.00    9.65
  -1   1  21  260.90    9.11
   1  -1 -21  283.60   10.65
  -1   1  22  399.30   12.00
  -1   1  22  407.50   12.15
   1  -1 -22  407.70   13.15
  -1   1  23    6.21    5.07
  -1   1  23    0.45    4.42
   1  -1 -23   -4.30    4.17
  -1   1  24   83.34    6.13
  -1   1  24   88.19    6.50
   1  -1 -24   92.78    6.14
  -1   1  25    1.91    4.89
  -1   1  25    2.29    5.04
   1  -1 -25   11.83    4.76
  -1   1  26  158.30    7.65
  -1   1  26  157.30    7.70
   1  -1 -26  144.20    7.26
  -1  -1  26  151.00    7.02
  -1  -1  26  153.10    7.62
   1   1 -26  158.00    7.88
  -1  -1  25   -0.80    5.13
  -1  -1  25    5.38    5.00
   1   1 -25   -7.41    5.11
  -1  -1  24   93.95    6.22
  -1  -1  24   96.22    6.71
   1   1 -24   82.88    6.63
  -1  -1  23   -3.42    5.09
  -1  -1  23    4.29    4.99
   1   1 -23    9.36    5.01
  -1  -1  22  398.80   12.03
  -1  -1  22  434.00   12.59
   1   1 -22  413.70   13.94
  -1  -1  21  272.40    9.62
  -1  -1  21  280.90    9.68
   1   1 -21  271.00   10.67
  -1  -1  20  116.70    6.82
  -1  -1  20  118.60    6.95
   1   1 -20  117.40    6.62
  -1  -1  20  114.80    6.69
  -1  -1  19  528.50   14.74
  -1  -1  19  519.00   14.15
   1   1 -19  493.80   16.14
  -1  -1  19  538.20   16.78
   1   1 -18  605.30   16.21
  -1  -1  18  585.80   15.61
  -1  -1  18  583.90   15.77
   1   1 -18  548.50   17.21
  -1  -1  18  569.90   17.54
   1   1 -17  249.90    9.36
  -1  -1  17  230.20    8.93
  -1  -1  17  254.90    9.25
   1   1 -17  234.50    9.05
  -1  -1  17  225.10    9.07
   1   1 -16  405.10   11.90
  -1  -1  16  404.60   12.03
  -1  -1  16  418.10   12.48
   1   1 -16  430.70   14.08
  -1  -1  16  407.70   13.50
   1   1 -15  151.60    7.22
  -1  -1  15  146.30    7.34
  -1  -1  15  130.20    6.41
   1   1 -15  148.50    7.49
  -1  -1  15  139.80    6.87
   1   1 -14 2827.00   59.84
  -1  -1  14 2802.00   59.31
  -1  -1  14 2814.00   59.50
   1   1 -14 2737.00   73.62
  -1  -1  14 2811.00   75.49
   1   1 -13    3.69    4.10
  -1  -1  13    4.63    4.18
  -1  -1  13   -1.74    3.56
   1   1 -13   -4.19    3.81
  -1  -1  13    0.19    3.92
   1   1 -12 2640.00   55.77
  -1  -1  12 2544.00   53.75
  -1  -1  12 2590.00   54.65
   1   1 -12 2475.00   66.22
  -1  -1  12 2615.00   70.03
   1   1 -11   95.54    5.48
  -1  -1  11  105.20    5.91
  -1  -1  11   94.68    5.39
   1   1 -11   94.77    5.32
  -1  -1  11   96.38    5.52
   1   1 -10 5034.00  103.00
  -1  -1  10 5022.00  103.00
   1   1 -10 4862.00  128.70
  -1  -1  10 4857.00  128.20
   1   1  -9   30.33    3.83
  -1  -1   9   13.35    3.68
   1   1  -9   15.71    3.67
  -1  -1   9    6.14    3.36
   1   1  -8  317.10    9.22
  -1  -1   8  306.50    8.97
   1   1  -8  295.60    9.56
  -1  -1   8  316.90   10.23
   1   1  -7 3173.00   65.56
  -1  -1   7 3314.00   68.70
   1   1  -7 3159.00   83.77
  -1  -1   7 3140.00   83.32
   1   1  -6   17.08    3.70
  -1  -1   6   13.64    3.73
   1   1  -6   21.80    3.61
  -1  -1   6   19.40    3.66
   1   1  -4 1191.00   25.83
  -1  -1   4 1275.00   27.66
   1   1  -4 1186.00   32.17
  -1  -1   4 1249.00   33.91
   1   1  -3  564.20   13.25
  -1  -1   3  573.60   13.46
   1   1  -3  606.70   17.23
  -1  -1   3  591.20   16.78
   1   1   1  373.00    8.96
  -1  -1  -1  375.60    9.13
  -1  -1  -1  367.20   10.91
   1   1   2  638.80   14.31
  -1  -1  -2  645.70   14.53
   1   1   3  742.60   16.60
  -1  -1  -3  753.70   16.69
   1   1   5 2229.00   46.49
  -1  -1  -5 2282.00   47.78
   1   1   6 1377.00   29.50
  -1  -1  -6 1320.00   28.74
  -1  -1  -6 1356.00   36.79
   1   1   7 1972.00   41.51
  -1  -1  -7 2032.00   42.78
  -1  -1  -7 1999.00   53.63
   1   1   8 2914.00   60.52
   1   1   8 2890.00   60.04
  -1  -1  -8 2918.00   60.63
  -1  -1  -8 2995.00   79.62
   1   1   9  427.30   11.27
   1   1   9  449.20   11.82
  -1  -1  -9  472.20   12.55
  -1  -1  -9  462.90   13.92
   1   1  10 3239.00   67.32
   1   1  10 3161.00   65.82
  -1  -1 -10 3223.00   66.98
  -1  -1 -10 3269.00   86.98
   1   1  11  210.80    7.48
   1   1  11  194.00    7.24
  -1  -1 -11  199.30    7.24
  -1  -1 -11  220.50    8.69
   1   1  12 1773.00   38.40
   1   1  12 1785.00   38.58
   1   1  13   89.64    5.58
   1   1  13   99.87    5.67
  -1  -1 -13   92.06    5.14
   1   1  14  166.40    6.98
   1   1  14  161.50    6.94
  -1  -1 -14  190.00    7.89
   1   1  15 1961.00   42.63
   1   1  15 1984.00   42.96
  -1  -1 -15 2030.00   55.29
   1   1  16  113.80    6.37
   1   1  16  109.40    6.77
  -1  -1 -16  112.50    6.45
   1   1  17   16.10    4.93
   1   1  17    9.76    4.69
  -1  -1 -17   18.47    4.49
   1   1  18  170.00    7.53
   1   1  18  188.30    8.23
  -1  -1 -18  182.20    7.58
   1   1  19  152.10    7.34
   1   1  19  148.70    7.31
  -1  -1 -19  146.10    7.29
   1   1  20  532.20   14.50
   1   1  20  537.50   14.72
  -1  -1 -20  534.40   16.52
   1   1  21    9.76    5.06
   1   1  21   10.15    5.04
  -1  -1 -21    6.12    4.13
   1   1  22  738.90   18.63
   1   1  22  727.80   18.30
  -1  -1 -22  773.60   22.51
   1   1  23   80.63    5.95
   1   1  23   96.70    6.25
  -1  -1 -23   95.16    5.75
   1   1  24  158.10    7.66
   1   1  24  173.30    7.56
  -1  -1 -24  158.40    7.36
   1   1  25  327.60   10.74
   1   1  25  303.00   10.24
  -1  -1 -25  327.30   11.07
  -3  -1  26  109.70    6.52
  -3  -1  26   96.97    6.27
   3   1 -26  116.70    7.21
  -3  -1  25   84.48    6.30
  -3  -1  25   91.46    6.55
   3   1 -25   75.73    6.07
  -3  -1  24    7.11    4.67
  -3  -1  24    4.46    5.28
   3   1 -24    5.24    5.06
  -3  -1  23  249.10    9.03
  -3  -1  23  262.30    9.26
   3   1 -23  258.40   10.08
  -3  -1  23  258.00   10.07
  -3  -1  22  535.00   14.59
  -3  -1  22  553.90   15.10
   3   1 -22  529.00   16.86
  -3  -1  22  561.10   17.57
  -3  -1  21  206.60    8.42
  -3  -1  21  201.00    8.55
   3   1 -21  197.50    8.62
  -3  -1  21  192.30    8.67
  -3  -1  20  631.50   16.67
  -3  -1  20  609.20   16.16
   3   1 -20  646.50   19.98
  -3  -1  20  625.80   19.21
  -3  -1  19  114.90    7.04
  -3  -1  19  109.00    6.60
   3   1 -19  106.40    6.50
  -3  -1  19  109.60    6.70
   3   1 -18  198.40    8.32
  -3  -1  18  204.50    8.48
  -3  -1  18  202.50    8.39
   3   1 -18  195.70    8.51
  -3  -1  18  204.90    9.04
   3   1 -17   68.90    5.88
  -3  -1  17   66.59    5.56
  -3  -1  17   61.69    5.89
   3   1 -17   60.49    5.68
  -3  -1  17   61.68    5.98
   3   1 -16 1238.00   28.56
  -3  -1  16 1224.00   28.24
  -3  -1  16 1261.00   28.59
   3   1 -16 1269.00   35.90
  -3  -1  16 1301.00   36.31
   3   1 -15  538.70   14.78
  -3  -1  15  513.60   14.04
  -3  -1  15  515.80   14.36
   3   1 -15  514.10   16.18
  -3  -1  15  504.60   15.82
   3   1 -14  981.20   23.30
  -3  -1  14  959.00   22.86
  -3  -1  14  977.60   22.80
   3   1 -14  967.80   27.25
  -3  -1  14 1012.00   28.80
   3   1 -13 2021.00   43.55
  -3  -1  13 2026.00   43.63
  -3  -1  13 1972.00   42.68
   3   1 -13 1995.00   54.16
  -3  -1  13 2029.00   54.92
   3   1 -12  114.90    6.11
  -3  -1  12  116.00    6.20
  -3  -1  12  110.10    5.74
   3   1 -12   99.12    5.97
  -3  -1  12  106.00    5.91
   3   1 -11 2527.00   53.44
  -3  -1  11 2572.00   54.42
  -3  -1  11 2619.00   55.34
   3   1 -11 2454.00   65.87
  -3  -1  11 2510.00   67.38
   3   1 -10  225.30    7.96
  -3  -1  10  214.90    7.36
   3   1 -10  233.50    8.56
  -3  -1  10  213.60    8.12
   3   1  -9 1340.00   29.53
  -3  -1   9 1316.00   29.06
   3   1  -9 1281.00   35.13
  -3  -1   9 1281.00   35.27
   3   1  -8  639.50   15.55
  -3  -1   8  657.40   15.93
   3   1  -8  648.80   18.72
  -3  -1   8  651.20   18.95
   3   1  -7  554.80   13.91
  -3  -1   7  546.30   13.50
   3   1  -7  541.90   16.00
  -3  -1   7  556.50   16.43
   3   1  -5 1478.00   31.88
  -3  -1   5 1439.00   31.18
   3   1  -5 1433.00   38.95
  -3  -1   5 1454.00   39.49
   3   1  -3 1130.00   24.34
  -3  -1   3 1133.00   24.44
   3   1  -3 1085.00   29.79
  -3  -1   3 1134.00   31.03
   3   1  -1  239.20    6.34
  -3  -1   1  223.10    6.22
   3   1  -1  237.60    8.05
  -3  -1   1  212.20    7.27
   3   1   0 1423.00   29.53
  -3  -1   0 1461.00   30.35
   3   1   0 1417.00   38.25
  -3  -1   0 1425.00   38.33
  -3  -1  -3 2541.00   52.26
   3   1   5 2873.00   59.11
  -3  -1  -5 2837.00   58.52
   3   1   6 1530.00   32.61
   3   1   6 1508.00   32.01
  -3  -1  -6 1521.00   32.42
   3   1   7  653.80   15.25
   3   1   7  643.20   15.04
  -3  -1  -7  638.70   15.05
  -3  -1  -7  668.20   19.02
   3   1   8 1605.00   34.32
   3   1   8 1701.00   36.15
  -3  -1  -8 1650.00   35.46
  -3  -1  -8 1676.00   45.42
   3   1   9   47.15    4.06
   3   1   9   43.94    4.11
  -3  -1  -9   43.60    3.96
  -3  -1  -9   43.64    4.09
   3   1  10  793.80   18.59
   3   1  10  819.90   19.10
  -3  -1 -10  815.60   18.62
  -3  -1 -10  844.30   24.20
   3   1  11 1268.00   28.12
   3   1  11 1296.00   28.66
  -3  -1 -11 1258.00   34.67
   3   1  12   30.66    4.15
   3   1  12   27.35    4.06
  -3  -1 -12   25.99    3.84
   3   1  13  845.00   20.12
   3   1  13  858.50   20.39
  -3  -1 -13  875.10   25.29
   3   1  14  941.50   22.02
   3   1  14  908.90   21.83
  -3  -1 -14  962.70   27.87
   3   1  15    3.14    4.34
   3   1  15    6.16    4.42
  -3  -1 -15   10.91    3.90
   3   1  16  395.40   11.79
   3   1  16  372.30   11.21
  -3  -1 -16  395.10   12.67
   3   1  17    3.30    4.58
   3   1  17    7.73    4.66
  -3  -1 -17    4.09    4.10
   3   1  18 1178.00   26.84
   3   1  18 1139.00   26.10
  -3  -1 -18 1091.00   30.98
   3   1  19   54.57    5.63
   3   1  19   69.25    5.78
  -3  -1 -19   61.51    5.06
   3   1  20  704.80   17.78
   3   1  20  671.50   17.04
  -3  -1 -20  681.50   20.54
   3   1  21   11.68    5.22
   3   1  21   18.47    5.22
  -3  -1 -21   14.11    4.61
   3   1  22   -1.77    4.54
   3   1  22    5.02    4.95
  -3  -1 -22   11.29    4.51
   3   1  23   45.90    5.91
   3   1  23   49.25    5.74
  -3  -1 -23   50.51    5.43
   3   1  24   12.67    5.44
   3   1  24   11.31    7.11
  -3  -1 -24    4.67    4.74
  -5  -1  27  121.70    6.66
  -5  -1  27  104.40    6.08
   5   1 -27  115.00    6.91
  -5  -1  26    1.62    4.48
  -5  -1  26    4.13    4.84
   5   1 -26    3.78    5.08
  -5  -1  25    0.58    4.28
  -5  -1  25    8.56    5.29
   5   1 -25    1.98    4.86
  -5  -1  25    5.18    4.70
  -5  -1  24  341.50   10.92
  -5  -1  24  355.50   11.11
   5   1 -24  354.50   12.27
  -5  -1  24  357.20   12.53
  -5  -1  23   63.64    6.05
  -5  -1  23   56.79    5.61
   5   1 -23   74.94    5.80
  -5  -1  23   59.46    5.93
  -5  -1  22  938.20   22.50
  -5  -1  22  984.80   23.42
   5   1 -22 1026.00   29.58
  -5  -1  22 1009.00   28.98
  -5  -1  21   58.69    5.59
  -5  -1  21   58.95    5.66
   5   1 -21   55.78    6.05
  -5  -1  21   61.63    5.95
  -5  -1  20 1671.00   37.11
  -5  -1  20 1600.00   35.44
   5   1 -20 1698.00   46.70
  -5  -1  20 1609.00   44.53
  -5  -1  19   47.67    5.75
  -5  -1  19   64.05    6.08
   5   1 -19   53.23    5.76
  -5  -1  19   47.18    5.81
   5   1 -18  382.90   11.87
  -5  -1  18  405.10   12.23
  -5  -1  18  396.90   11.93
   5   1 -18  391.90   13.70
  -5  -1  18  399.50   13.74
   5   1 -17 1476.00   33.29
  -5  -1  17 1511.00   33.64
  -5  -1  17 1492.00   33.57
   5   1 -17 1508.00   41.81
  -5  -1  17 1503.00   41.63
   5   1 -16   43.92    5.56
  -5  -1  16   36.02    5.42
  -5  -1  16   45.52    5.13
   5   1 -16   43.80    4.95
  -5  -1  16   37.60    5.06
   5   1 -15   29.66    5.07
  -5  -1  15   20.36    4.75
  -5  -1  15   13.90    4.35
   5   1 -15   23.13    4.69
  -5  -1  15   11.93    4.40
   5   1 -14 1040.00   24.58
  -5  -1  14 1012.00   23.62
  -5  -1  14  978.90   23.22
   5   1 -14 1036.00   29.40
  -5  -1  14 1034.00   29.36
   5   1 -13   99.20    5.67
  -5  -1  13   91.56    5.62
  -5  -1  13   99.24    5.66
   5   1 -13  105.40    6.50
  -5  -1  13   93.52    5.68
   5   1 -12 2580.00   54.48
  -5  -1  12 2567.00   54.35
  -5  -1  12 2518.00   53.26
   5   1 -12 2513.00   67.69
  -5  -1  12 2580.00   69.37
   5   1 -11  173.50    7.08
  -5  -1  11  160.30    6.90
  -5  -1  11  159.50    6.89
   5   1 -11  158.60    6.65
  -5  -1  11  159.10    7.18
   5   1 -10 5236.00  107.30
  -5  -1  10 5029.00  103.10
  -5  -1  10 5388.00  110.50
   5   1 -10 5040.00  133.10
  -5  -1  10 5003.00  132.20
   5   1  -9  586.60   14.89
  -5  -1   9  594.10   14.71
   5   1  -9  613.10   18.26
  -5  -1   9  609.40   18.23
   5   1  -8 1120.00   24.99
  -5  -1   8 1168.00   26.13
   5   1  -8 1125.00   31.19
  -5  -1   8 1123.00   31.16
   5   1  -6 1854.00   39.47
  -5  -1   6 1828.00   38.89
   5   1  -6 1882.00   50.68
  -5  -1   6 1833.00   49.53
   5   1  -5 2116.00   44.47
  -5  -1   5 2082.00   43.86
   5   1  -5 2072.00   55.79
  -5  -1   5 2068.00   55.68
   5   1  -4 2987.00   61.56
  -5  -1   4 3019.00   80.23
   5   1  -3  393.60    9.80
  -5  -1   3  379.60    9.48
   5   1  -3  390.00   12.18
  -5  -1   3  362.30   11.70
  -5  -1   2 5813.00  152.80
  -5  -1  -2 2352.00   48.29
  -5  -1  -2 2372.00   63.24
  -5  -1  -3 2699.00   71.77
   5   1   5  470.70   11.34
   5   1   5  473.10   11.11
  -5  -1  -5  464.70   11.43
   5   1   6 4824.00   98.19
   5   1   6 4770.00   97.27
  -5  -1  -6 4733.00   96.63
   5   1   7 1501.00   31.87
   5   1   7 1482.00   31.62
  -5  -1  -7 1494.00   31.72
  -5  -1  -7 1564.00   42.55
   5   1   8  244.50    7.31
   5   1   8  239.20    7.27
  -5  -1  -8  227.50    6.96
  -5  -1  -8  236.10    8.24
   5   1   9 1127.00   24.97
   5   1   9 1128.00   24.96
  -5  -1  -9 1111.00   30.48
   5   1  10  813.70   19.03
   5   1  10  858.30   19.76
  -5  -1 -10  887.40   25.13
   5   1  11  444.00   11.82
   5   1  11  421.80   11.38
  -5  -1 -11  443.20   13.93
   5   1  12 1061.00   24.14
   5   1  12 1009.00   23.14
  -5  -1 -12 1056.00   29.79
   5   1  13   80.14    5.34
   5   1  13   76.17    5.41
  -5  -1 -13   85.41    5.33
   5   1  14  303.20    9.69
   5   1  14  303.10    9.72
  -5  -1 -14  301.60   10.10
   5   1  15   94.16    5.93
   5   1  15   92.11    6.03
  -5  -1 -15   79.36    5.24
   5   1  16  761.50   18.51
   5   1  16  806.00   19.64
  -5  -1 -16  764.50   22.42
   5   1  17  173.40    7.51
   5   1  17  166.40    7.35
  -5  -1 -17  189.10    7.82
   5   1  18  138.50    6.97
   5   1  18  139.60    6.73
  -5  -1 -18  125.30    6.68
   5   1  19  852.80   20.66
   5   1  19  873.70   21.12
  -5  -1 -19  856.30   24.82
   5   1  20   59.69    5.86
   5   1  20   55.30    5.88
  -5  -1 -20   51.89    5.26
   5   1  21  229.20    9.06
   5   1  21  242.20    8.89
  -5  -1 -21  248.30    9.60
   5   1  22    5.03    5.43
   5   1  22   -5.91    5.10
  -5  -1 -22    1.30    4.66
   5   1  23   13.46    5.47
   5   1  23   16.95    5.89
  -5  -1 -23   11.95    4.88
  -7  -1  27   69.23    5.49
  -7  -1  27   58.09    5.67
   7   1 -27   62.46    5.88
  -7  -1  27   79.90    6.66
  -7  -1  26  370.80   10.90
  -7  -1  26  367.30   11.15
   7   1 -26  393.10   13.26
  -7  -1  26  392.80   13.36
  -7  -1  25   42.00    5.13
  -7  -1  25   38.48    5.19
   7   1 -25   47.03    5.47
  -7  -1  25   47.35    5.48
  -7  -1  24  301.80   10.01
  -7  -1  24  308.00   10.17
   7   1 -24  292.70   10.97
  -7  -1  24  302.40   10.97
  -7  -1  23   26.58    5.20
  -7  -1  23   28.68    5.42
   7   1 -23   27.25    5.38
  -7  -1  23   20.36    5.23
  -7  -1  22  208.50    8.49
  -7  -1  22  209.30    8.80
   7   1 -22  208.10    8.80
  -7  -1  22  219.00    9.45
  -7  -1  21  178.70    8.11
  -7  -1  21  199.00    8.31
   7   1 -21  172.00    8.29
  -7  -1  21  196.60    9.09
  -7  -1  20   65.09    6.06
  -7  -1  20   60.94    5.62
   7   1 -20   65.86    6.28
  -7  -1  20   63.69    6.22
  -7  -1  19  826.70   20.56
  -7  -1  19  800.80   19.98
   7   1 -19  835.10   24.40
  -7  -1  19  827.70   24.44
   7   1 -18   78.71    6.29
  -7  -1  18   89.39    6.60
  -7  -1  18   86.60    6.32
   7   1 -18   95.79    6.51
  -7  -1  18   90.41    6.76
   7   1 -17  389.30   12.07
   7   1 -17  401.90   13.41
  -7  -1  17  386.70   13.20
   7   1 -16 1420.00   31.99
  -7  -1  16 1395.00   31.23
  -7  -1  16 1366.00   31.02
   7   1 -16 1383.00   38.55
  -7  -1  16 1377.00   38.61
   7   1 -15  888.50   21.59
  -7  -1  15  839.10   20.19
  -7  -1  15  838.70   20.63
   7   1 -15  840.30   24.76
  -7  -1  15  815.60   23.87
   7   1 -14 3602.00   75.28
  -7  -1  14 3494.00   73.23
  -7  -1  14 3475.00   72.56
   7   1 -14 3640.00   97.14
  -7  -1  14 3541.00   94.53
   7   1 -13   10.73    3.91
  -7  -1  13   16.52    4.07
  -7  -1  13   10.14    3.80
   7   1 -13   10.13    3.89
  -7  -1  13    6.84    4.09
   7   1 -12  618.70   15.70
  -7  -1  12  614.40   15.60
  -7  -1  12  659.80   16.70
   7   1 -12  614.80   18.51
  -7  -1  12  674.30   20.15
   7   1 -11  727.00   17.96
  -7  -1  11  711.10   17.55
  -7  -1  11  710.00   17.63
   7   1 -11  673.00   19.88
  -7  -1  11  687.70   20.33
   7   1 -10  186.30    7.35
  -7  -1  10  184.60    6.89
  -7  -1  10  200.40    7.50
   7   1 -10  187.00    7.84
  -7  -1  10  184.70    8.00
   7   1  -9  986.80   22.64
   7   1  -9  944.90   26.66
  -7  -1   9  972.70   27.50
   7   1  -8  138.60    6.31
  -7  -1   8  142.70    5.93
   7   1  -8  142.70    6.75
  -7  -1   8  139.30    6.61
   7   1  -7  215.30    7.33
  -7  -1   7  206.40    6.81
   7   1  -7  200.90    7.91
  -7  -1   7  197.60    7.91
   7   1  -6 1376.00   29.80
  -7  -1   6 1349.00   29.19
   7   1  -6 1372.00   37.57
  -7  -1   6 1421.00   38.86
   7   1  -5  264.50    7.84
  -7  -1   5  286.70    8.38
   7   1  -5  280.20    9.90
  -7  -1   5  274.90    9.77
   7   1  -4  251.50    7.29
  -7  -1   4  258.20    7.45
   7   1  -4  266.00    9.18
  -7  -1   4  267.00    9.51
  -7  -1   3 3516.00   93.42
   7   1  -1 1936.00   39.86
   7   1  -1 1888.00   50.79
  -7  -1   1 1888.00   50.82
   7   1   0  282.50    6.53
  -7  -1   0  276.00    6.41
   7   1   0  291.40    9.50
  -7  -1   0  269.60    9.03
   7   1   1  120.20    3.31
  -7  -1  -1  113.80    3.20
   7   1   1  127.70    5.48
  -7  -1  -1  124.50    5.29
   7   1   2  250.30    5.97
  -7  -1  -2  241.40    5.84
  -7  -1  -2  246.00    8.22
   7   1   3 2233.00   45.91
  -7  -1  -3 2234.00   46.11
  -7  -1  -3 2279.00   60.92
   7   1   4   56.61    2.95
   7   1   4   57.87    2.84
  -7  -1  -4   56.57    3.00
  -7  -1  -4   64.38    4.17
   7   1   5   17.45    2.63
   7   1   5   22.77    2.45
  -7  -1  -5   13.48    2.48
  -7  -1  -5   14.86    3.24
   7   1   6 1339.00   28.44
   7   1   6 1367.00   28.95
  -7  -1  -6 1347.00   36.83
   7   1   7  976.30   21.40
   7   1   7  965.10   21.20
  -7  -1  -7  954.30   26.41
   7   1   8 1285.00   27.70
   7   1   8 1296.00   27.88
  -7  -1  -8 1257.00   34.19
   7   1   9  234.10    7.37
   7   1   9  245.10    7.42
  -7  -1  -9  237.60    8.62
   7   1  10 2016.00   42.78
   7   1  10 2023.00   42.91
  -7  -1 -10 1976.00   53.70
   7   1  11  240.80    7.86
   7   1  11  233.20    7.76
  -7  -1 -11  250.90    8.86
   7   1  12 1809.00   38.96
   7   1  12 1836.00   39.56
  -7  -1 -12 1755.00   47.52
   7   1  13 1029.00   23.74
   7   1  13 1055.00   24.11
  -7  -1 -13  999.80   28.09
   7   1  14  234.10    8.57
   7   1  14  244.00    8.50
  -7  -1 -14  237.60    9.03
   7   1  15  359.00   10.76
   7   1  15  371.60   10.97
  -7  -1 -15  347.40   11.45
   7   1  16    2.53    4.51
   7   1  16    7.50    4.66
  -7  -1 -16    7.26    3.68
   7   1  17   43.71    5.31
   7   1  17   54.43    5.59
  -7  -1 -17   45.21    5.13
   7   1  18  279.00    9.58
   7   1  18  295.70    9.84
  -7  -1 -18  290.10   10.50
   7   1  19    3.04    5.14
   7   1  19    2.89    4.63
  -7  -1 -19    9.78    4.50
   7   1  20  542.80   14.70
   7   1  20  535.80   14.78
  -7  -1 -20  520.60   16.08
   7   1  21   21.91    5.94
   7   1  21   32.93    6.01
  -7  -1 -21   21.12    4.77
  -7  -1 -22  238.90    9.10
  -9  -1  28  254.40    8.13
  -9  -1  28  263.70    8.86
   9   1 -28  264.90    9.96
  -9  -1  28  279.70   10.24
  -9  -1  27   45.97    4.82
  -9  -1  27   37.48    5.05
   9   1 -27   43.15    5.56
  -9  -1  27   40.60    5.41
  -9  -1  26  382.20   11.32
  -9  -1  26  393.00   11.76
   9   1 -26  417.90   13.85
  -9  -1  26  374.80   12.81
  -9  -1  25  121.20    6.60
  -9  -1  25  117.20    6.23
   9   1 -25  109.20    6.66
  -9  -1  25  107.50    7.06
  -9  -1  24    3.50    5.08
  -9  -1  24    9.83    4.20
   9   1 -24    7.22    4.59
  -9  -1  24    4.96    5.28
  -9  -1  23  440.30   12.72
  -9  -1  23  421.90   12.61
   9   1 -23  410.20   13.74
  -9  -1  23  415.50   14.36
  -9  -1  22   99.09    6.42
  -9  -1  22   89.49    6.65
   9   1 -22   98.84    7.00
  -9  -1  22  100.50    7.18
  -9  -1  21  359.20   11.42
  -9  -1  21  352.40   11.48
   9   1 -21  379.30   13.01
  -9  -1  21  358.80   12.71
  -9  -1  20  360.90   11.70
  -9  -1  20  342.00   11.25
   9   1 -20  361.70   12.31
  -9  -1  20  339.20   12.40
  -9  -1  19    7.95    5.01
  -9  -1  19    5.75    4.88
   9   1 -19    2.03    4.61
  -9  -1  19    7.64    5.51
   9   1 -18 1764.00   38.89
  -9  -1  18 1860.00   41.01
  -9  -1  18 1801.00   39.62
   9   1 -18 1849.00   50.95
  -9  -1  18 1918.00   52.72
   9   1 -17  572.90   15.49
  -9  -1  17  573.00   15.48
  -9  -1  17  533.40   14.49
   9   1 -17  557.80   17.79
  -9  -1  17  548.20   17.53
   9   1 -16 2633.00   56.12
  -9  -1  16 2661.00   56.65
  -9  -1  16 2664.00   56.91
   9   1 -16 2596.00   70.03
  -9  -1  16 2726.00   73.55
   9   1 -15  704.70   17.86
  -9  -1  15  667.50   17.12
  -9  -1  15  687.10   17.50
   9   1 -15  682.20   20.42
  -9  -1  15  645.90   19.69
   9   1 -14 2208.00   47.27
  -9  -1  14 2087.00   44.90
  -9  -1  14 2190.00   47.11
   9   1 -14 2140.00   57.96
  -9  -1  14 2245.00   60.98
   9   1 -13  612.40   15.78
  -9  -1  13  566.90   14.54
  -9  -1  13  602.60   15.60
   9   1 -13  595.50   18.16
  -9  -1  13  597.00   18.36
   9   1 -12  770.60   18.65
  -9  -1  12  761.00   18.72
  -9  -1  12  752.40   18.17
   9   1 -12  782.00   23.17
  -9  -1  12  803.10   23.47
   9   1 -11 1767.00   38.44
  -9  -1  11 1769.00   38.40
  -9  -1  11 1818.00   39.41
   9   1 -11 1689.00   46.25
  -9  -1  11 1735.00   47.41
   9   1 -10   22.02    4.05
  -9  -1  10   20.91    4.06
  -9  -1  10   17.56    4.08
   9   1 -10   19.96    4.03
  -9  -1  10   22.66    4.36
   9   1  -9 1541.00   33.60
  -9  -1   9 1549.00   33.64
  -9  -1   9 1520.00   33.17
   9   1  -9 1494.00   41.05
  -9  -1   9 1522.00   41.68
   9   1  -8 1807.00   38.71
  -9  -1   8 1790.00   38.45
  -9  -1   8 1828.00   39.02
   9   1  -8 1724.00   47.05
  -9  -1   8 1769.00   48.06
   9   1  -7  196.00    6.82
  -9  -1   7  175.70    6.27
   9   1  -7  194.90    7.92
  -9  -1   7  195.60    7.94
   9   1  -6 4993.00  101.70
  -9  -1   6 5002.00  132.00
   9   1  -5   25.04    3.38
  -9  -1   5   22.20    3.08
   9   1  -5   28.11    4.28
  -9  -1   5   22.16    3.71
   9   1  -3  118.80    4.16
  -9  -1   3  118.50    3.88
   9   1  -3  119.20    5.63
  -9  -1   3  118.50    5.85
   9   1  -2 1421.00   29.62
  -9  -1   2 1443.00   29.93
   9   1  -2 1403.00   38.18
  -9  -1   2 1388.00   37.81
   9   1  -1 3332.00   88.37
  -9  -1   1 3345.00   88.63
   9   1   0 2822.00   74.95
  -9  -1   0 2856.00   75.88
   9   1   1  375.60    8.47
  -9  -1  -1  376.20    8.58
   9   1   1  370.50   11.39
  -9  -1  -1  385.20   11.87
  -9  -1  -2  122.90    3.32
  -9  -1  -2  126.40    5.54
   9   1   3 1489.00   31.08
   9   1   3 1517.00   31.72
  -9  -1  -3 1506.00   40.83
   9   1   4 1357.00   28.37
   9   1   4 1310.00   27.47
  -9  -1  -4 1310.00   35.74
   9   1   5  290.20    7.24
   9   1   5  276.70    7.05
  -9  -1  -5  316.50   10.25
   9   1   6 2259.00   46.80
   9   1   6 2287.00   47.34
  -9  -1  -6 2271.00   60.93
   9   1   7  355.50    9.03
   9   1   7  348.80    8.81
  -9  -1  -7  368.40   11.60
   9   1   8 1449.00   30.88
   9   1   8 1434.00   30.59
  -9  -1  -8 1398.00   38.36
  -9  -1  -8 1450.00   39.56
   9   1   9  114.70    4.93
   9   1   9  106.30    4.80
   9   1  10  682.40   16.11
   9   1  10  661.70   15.61
  -9  -1 -10  673.80   19.38
  -9  -1 -10  655.60   19.04
   9   1  11  266.70    8.19
   9   1  11  257.80    8.31
  -9  -1 -11  238.10    8.41
  -9  -1 -11  272.80    9.81
   9   1  12   18.09    3.92
   9   1  12   15.05    4.24
  -9  -1 -12   10.56    3.86
   9   1  13  111.60    5.65
   9   1  13  118.00    5.80
  -9  -1 -13  103.10    5.65
   9   1  14   91.37    5.67
   9   1  14  110.20    5.87
  -9  -1 -14  100.30    5.43
   9   1  15   79.78    5.76
   9   1  15   77.22    5.70
  -9  -1 -15   84.80    5.62
   9   1  16  502.20   13.64
   9   1  16  520.40   13.97
  -9  -1 -16  515.20   15.78
   9   1  17    7.33    4.61
   9   1  17    8.20    4.40
  -9  -1 -17   10.66    4.51
   9   1  18  311.50   10.35
   9   1  18  309.90   10.19
  -9  -1 -18  316.40   11.03
  -9  -1 -18  303.60   10.83
   9   1  19   43.26    5.92
   9   1  19   46.07    6.09
  -9  -1 -19   54.80    5.34
  -9  -1 -19   41.45    5.11
   9   1  20   75.84    6.82
   9   1  20   69.57    6.71
  -9  -1 -20   80.44    5.83
  -9  -1 -20   69.38    5.85
   9   1  21  155.10    7.86
   9   1  21  152.90    7.75
 -11  -1  28   42.96    5.21
 -11  -1  28   47.45    4.73
  11   1 -28   57.78    5.34
 -11  -1  28   43.76    5.31
 -11  -1  27  104.10    5.85
 -11  -1  27   96.82    6.34
  11   1 -27   88.64    5.94
 -11  -1  27  109.40    6.35
 -11  -1  26  158.80    7.40
 -11  -1  26  170.00    7.65
  11   1 -26  174.70    7.83
 -11  -1  26  170.10    8.00
 -11  -1  25  357.30   11.04
 -11  -1  25  329.40   10.64
  11   1 -25  352.00   12.45
 -11  -1  25  357.30   12.65
 -11  -1  24  276.50    9.69
 -11  -1  24  288.60    9.91
  11   1 -24  263.20   10.30
 -11  -1  24  258.20   10.63
 -11  -1  23  161.20    7.89
 -11  -1  23  166.20    7.87
  11   1 -23  154.80    7.41
 -11  -1  23  139.80    8.23
 -11  -1  22 1064.00   25.13
 -11  -1  22 1093.00   25.54
  11   1 -22 1088.00   30.93
 -11  -1  22 1071.00   30.73
 -11  -1  21   -0.50    4.56
 -11  -1  21   -0.92    5.04
  11   1 -21   -7.68    4.90
 -11  -1  21   -3.40    5.08
 -11  -1  20  402.80   12.30
 -11  -1  20  412.70   12.54
  11   1 -20  422.10   14.51
 -11  -1  20  413.10   14.29
 -11  -1  19  330.40   10.56
 -11  -1  19  321.00   11.12
  11   1 -19  337.20   12.51
 -11  -1  19  308.00   11.81
 -11  -1  18 1327.00   30.36
 -11  -1  18 1301.00   29.83
  11   1 -18 1316.00   36.87
 -11  -1  18 1344.00   37.91
  11   1 -17  659.00   17.18
  11   1 -17  697.00   20.91
 -11  -1  17  632.50   19.72
  11   1 -16    7.27    4.24
 -11  -1  16   -0.73    3.90
 -11  -1  16   11.00    4.53
  11   1 -16    1.04    4.30
 -11  -1  16    1.37    4.62
  11   1 -15 1068.00   24.88
 -11  -1  15 1050.00   24.50
 -11  -1  15 1041.00   24.50
  11   1 -15 1044.00   30.00
 -11  -1  15 1036.00   29.79
  11   1 -14  975.60   23.09
 -11  -1  14  961.40   22.98
 -11  -1  14  953.80   22.72
  11   1 -14  997.80   28.68
 -11  -1  14  951.00   27.64
  11   1 -13 1251.00   28.50
 -11  -1  13 1198.00   27.21
 -11  -1  13 1237.00   28.04
  11   1 -13 1192.00   33.51
 -11  -1  13 1197.00   33.91
  11   1 -12 1983.00   42.86
 -11  -1  12 2028.00   43.68
 -11  -1  12 2011.00   43.45
  11   1 -12 1896.00   51.50
 -11  -1  12 2046.00   55.77
  11   1 -11  591.50   15.19
 -11  -1  11  565.50   14.68
 -11  -1  11  557.80   14.23
  11   1 -11  568.20   17.47
 -11  -1  11  587.10   17.88
 -11  -1  10 7881.00  207.40
  11   1  -9  517.70   13.32
 -11  -1   9  525.50   13.51
 -11  -1   9  497.70   12.74
  11   1  -9  501.80   15.40
 -11  -1   9  517.50   16.05
  11   1  -8 2775.00   57.98
 -11  -1   8 2763.00   57.57
 -11  -1   8 2774.00   57.76
  11   1  -8 2614.00   70.00
 -11  -1   8 2828.00   75.73
  11   1  -7  332.40    9.23
  11   1  -7  347.00   11.69
 -11  -1   7  338.10   11.53
  11   1  -6   43.30    3.48
 -11  -1   6   48.21    3.82
 -11  -1   6   41.02    3.41
  11   1  -6   48.09    4.80
 -11  -1   6   52.54    4.81
  11   1  -5 1687.00   35.47
 -11  -1   5 1666.00   35.00
 -11  -1   5 1708.00   36.01
  11   1  -5 1653.00   45.01
 -11  -1   5 1681.00   45.68
  11   1  -4   67.73    3.44
 -11  -1   4   65.11    3.46
 -11  -1   4   66.37    3.34
  11   1  -4   73.81    4.67
 -11  -1   4   75.48    4.73
  11   1  -3 1972.00   40.82
 -11  -1   3 2058.00   42.49
 -11  -1   3 2041.00   42.17
  11   1  -3 1975.00   53.19
 -11  -1   3 1971.00   52.98
 -11  -1   2 3032.00   62.34
 -11  -1   2 3020.00   62.05
  11   1  -2 2962.00   78.75
 -11  -1   2 2959.00   78.75
  11   1  -1 2358.00   62.97
 -11  -1   1 2341.00   62.71
  11   1   0 2229.00   59.58
 -11  -1   0 2205.00   59.10
  11   1   1  687.30   19.55
 -11  -1  -1  692.60   19.73
 -11  -1  -2 2340.00   62.49
 -11  -1  -3   69.82    4.12
  11   1   4 4136.00   86.30
  11   1   4 4096.00   85.46
 -11  -1  -4 4118.00  109.10
 -11  -1  -5   39.59    3.53
  11   1   6   79.48    3.21
  11   1   6   79.26    3.21
 -11  -1  -6   75.44    4.60
  11   1   7  943.90   20.44
  11   1   7  955.10   20.80
 -11  -1  -7  970.90   27.24
  11   1   8    2.80    2.51
  11   1   8    0.60    2.54
 -11  -1  -8    1.09    3.04
 -11  -1  -8   -0.32    2.77
  11   1   9  591.90   13.91
  11   1   9  591.50   13.94
 -11  -1  -9  591.40   17.13
 -11  -1  -9  608.70   17.95
  11   1  10  279.40    8.06
  11   1  10  291.60    8.24
 -11  -1 -10  288.30    9.86
 -11  -1 -10  279.00    9.66
  11   1  11   47.29    4.18
  11   1  11   45.01    4.26
 -11  -1 -11   50.96    4.41
 -11  -1 -11   45.35    4.44
  11   1  12  283.30    8.70
  11   1  12  264.30    8.44
 -11  -1 -12  284.70    9.54
 -11  -1 -12  274.70    9.60
  11   1  13  275.50    8.79
  11   1  13  255.20    8.36
 -11  -1 -13  233.20    8.69
 -11  -1 -13  245.20    8.96
  11   1  14  326.30   10.05
  11   1  14  318.60    9.76
 -11  -1 -14  316.60   10.81
 -11  -1 -14  328.30   11.13
  11   1  15   83.59    5.75
  11   1  15   74.09    5.79
 -11  -1 -15   81.17    5.44
 -11  -1 -15   80.09    5.10
  11   1  16  544.50   14.40
  11   1  16  534.00   14.40
 -11  -1 -16  534.60   16.30
 -11  -1 -16  509.90   15.60
  11   1  17   77.31    5.93
  11   1  17   71.26    5.97
 -11  -1 -17   84.78    5.60
 -11  -1 -17   92.91    5.92
  11   1  18   51.82    5.88
  11   1  18   38.45    5.55
 -11  -1 -18   41.87    4.57
 -11  -1 -18   36.84    5.28
  11   1  19   66.47    6.62
  11   1  19   72.74    6.23
 -11  -1 -19   73.14    5.69
 -11  -1 -19   76.73    5.66
  11   1  20   14.98    6.17
  11   1  20   22.47    6.36
 -11  -1 -20   -1.33    3.94
 -11  -1 -20    0.36    4.76
 -13  -1  29   31.01    4.99
  13   1 -29   39.13    5.61
 -13  -1  28  232.50    8.37
 -13  -1  28  237.80    8.03
  13   1 -28  222.70    8.83
 -13  -1  28  233.80    9.36
 -13  -1  27   37.10    4.79
 -13  -1  27   42.08    5.45
  13   1 -27   37.75    5.30
 -13  -1  27   40.52    5.45
 -13  -1  26  249.70    8.90
 -13  -1  26  260.80    9.18
  13   1 -26  268.80   10.13
 -13  -1  26  242.00    9.63
 -13  -1  25   68.20    5.81
 -13  -1  25   67.71    5.89
  13   1 -25   63.13    5.47
 -13  -1  25   84.51    6.80
 -13  -1  24  826.90   20.50
 -13  -1  24  832.70   20.54
  13   1 -24  826.30   24.50
 -13  -1  24  838.10   24.60
 -13  -1  23  238.10    8.57
 -13  -1  23  221.80    8.71
  13   1 -23  234.80    9.43
 -13  -1  23  228.00    9.88
 -13  -1  22  437.10   13.05
 -13  -1  22  439.90   12.80
  13   1 -22  444.70   15.07
 -13  -1  22  445.30   15.06
 -13  -1  21  312.10   10.45
 -13  -1  21  283.10   10.01
  13   1 -21  274.70   10.68
 -13  -1  21  281.60   11.24
 -13  -1  20  246.90    9.31
 -13  -1  20  230.60    8.76
  13   1 -20  249.60   10.01
 -13  -1  20  249.90   10.41
 -13  -1  19   33.12    5.48
 -13  -1  19   38.54    5.31
  13   1 -19   22.39    5.08
 -13  -1  19   35.83    5.56
  13   1 -18  540.70   17.40
 -13  -1  18  518.00   17.21
 -13  -1  17  511.00   14.28
 -13  -1  17  518.30   14.31
  13   1 -17  507.20   16.47
 -13  -1  17  531.90   17.19
  13   1 -16  829.80   20.40
 -13  -1  16  850.10   20.72
 -13  -1  16  791.20   19.72
  13   1 -16  873.70   25.71
 -13  -1  16  895.80   26.35
  13   1 -15    1.04    4.27
 -13  -1  15    4.42    3.59
 -13  -1  15    5.33    4.48
  13   1 -15    4.32    3.98
 -13  -1  15    8.90    3.94
  13   1 -14 1812.00   39.57
 -13  -1  14 1750.00   38.21
 -13  -1  14 1786.00   39.13
  13   1 -14 1782.00   48.78
 -13  -1  14 1773.00   48.79
  13   1 -13   -7.77    3.78
 -13  -1  13   -1.96    3.74
 -13  -1  13    1.04    4.06
  13   1 -13    1.41    4.50
 -13  -1  13    6.90    4.86
  13   1 -12 1138.00   25.80
 -13  -1  12 1146.00   26.12
 -13  -1  12 1104.00   25.32
  13   1 -12 1140.00   32.18
 -13  -1  12 1107.00   31.55
  13   1 -11  134.80    6.36
 -13  -1  11  114.50    5.91
 -13  -1  11  110.80    6.03
  13   1 -11  118.20    6.42
 -13  -1  11  123.60    6.67
  13   1 -10 2179.00   46.32
 -13  -1  10 2104.00   44.84
 -13  -1  10 2067.00   44.10
  13   1 -10 2149.00   58.17
 -13  -1  10 2257.00   61.05
  13   1  -9 1062.00   24.09
 -13  -1   9 1023.00   23.35
 -13  -1   9 1042.00   23.48
  13   1  -9 1052.00   29.77
 -13  -1   9 1021.00   29.06
  13   1  -8  631.70   15.24
 -13  -1   8  632.60   15.49
 -13  -1   8  602.60   14.74
  13   1  -8  606.60   18.23
 -13  -1   8  635.10   19.09
  13   1  -7 1845.00   39.07
 -13  -1   7 1798.00   38.14
 -13  -1   7 1827.00   38.66
  13   1  -7 1753.00   47.65
 -13  -1   7 1807.00   49.29
  13   1  -6  758.70   17.14
 -13  -1   6  741.90   16.83
 -13  -1   6  762.40   17.26
  13   1  -6  736.60   21.31
 -13  -1   6  783.30   22.64
  13   1  -5 2351.00   48.72
 -13  -1   5 2371.00   49.15
 -13  -1   5 2390.00   49.63
  13   1  -5 2377.00   63.82
 -13  -1   5 2349.00   62.99
  13   1  -4 4743.00   96.59
 -13  -1   4 4766.00  125.80
 -13  -1   3 2885.00   59.34
 -13  -1   3 2874.00   58.97
  13   1  -3 2850.00   76.01
 -13  -1   3 2937.00   78.27
  13   1  -2  590.00   17.22
 -13  -1   2  571.40   16.96
  13   1  -1   85.21    4.73
 -13  -1   1   80.71    4.63
  13   1   0 1918.00   51.62
 -13  -1   0 1906.00   51.43
  13   1   1   60.01    3.81
 -13  -1  -1   60.24    4.08
 -13  -1  -2 1474.00   40.31
 -13  -1  -3 1120.00   31.22
 -13  -1  -4  393.20   12.49
 -13  -1  -5 2795.00   74.68
  13   1   6  190.50    4.92
  13   1   6  178.80    4.76
 -13  -1  -6  217.00    7.92
  13   1   7   11.31    2.12
  13   1   7   17.62    2.08
 -13  -1  -7   25.02    3.64
  13   1   8  272.50    7.15
  13   1   8  263.00    7.10
 -13  -1  -8  248.90    8.61
 -13  -1  -8  263.60    8.99
  13   1   9   21.28    3.05
  13   1   9   25.04    3.06
 -13  -1  -9   25.20    3.60
 -13  -1  -9   16.69    3.31
  13   1  10  828.10   18.83
  13   1  10  808.30   18.32
 -13  -1 -10  769.80   21.89
 -13  -1 -10  790.60   22.75
  13   1  11   71.56    4.49
  13   1  11   69.08    4.57
 -13  -1 -11   74.29    4.86
 -13  -1 -11   68.08    4.85
  13   1  12  858.10   19.68
  13   1  12  827.70   19.02
 -13  -1 -12  840.40   24.07
 -13  -1 -12  821.30   23.53
  13   1  13  164.50    6.56
  13   1  13  171.20    6.64
 -13  -1 -13  180.60    7.30
 -13  -1 -13  170.80    7.07
  13   1  14  526.50   13.54
  13   1  14  558.30   14.25
 -13  -1 -14  509.50   15.46
 -13  -1 -14  525.30   16.08
  13   1  15   89.67    5.78
  13   1  15   86.97    5.86
 -13  -1 -15   89.54    5.52
 -13  -1 -15  100.40    5.81
  13   1  16   45.91    5.77
  13   1  16   26.63    4.93
 -13  -1 -16   47.46    5.16
 -13  -1 -16   44.74    4.69
  13   1  17   98.32    6.23
  13   1  17  101.80    6.64
 -13  -1 -17  107.80    6.49
 -13  -1 -17  110.70    6.14
  13   1  18   -2.96    5.78
  13   1  18   -1.96    5.62
 -13  -1 -18   -2.64    4.84
 -13  -1 -18    2.73    4.22
  13   1  19   15.71    6.75
  13   1  19   31.99    6.28
 -13  -1 -19   25.71    5.54
 -13  -1 -19   33.79    5.15
 -15  -1  29    7.02    3.71
 -15  -1  29    7.30    4.51
  15   1 -29    8.76    4.36
 -15  -1  29    6.07    4.76
  15   1 -28  502.30   15.33
 -15  -1  28  493.10   15.53
 -15  -1  27   -1.37    4.92
 -15  -1  27   -0.09    4.71
  15   1 -27    4.22    4.83
 -15  -1  27   -2.02    5.03
 -15  -1  26  164.60    7.40
 -15  -1  26  151.30    7.09
  15   1 -26  163.10    7.72
 -15  -1  26  151.70    8.21
 -15  -1  25  172.90    7.42
 -15  -1  25  179.40    8.11
  15   1 -25  178.30    7.93
 -15  -1  25  177.60    8.67
 -15  -1  24    6.28    4.88
 -15  -1  24    0.41    4.93
  15   1 -24    4.20    4.72
 -15  -1  24   -0.13    5.74
 -15  -1  23  280.00    9.95
 -15  -1  23  278.40    9.97
  15   1 -23  280.00   10.59
 -15  -1  23  307.90   11.98
 -15  -1  22   68.61    6.29
 -15  -1  22   65.62    5.83
  15   1 -22   67.97    5.96
 -15  -1  22   54.98    6.54
 -15  -1  21  286.90    9.88
 -15  -1  21  287.90   10.46
  15   1 -21  281.80   10.62
 -15  -1  21  282.70   11.29
 -15  -1  20  161.50    8.01
 -15  -1  20  161.50    8.12
  15   1 -20  161.10    8.31
 -15  -1  20  155.80    8.54
 -15  -1  19 1430.00   32.34
 -15  -1  19 1405.00   32.17
  15   1 -19 1427.00   40.14
 -15  -1  19 1427.00   40.29
 -15  -1  18 1635.00   36.34
 -15  -1  18 1683.00   37.78
  15   1 -18 1555.00   43.30
 -15  -1  18 1670.00   46.50
 -15  -1  17   39.07    5.26
 -15  -1  17   38.17    5.46
  15   1 -17   35.21    5.06
 -15  -1  17   30.30    5.35
 -15  -1  16  448.40   12.62
 -15  -1  16  479.20   13.52
  15   1 -16  483.00   15.55
 -15  -1  16  454.60   15.18
 -15  -1  15  170.80    7.61
 -15  -1  15  172.20    7.46
  15   1 -15  187.10    8.64
 -15  -1  15  154.70    7.39
 -15  -1  14   75.09    5.82
 -15  -1  14   74.16    5.87
  15   1 -14   68.91    5.32
 -15  -1  14   69.57    6.25
  15   1 -13 2685.00   56.68
 -15  -1  13 2506.00   53.33
 -15  -1  13 2665.00   56.44
  15   1 -13 2606.00   70.30
 -15  -1  13 2465.00   66.74
  15   1 -12 1562.00   34.18
 -15  -1  12 1621.00   35.85
 -15  -1  12 1596.00   35.14
  15   1 -12 1636.00   44.97
 -15  -1  12 1615.00   44.72
  15   1 -11   16.79    3.70
 -15  -1  11   21.18    4.16
 -15  -1  11   19.68    4.02
  15   1 -11   12.34    4.48
 -15  -1  11   18.15    4.13
  15   1 -10   66.22    4.68
 -15  -1  10   72.09    4.37
 -15  -1  10   79.82    5.00
  15   1 -10   70.14    5.00
 -15  -1  10   64.72    5.47
  15   1  -9  452.60   11.79
 -15  -1   9  479.70   12.08
 -15  -1   9  466.70   12.13
  15   1  -9  477.20   14.99
 -15  -1   9  477.10   15.30
  15   1  -8  944.50   21.22
 -15  -1   8  941.80   21.23
 -15  -1   8  956.40   21.39
  15   1  -8  937.10   26.89
 -15  -1   8  986.60   27.86
 -15  -1   7  220.10    6.67
 -15  -1   7  231.00    7.18
  15   1  -7  234.20    8.96
 -15  -1   7  227.70    8.77
 -15  -1   6 1148.00   24.47
 -15  -1   6 1162.00   25.29
  15   1  -6 1142.00   31.90
 -15  -1   6 1182.00   32.94
 -15  -1   5    2.79    2.00
 -15  -1   5    2.70    2.33
  15   1  -5    3.99    3.46
 -15  -1   5    2.98    3.54
 -15  -1   4 4197.00   85.90
 -15  -1   4 4417.00   90.25
  15   1  -4 4344.00  115.00
 -15  -1   4 4375.00  115.80
 -15  -1   3   20.67    1.38
 -15  -1   3   24.60    1.86
  15   1  -3   32.62    3.60
 -15  -1   3   23.68    3.85
  15   1  -2 1296.00   35.55
 -15  -1   2 1323.00   36.37
  15   1  -1  932.50   26.08
 -15  -1   1  946.20   26.65
  15   1   0    5.64    2.71
 -15  -1   0    2.51    3.23
  15   1   1  326.20   10.45
 -15  -1  -1  332.80   11.07
 -15  -1  -2 1033.00   28.97
 -15  -1  -3  237.50    8.53
 -15  -1  -4 1394.00   38.20
 -15  -1  -5   13.14    3.34
 -15  -1  -6  773.00   21.97
 -15  -1  -7   30.41    3.41
 -15  -1  -7   24.61    3.71
  15   1   8 1349.00   28.98
  15   1   8 1337.00   28.66
 -15  -1  -8 1385.00   38.14
 -15  -1  -8 1394.00   37.95
  15   1   9   66.59    3.25
  15   1   9   68.18    3.38
 -15  -1  -9   69.13    4.38
 -15  -1  -9   71.97    4.59
  15   1  10   25.59    3.03
  15   1  10   23.55    3.00
 -15  -1 -10   30.71    3.99
 -15  -1 -10   24.33    3.67
  15   1  11  375.00    9.79
  15   1  11  387.30    9.84
 -15  -1 -11  381.80   12.02
 -15  -1 -11  401.90   12.76
  15   1  12    6.86    3.49
  15   1  12    2.79    3.68
 -15  -1 -12   10.01    3.58
 -15  -1 -12   10.68    3.51
  15   1  13  136.60    6.14
  15   1  13  146.80    6.24
 -15  -1 -13  149.20    6.69
 -15  -1 -13  141.00    6.38
  15   1  14   21.79    4.94
  15   1  14   16.27    4.58
 -15  -1 -14   30.19    4.49
 -15  -1 -14   24.66    3.86
  15   1  15   12.59    5.15
  15   1  15    8.64    4.47
 -15  -1 -15   11.62    4.59
 -15  -1 -15    9.20    3.57
  15   1  16  354.40   11.61
  15   1  16  350.00   10.94
 -15  -1 -16  340.20   11.52
 -15  -1 -16  326.60   10.94
  15   1  17    8.59    6.11
  15   1  17    5.28    6.24
 -15  -1 -17    8.27    4.65
 -15  -1 -17   13.33    4.28
 -15  -1 -18  165.50    7.49
 -15  -1 -18  191.70    8.88
 -17  -1  29   53.47    4.86
 -17  -1  29   57.09    5.44
  17   1 -29   57.62    5.37
 -17  -1  29   42.28    5.53
 -17  -1  28   12.19    4.32
 -17  -1  28    9.75    4.43
  17   1 -28   13.95    4.60
 -17  -1  28    6.39    5.26
 -17  -1  27  304.10    9.81
 -17  -1  27  289.10    9.52
  17   1 -27  287.10   10.46
 -17  -1  27  293.80   11.25
 -17  -1  26  122.00    7.14
 -17  -1  26  116.50    6.31
  17   1 -26  116.50    6.95
 -17  -1  26  106.30    7.32
 -17  -1  25  235.00    9.13
 -17  -1  25  216.90    8.41
  17   1 -25  219.70    9.53
 -17  -1  25  221.70    9.78
 -17  -1  24  266.50    9.61
 -17  -1  24  293.20   10.17
  17   1 -24  283.10   11.00
 -17  -1  24  300.70   11.42
 -17  -1  23  147.80    7.07
 -17  -1  23  138.70    7.38
  17   1 -23  138.40    7.37
 -17  -1  23  150.80    8.32
 -17  -1  22 1508.00   33.70
 -17  -1  22 1568.00   35.15
  17   1 -22 1596.00   44.39
 -17  -1  22 1549.00   43.30
 -17  -1  21    4.11    4.93
 -17  -1  21   11.26    4.85
  17   1 -21    6.41    4.51
 -17  -1  21    5.24    5.83
 -17  -1  20 2636.00   56.04
 -17  -1  20 2727.00   58.17
  17   1 -20 2727.00   73.31
 -17  -1  20 2844.00   77.02
 -17  -1  19 1034.00   24.31
 -17  -1  19  996.90   23.96
  17   1 -19 1035.00   29.82
 -17  -1  19 1042.00   30.21
 -17  -1  18 1360.00   31.44
 -17  -1  18 1362.00   31.11
  17   1 -18 1370.00   38.29
 -17  -1  18 1421.00   39.97
 -17  -1  17  223.30    8.85
 -17  -1  17  225.30    9.14
  17   1 -17  230.00    9.97
 -17  -1  17  219.00    9.77
 -17  -1  16  618.50   16.24
 -17  -1  16  639.90   16.58
  17   1 -16  658.50   20.33
 -17  -1  16  640.10   19.82
 -17  -1  15   11.45    4.27
 -17  -1  15   15.03    4.55
  17   1 -15    8.29    4.83
 -17  -1  15   11.88    5.07
 -17  -1  14  518.70   13.73
 -17  -1  14  522.50   13.97
  17   1 -14  558.80   17.37
 -17  -1  14  543.80   17.33
 -17  -1  13 1231.00   27.49
 -17  -1  13 1284.00   29.26
  17   1 -13 1234.00   34.87
 -17  -1  13 1301.00   36.80
 -17  -1  12 1690.00   36.68
 -17  -1  12 1691.00   36.48
  17   1 -12 1680.00   46.25
 -17  -1  12 1762.00   48.46
 -17  -1  11 1708.00   37.02
 -17  -1  11 1725.00   37.56
  17   1 -11 1686.00   46.26
 -17  -1  11 1713.00   47.01
 -17  -1  10 1706.00   36.80
 -17  -1  10 1707.00   36.92
  17   1 -10 1717.00   47.16
 -17  -1  10 1624.00   44.69
 -17  -1   9  110.80    5.30
 -17  -1   9  112.80    5.20
  17   1  -9  119.60    6.44
 -17  -1   9  106.30    6.23
 -17  -1   8 2749.00   57.58
 -17  -1   8 2699.00   56.46
  17   1  -8 2637.00   70.98
 -17  -1   8 2741.00   73.68
  17   1  -7  251.20    9.19
 -17  -1   7  257.90    9.30
 -17  -1   6 1764.00   37.11
 -17  -1   6 1746.00   36.63
  17   1  -6 1762.00   48.05
 -17  -1   6 1771.00   48.11
 -17  -1   5  619.40   13.93
 -17  -1   5  631.30   14.17
  17   1  -5  625.00   18.50
 -17  -1   5  625.30   18.60
 -17  -1   4    1.63    1.63
 -17  -1   4    3.81    1.67
  17   1  -4    2.49    3.15
 -17  -1   4    0.45    3.69
  17   1  -3 1704.00   46.30
 -17  -1   3 1687.00   45.80
  17   1  -2  182.10    7.19
 -17  -1   2  198.30    7.48
  17   1  -1   50.32    3.97
 -17  -1   1   51.67    4.57
  17   1   0   21.67    3.38
 -17  -1   0   21.75    3.87
 -17  -1  -1   92.07    5.10
 -17  -1  -2 2183.00   58.86
 -17  -1  -3  114.70    5.64
 -17  -1  -4 2661.00   71.25
 -17  -1  -5   30.79    3.94
 -17  -1  -6   70.01    4.63
 -17  -1  -7  456.10   13.82
 -17  -1  -7  463.30   14.19
 -17  -1  -8    9.79    3.75
 -17  -1  -8   10.83    3.28
 -17  -1 -10    1.09    3.45
 -17  -1 -10    3.83    3.33
 -17  -1 -11   12.53    3.66
 -17  -1 -11    1.42    3.45
  17   1  12  122.50    4.53
  17   1  12  128.20    4.52
 -17  -1 -12  160.40    6.78
 -17  -1 -12  156.80    6.63
  17   1  13   26.51    3.80
  17   1  13   18.96    3.40
 -17  -1 -13   35.86    4.43
 -17  -1 -13   29.17    4.20
  17   1  14   88.29    5.47
  17   1  14   86.19    5.07
 -17  -1 -14  123.40    6.42
 -17  -1 -14  117.40    6.02
  17   1  15   -0.21    4.80
  17   1  15    5.25    4.99
 -17  -1 -15   -7.47    4.75
 -17  -1 -15    5.53    4.38
  17   1  16   11.85    5.30
  17   1  16   11.08    5.75
 -17  -1 -16   11.67    4.88
 -17  -1 -16   10.96    5.15
 -19  -1  29  154.20    6.54
 -19  -1  29  160.20    7.26
  19   1 -29  133.30    6.40
 -19  -1  29  134.10    6.86
 -19  -1  28  156.40    6.88
 -19  -1  28  157.80    6.74
  19   1 -28  166.20    7.63
 -19  -1  28  170.70    7.78
 -19  -1  27    3.83    4.56
 -19  -1  27   10.63    4.51
  19   1 -27   -0.42    4.75
 -19  -1  27    2.54    4.71
 -19  -1  26  512.60   13.75
 -19  -1  26  488.40   13.32
  19   1 -26  498.20   15.96
 -19  -1  26  521.50   16.39
 -19  -1  25    0.40    4.62
 -19  -1  25    5.70    4.12
  19   1 -25    7.88    4.44
 -19  -1  25    6.35    5.34
 -19  -1  24  148.30    7.51
 -19  -1  24  153.10    7.49
  19   1 -24  155.50    7.30
 -19  -1  24  148.30    7.92
 -19  -1  23   31.94    5.07
 -19  -1  23   26.73    5.54
  19   1 -23   19.38    4.52
 -19  -1  23   39.27    5.91
 -19  -1  22  242.20    8.63
 -19  -1  22  260.40    9.61
  19   1 -22  255.30    9.68
 -19  -1  22  245.30    9.94
 -19  -1  21  107.10    6.29
 -19  -1  21  111.90    7.03
  19   1 -21  102.30    6.64
 -19  -1  21  105.20    7.03
 -19  -1  20  299.10   10.54
 -19  -1  20  302.60   10.20
  19   1 -20  326.90   12.27
 -19  -1  20  301.60   11.68
 -19  -1  19  869.00   21.23
 -19  -1  19  846.90   20.86
  19   1 -19  857.00   25.22
 -19  -1  19  892.00   26.48
 -19  -1  18  503.30   14.00
 -19  -1  18  508.10   14.18
  19   1 -18  541.40   17.22
 -19  -1  18  563.80   18.31
 -19  -1  17 1772.00   38.64
 -19  -1  17 1789.00   39.50
  19   1 -17 1829.00   50.23
 -19  -1  17 1759.00   48.63
 -19  -1  16 1508.00   33.58
 -19  -1  16 1523.00   33.83
  19   1 -16 1551.00   43.25
 -19  -1  16 1479.00   41.46
 -19  -1  15   10.14    4.07
 -19  -1  15    6.68    4.31
  19   1 -15    9.24    4.70
 -19  -1  15    0.78    5.38
 -19  -1  14  853.00   20.81
 -19  -1  14  865.70   20.77
  19   1 -14  851.90   25.29
 -19  -1  14  889.30   26.37
 -19  -1  13  107.80    6.23
 -19  -1  13   94.74    5.46
  19   1 -13  109.00    6.74
 -19  -1  13  101.30    6.74
 -19  -1  12 2211.00   47.37
 -19  -1  12 2191.00   46.85
  19   1 -12 2176.00   59.51
 -19  -1  12 2213.00   60.45
 -19  -1  11  268.00    9.03
 -19  -1  11  270.40    8.51
  19   1 -11  254.90    9.74
 -19  -1  11  251.90    9.72
 -19  -1  10  304.90    9.35
 -19  -1  10  278.60    8.38
  19   1 -10  296.70   10.74
 -19  -1  10  268.00   10.13
 -19  -1   9  838.50   19.04
 -19  -1   9  820.40   18.99
  19   1  -9  812.40   23.74
 -19  -1   9  860.70   25.37
 -19  -1   8   39.48    3.49
 -19  -1   8   35.74    3.32
  19   1  -8   40.98    4.50
 -19  -1   8   34.73    4.84
 -19  -1   7  813.00   18.12
 -19  -1   7  825.00   18.61
  19   1  -7  831.00   24.05
 -19  -1   7  809.50   23.18
 -19  -1   6  610.30   13.65
 -19  -1   6  598.30   13.78
  19   1  -6  597.40   17.89
 -19  -1   6  605.10   18.30
 -19  -1   5  250.90    6.19
 -19  -1   5  252.90    6.41
  19   1  -5  269.20    9.59
 -19  -1   5  259.00    9.57
  19   1  -4 1449.00   39.80
 -19  -1   4 1459.00   40.00
  19   1  -3  733.20   21.13
 -19  -1   3  703.40   20.28
  19   1  -2 1282.00   35.44
 -19  -1   2 1302.00   36.03
  19   1  -1   79.87    4.72
 -19  -1   1   87.27    5.45
  19   1   0  669.90   19.48
 -19  -1   0  671.60   19.64
 -19  -1  -1  119.30    5.82
 -19  -1  -2  112.30    5.93
 -19  -1  -3  263.00    9.42
 -19  -1  -4   44.35    4.32
 -19  -1  -5   55.51    4.48
 -19  -1  -6  368.80   12.12
 -19  -1  -7  830.10   23.22
 -19  -1  -7  831.40   23.67
 -19  -1  -8  442.10   13.58
 -19  -1  -8  462.50   14.19
 -19  -1  -9  121.30    5.65
 -19  -1  -9  124.90    5.98
 -19  -1 -10  305.00   10.08
 -19  -1 -10  299.90   10.15
 -19  -1 -11  158.90    6.64
 -19  -1 -11  156.80    6.68
 -19  -1 -12  455.80   14.17
 -19  -1 -12  441.90   13.55
 -19  -1 -13   59.52    4.77
 -19  -1 -13   58.31    5.11
 -19  -1 -14  116.10    6.62
 -19  -1 -14  131.20    6.68
 -19  -1 -15    9.64    5.55
 -19  -1 -15    3.37    5.10
 -21  -1  29   90.65    5.14
 -21  -1  29  103.50    5.72
  21   1 -29   82.30    5.52
 -21  -1  29   94.83    6.28
 -21  -1  28  249.10    8.49
 -21  -1  28  230.00    8.05
  21   1 -28  239.50    9.63
 -21  -1  28  227.20    9.43
 -21  -1  27   -2.48    4.06
 -21  -1  27   -4.65    4.98
  21   1 -27    0.70    4.58
 -21  -1  27    2.74    5.85
 -21  -1  26  266.70    9.07
 -21  -1  26  274.60    9.34
  21   1 -26  288.30   10.41
 -21  -1  26  269.90   11.02
 -21  -1  25  386.30   11.66
 -21  -1  25  377.20   11.57
  21   1 -25  369.50   12.46
 -21  -1  25  360.10   13.06
 -21  -1  24   42.06    5.39
 -21  -1  24   40.37    5.68
  21   1 -24   42.24    5.53
 -21  -1  24   45.55    6.29
 -21  -1  23  180.20    8.23
 -21  -1  23  177.60    7.82
  21   1 -23  187.40    8.31
 -21  -1  23  164.70    8.52
 -21  -1  22   54.25    5.74
 -21  -1  22   65.36    5.74
  21   1 -22   63.82    5.65
 -21  -1  22   53.58    6.55
 -21  -1  21  165.50    7.20
 -21  -1  21  161.90    7.80
  21   1 -21  150.30    7.76
 -21  -1  21  162.40    8.55
 -21  -1  20  225.10    8.56
 -21  -1  20  198.10    8.19
  21   1 -20  206.70    8.58
 -21  -1  20  206.80    9.59
 -21  -1  19   22.16    4.70
 -21  -1  19   23.88    5.18
  21   1 -19   29.97    5.75
 -21  -1  19   16.20    5.84
 -21  -1  18   60.40    5.80
 -21  -1  18   60.79    5.99
  21   1 -18   65.24    6.38
 -21  -1  18   62.02    6.70
 -21  -1  17    1.77    4.82
 -21  -1  17    2.25    4.69
  21   1 -17    0.90    5.07
 -21  -1  17    6.98    5.79
 -21  -1  16 1148.00   27.09
 -21  -1  16 1147.00   26.78
  21   1 -16 1104.00   31.71
 -21  -1  16 1150.00   33.12
 -21  -1  15   90.98    6.41
 -21  -1  15   83.38    5.99
  21   1 -15   90.63    6.36
 -21  -1  15   79.88    7.01
 -21  -1  14 2092.00   44.95
 -21  -1  14 2109.00   45.16
  21   1 -14 2029.00   55.65
 -21  -1  14 2038.00   55.80
 -21  -1  13  241.20    8.32
 -21  -1  13  232.40    8.33
  21   1 -13  229.80    9.46
 -21  -1  13  219.30    9.14
 -21  -1  12  617.60   14.99
 -21  -1  12  637.00   15.75
  21   1 -12  593.60   18.51
 -21  -1  12  633.80   19.65
 -21  -1  11  679.80   16.24
 -21  -1  11  643.10   15.87
  21   1 -11  620.80   19.17
 -21  -1  11  614.20   18.68
 -21  -1  10  179.00    6.59
 -21  -1  10  179.20    6.79
  21   1 -10  180.50    8.19
 -21  -1  10  172.50    7.88
 -21  -1   9   40.37    3.62
 -21  -1   9   43.34    3.96
  21   1  -9   37.77    4.80
 -21  -1   9   39.47    5.02
 -21  -1   8  349.80    9.12
 -21  -1   8  338.00    9.40
  21   1  -8  343.60   11.77
 -21  -1   8  326.90   11.24
 -21  -1   7   40.61    3.09
 -21  -1   7   35.54    3.12
  21   1  -7   42.28    4.60
 -21  -1   7   42.54    4.65
 -21  -1   6 1297.00   27.55
 -21  -1   6 1325.00   28.30
  21   1  -6 1269.00   35.42
 -21  -1   6 1286.00   35.84
 -21  -1   5   30.35    1.82
 -21  -1   5   28.93    2.06
  21   1  -5   35.53    4.43
 -21  -1   5   26.60    4.11
  21   1  -4 1340.00   37.12
 -21  -1   4 1295.00   35.68
  21   1  -3   26.80    4.01
 -21  -1   3   19.41    4.31
  21   1  -2 1045.00   29.31
 -21  -1   2 1056.00   29.49
  21   1  -1  918.20   26.05
 -21  -1   1  950.20   26.77
 -21  -1   0  204.60    8.17
 -21  -1  -1 1928.00   52.27
 -21  -1  -2   91.96    5.31
 -21  -1  -3   91.61    5.36
 -21  -1  -4  598.20   17.75
 -21  -1  -5   37.32    4.44
 -21  -1  -6  197.70    7.42
 -21  -1  -6  210.00    8.18
 -21  -1  -8  217.30    7.89
 -21  -1  -8  227.50    8.55
 -21  -1  -9   26.67    3.77
 -21  -1  -9   36.66    4.36
 -21  -1 -10  468.80   14.28
 -21  -1 -10  494.50   14.94
 -21  -1 -11   43.87    4.89
 -21  -1 -11   36.69    4.89
 -21  -1 -12   77.76    6.04
 -21  -1 -12   61.79    5.59
 -21  -1 -13  168.10    8.23
 -21  -1 -13  152.50    8.07
 -23  -1  28  238.50    7.96
 -23  -1  28  231.40    8.38
  23   1 -28  257.90    9.49
 -23  -1  28  247.30    9.28
 -23  -1  27   21.23    5.07
 -23  -1  27   19.70    5.09
  23   1 -27   28.61    4.46
 -23  -1  27   40.33    5.87
 -23  -1  26    2.82    4.47
 -23  -1  26    3.94    4.96
  23   1 -26    4.72    4.68
 -23  -1  26    5.32    5.46
 -23  -1  25  373.40   10.93
 -23  -1  25  398.20   11.89
  23   1 -25  377.30   13.03
 -23  -1  25  361.30   12.72
 -23  -1  24  116.30    6.99
 -23  -1  24  113.80    6.65
  23   1 -24  122.40    7.12
 -23  -1  24  101.50    7.48
 -23  -1  23  313.10    9.97
 -23  -1  23  306.90   10.18
  23   1 -23  310.90   11.52
 -23  -1  23  307.10   11.74
 -23  -1  22  700.20   17.39
 -23  -1  22  670.70   17.37
  23   1 -22  683.10   20.99
 -23  -1  22  661.90   20.29
 -23  -1  21    2.84    4.96
 -23  -1  21    4.70    5.11
  23   1 -21    3.51    4.66
 -23  -1  21    0.23    5.54
 -23  -1  20 1836.00   40.36
 -23  -1  20 1792.00   39.20
  23   1 -20 1704.00   47.24
 -23  -1  20 1771.00   48.87
 -23  -1  19    7.50    4.72
 -23  -1  19    1.76    5.01
  23   1 -19    3.67    4.97
 -23  -1  19    5.68    5.09
 -23  -1  18  253.60    9.18
 -23  -1  18  249.10    9.22
  23   1 -18  252.10   10.31
 -23  -1  18  253.40   10.40
 -23  -1  17  136.20    6.80
 -23  -1  17  130.90    6.97
  23   1 -17  128.00    7.83
 -23  -1  17  143.70    8.14
 -23  -1  16   10.06    4.21
 -23  -1  16   17.32    4.93
  23   1 -16   11.65    4.48
 -23  -1  16   21.14    5.66
 -23  -1  15  486.90   13.18
 -23  -1  15  496.10   13.67
  23   1 -15  456.10   15.59
 -23  -1  15  476.80   15.88
 -23  -1  14    6.76    4.01
 -23  -1  14    5.27    4.42
  23   1 -14    8.76    5.21
 -23  -1  14    5.62    4.96
 -23  -1  13 1235.00   28.15
 -23  -1  13 1232.00   27.80
  23   1 -13 1190.00   34.05
 -23  -1  13 1220.00   34.70
 -23  -1  12  416.50   11.95
 -23  -1  12  390.50   11.34
  23   1 -12  404.10   13.83
 -23  -1  12  384.40   13.26
 -23  -1  11   35.83    4.64
 -23  -1  11   38.95    4.52
  23   1 -11   34.02    5.31
 -23  -1  11   28.95    5.92
 -23  -1  10  616.00   15.40
 -23  -1  10  614.40   15.20
  23   1 -10  582.30   17.98
 -23  -1  10  607.10   18.81
 -23  -1   9   -6.14    3.36
 -23  -1   9   -1.75    3.37
  23   1  -9    1.23    4.18
 -23  -1   9    5.94    4.65
 -23  -1   8 1471.00   31.62
 -23  -1   8 1532.00   32.84
  23   1  -8 1526.00   42.24
 -23  -1   8 1607.00   44.30
 -23  -1   7   11.93    2.63
 -23  -1   7   10.28    2.98
  23   1  -7    7.39    4.79
 -23  -1   7    5.83    4.84
 -23  -1   6  147.40    4.20
  23   1  -6  168.90    7.57
 -23  -1   6  159.40    7.33
  23   1  -5 1024.00   29.01
 -23  -1   5  995.30   28.28
  23   1  -4  343.30   11.32
 -23  -1   4  322.50   11.18
  23   1  -3   11.52    3.81
 -23  -1   3   10.26    3.90
  23   1  -2    1.82    3.63
 -23  -1   2    4.56    4.08
  23   1  -1   24.05    3.76
 -23  -1   1   17.54    4.34
 -23  -1   0 1357.00   37.22
 -23  -1  -1   22.71    4.26
 -23  -1  -2 1045.00   29.23
 -23  -1  -3  421.80   13.23
 -23  -1  -4   61.00    4.85
 -23  -1  -5  326.00   10.40
 -23  -1  -5  329.00   10.85
 -23  -1  -6  182.40    6.83
 -23  -1  -6  184.50    7.62
 -23  -1  -7  100.50    5.47
 -23  -1  -7  103.00    5.91
 -23  -1  -8   92.19    5.62
 -23  -1  -8   87.41    5.50
 -23  -1  -9   34.84    4.55
 -23  -1  -9   46.12    4.90
 -23  -1 -10   62.83    5.16
 -23  -1 -10   68.75    5.50
 -23  -1 -11   10.08    5.04
 -23  -1 -11    9.39    4.94
 -23  -1 -12   23.72    5.73
 -23  -1 -12   17.03    5.97
  25   1 -28   63.97    5.25
 -25  -1  28   58.12    5.54
 -25  -1  27  165.90    7.05
 -25  -1  27  160.30    6.79
  25   1 -27  176.70    7.88
 -25  -1  27  178.40    8.53
 -25  -1  26  497.00   13.25
 -25  -1  26  493.70   13.59
  25   1 -26  489.20   15.49
 -25  -1  26  493.50   15.90
 -25  -1  25   -1.54    4.77
 -25  -1  25   -0.83    4.35
  25   1 -25   -2.83    4.58
 -25  -1  25   -2.46    5.44
 -25  -1  24  849.80   20.37
 -25  -1  24  892.20   21.61
  25   1 -24  870.90   25.45
 -25  -1  24  901.60   26.14
 -25  -1  23  132.30    7.29
 -25  -1  23  131.80    7.09
  25   1 -23  127.90    7.67
 -25  -1  23  142.60    7.57
 -25  -1  22  719.20   17.97
 -25  -1  22  711.60   17.88
  25   1 -22  723.40   21.65
 -25  -1  22  752.90   22.67
 -25  -1  21  166.50    7.43
 -25  -1  21  177.20    7.98
  25   1 -21  178.40    8.77
 -25  -1  21  174.80    8.82
 -25  -1  20   73.52    5.79
 -25  -1  20   71.17    5.98
  25   1 -20   71.15    6.65
 -25  -1  20   61.20    6.73
 -25  -1  19  368.10   11.56
 -25  -1  19  354.80   11.07
  25   1 -19  348.80   12.73
 -25  -1  19  358.10   12.99
 -25  -1  18   -6.65    4.72
 -25  -1  18    0.42    4.66
  25   1 -18   -0.57    5.06
 -25  -1  18   -5.82    5.55
  25   1 -17  148.20    7.89
 -25  -1  17  135.90    7.53
 -25  -1  16  305.00   10.18
 -25  -1  16  286.70    9.74
  25   1 -16  303.20   11.57
 -25  -1  16  301.70   11.91
 -25  -1  15  640.60   16.38
 -25  -1  15  644.50   16.41
  25   1 -15  653.80   20.19
 -25  -1  15  668.80   20.82
 -25  -1  14 1541.00   33.96
 -25  -1  14 1558.00   34.43
  25   1 -14 1528.00   42.63
 -25  -1  14 1538.00   43.02
 -25  -1  13  397.50   11.00
 -25  -1  13  421.80   11.77
  25   1 -13  413.40   14.21
 -25  -1  13  415.50   14.31
 -25  -1  12 1726.00   37.17
 -25  -1  12 1847.00   40.10
  25   1 -12 1860.00   51.23
 -25  -1  12 1792.00   49.35
 -25  -1  11    4.28    3.22
 -25  -1  11    1.84    4.17
  25   1 -11    2.86    4.44
 -25  -1  11   -1.08    5.28
  25   1 -10  365.10   12.53
 -25  -1  10  366.40   12.74
  25   1  -9  118.20    6.87
 -25  -1   8   33.24    3.28
  25   1  -8   40.18    5.26
 -25  -1   8   43.45    5.63
  25   1  -7  346.10   12.00
 -25  -1   7  331.80   11.53
  25   1  -6    3.58    4.41
 -25  -1   6    1.95    4.47
  25   1  -5  230.80    8.78
 -25  -1   5  233.90    9.16
  25   1  -4   87.57    5.26
 -25  -1   4   77.61    5.88
  25   1  -3  273.60    9.67
 -25  -1   3  276.50   10.06
  25   1  -2   99.34    5.38
 -25  -1   2   99.89    5.76
 -25  -1   1   -0.09    4.30
 -25  -1   0  629.90   18.57
 -25  -1  -1  138.10    6.60
 -25  -1  -2  146.00    6.70
 -25  -1  -3  160.50    7.10
 -25  -1  -4  232.10    8.60
 -25  -1  -5   89.52    5.26
 -25  -1  -5   86.82    5.29
 -25  -1  -6   48.44    4.60
 -25  -1  -6   39.86    4.62
 -25  -1  -7    8.47    4.32
 -25  -1  -7    7.71    4.39
 -25  -1  -8    2.64    4.16
 -25  -1  -8    4.07    4.45
 -25  -1  -9   -1.19    4.70
 -25  -1  -9    6.99    4.32
 -25  -1 -10  185.10    7.93
 -25  -1 -10  180.90    7.80
 -27  -1  28  125.70    6.67
 -27  -1  27   30.90    5.24
 -27  -1  27   44.74    5.18
  27   1 -27   37.06    5.31
 -27  -1  27   39.04    5.73
 -27  -1  26   45.51    5.11
 -27  -1  26   46.58    5.34
  27   1 -26   57.80    4.87
 -27  -1  26   39.55    5.68
 -27  -1  25   79.57    5.75
 -27  -1  25   83.42    6.03
  27   1 -25   84.06    6.24
 -27  -1  25   78.78    5.92
 -27  -1  24   51.96    5.68
 -27  -1  24   52.70    5.69
  27   1 -24   59.54    6.18
 -27  -1  24   51.18    6.30
 -27  -1  23  104.00    6.53
 -27  -1  23  120.10    6.96
  27   1 -23  102.60    6.88
 -27  -1  23  107.00    7.36
 -27  -1  22   49.23    5.64
 -27  -1  22   60.64    5.74
  27   1 -22   67.91    6.50
 -27  -1  22   60.96    6.53
 -27  -1  21  405.40   12.09
 -27  -1  21  377.60   11.36
  27   1 -21  408.10   14.01
 -27  -1  21  409.20   14.19
 -27  -1  20  212.50    8.27
 -27  -1  20  196.80    8.24
  27   1 -20  204.90    9.44
 -27  -1  20  209.40    9.94
 -27  -1  19   44.51    5.36
 -27  -1  19   37.11    5.09
  27   1 -19   36.26    6.08
 -27  -1  19   38.79    6.01
 -27  -1  18  210.10    8.10
 -27  -1  18  202.10    8.29
  27   1 -18  209.60    9.50
 -27  -1  18  212.30    9.08
 -27  -1  17   11.39    4.61
 -27  -1  17   12.48    4.63
  27   1 -17   10.08    4.99
 -27  -1  17    4.83    5.95
 -27  -1  16  407.50   11.92
 -27  -1  16  431.70   12.22
  27   1 -16  421.40   14.38
 -27  -1  16  417.10   14.55
 -27  -1  15   21.38    4.71
 -27  -1  15   23.08    4.90
  27   1 -15   29.66    5.51
 -27  -1  15   15.10    5.55
  27   1 -14  775.50   23.39
 -27  -1  14  785.10   23.62
  27   1 -13  107.10    7.03
 -27  -1  13   86.36    7.14
 -27  -1  12    0.39    3.61
 -27  -1  12    0.47    4.44
  27   1 -12    2.47    4.77
 -27  -1  12   -1.70    5.27
  27   1 -11  829.20   24.36
 -27  -1  10   -0.19    2.72
  27   1 -10    6.01    4.52
 -27  -1  10   -3.51    5.20
  27   1  -9  462.40   14.82
  27   1  -8  638.90   19.35
 -27  -1   8  620.80   19.14
  27   1  -7    5.95    4.56
 -27  -1   7   22.65    5.11
  27   1  -6  256.00    9.57
 -27  -1   6  244.30    9.56
  27   1  -5   26.09    4.36
 -27  -1   5   26.30    5.18
  27   1  -4  658.60   19.44
 -27  -1   4  639.10   19.12
  27   1  -3   91.21    5.42
 -27  -1   3   87.50    6.18
 -27  -1   2  403.80   13.03
 -27  -1   1   36.46    4.50
 -27  -1   0   23.97    4.64
 -27  -1  -1   72.58    5.36
 -27  -1  -2    1.83    4.29
 -27  -1  -3   62.86    5.34
 -27  -1  -4   99.48    5.70
 -27  -1  -4  102.50    6.09
 -27  -1  -5  101.80    5.75
 -27  -1  -5  100.40    6.17
 -27  -1  -6  296.60   10.05
 -27  -1  -6  306.00   10.51
 -27  -1  -7   -1.00    4.00
 -27  -1  -7   -7.36    4.63
 -27  -1  -8   67.57    4.94
 -27  -1  -8   79.23    5.64
 -29  -1  27   50.93    5.32
 -29  -1  27   52.33    6.29
  29   1 -27   44.81    5.49
 -29  -1  27   38.53    5.11
 -29  -1  26   20.47    4.97
 -29  -1  26   15.15    4.77
  29   1 -26   17.83    4.96
 -29  -1  26   22.10    5.26
 -29  -1  25   78.17    5.61
 -29  -1  25   78.93    6.12
  29   1 -25   77.79    6.40
 -29  -1  25   79.76    6.25
 -29  -1  24   61.99    5.98
 -29  -1  24   65.44    5.64
  29   1 -24   63.46    5.68
 -29  -1  24   71.16    6.17
 -29  -1  23   81.31    6.26
 -29  -1  23   82.84    6.25
  29   1 -23   89.26    7.02
 -29  -1  23   80.21    6.64
 -29  -1  22  406.10   11.94
 -29  -1  22  405.10   11.95
  29   1 -22  413.90   14.41
 -29  -1  22  416.60   14.12
 -29  -1  21    9.48    4.82
 -29  -1  21    3.72    4.84
  29   1 -21    2.68    5.51
 -29  -1  21   11.08    5.99
 -29  -1  20  554.80   14.84
 -29  -1  20  545.20   14.65
  29   1 -20  548.40   17.65
 -29  -1  20  557.50   17.91
 -29  -1  19    7.56    4.89
 -29  -1  19   15.07    5.11
  29   1 -19    9.13    5.56
 -29  -1  19    8.30    5.46
 -29  -1  18  396.80   11.98
 -29  -1  18  364.40   11.14
  29   1 -18  367.80   13.18
 -29  -1  18  366.70   13.32
 -29  -1  17  109.30    6.48
 -29  -1  17  119.30    6.89
  29   1 -17  119.60    7.37
 -29  -1  17  116.10    7.30
  29   1 -16  413.90   14.26
 -29  -1  16  444.30   15.20
  29   1 -15  218.40    9.82
 -29  -1  15  215.10    9.61
 -29  -1  14   -1.04    3.91
 -29  -1  14    3.58    4.37
  29   1 -14    6.19    4.90
 -29  -1  14    0.06    5.61
 -29  -1  13    6.21    3.91
  29   1 -13   -1.18    4.64
 -29  -1  13   -4.77    5.23
  29   1 -12  111.50    6.61
  29   1 -11   41.21    5.20
  29   1 -10  504.70   16.05
 -29  -1  10  487.90   15.61
  29   1  -9    2.33    4.34
 -29  -1   9   -4.24    5.27
  29   1  -8  617.40   18.87
 -29  -1   8  611.40   18.74
  29   1  -7  179.50    7.80
 -29  -1   7  187.60    8.44
  29   1  -6  664.50   19.83
 -29  -1   6  632.80   19.06
  29   1  -5   45.76    4.59
 -29  -1   5   30.78    4.88
  29   1  -4   12.15    4.03
 -29  -1   4    8.51    4.45
  29   1  -3  145.00    6.45
 -29  -1   3  151.40    6.97
 -29  -1   2    1.20    4.37
 -29  -1   1    1.26    4.29
 -29  -1   0  290.00   10.15
 -29  -1  -1  117.50    6.34
 -29  -1  -2   25.46    4.68
 -29  -1  -3   36.81    4.54
 -29  -1  -3   35.75    5.02
 -29  -1  -4  169.20    7.08
 -29  -1  -4  157.50    7.19
 -29  -1  -5   60.41    4.93
 -29  -1  -5   47.19    4.77
 -31  -1  26   80.13    5.64
 -31  -1  26   71.74    6.55
  31   1 -26   76.47    6.36
 -31  -1  26   77.50    6.29
 -31  -1  25   11.67    4.91
 -31  -1  25   12.07    5.21
  31   1 -25   14.26    5.03
 -31  -1  25   10.28    5.02
 -31  -1  24  427.80   11.86
 -31  -1  24  460.90   12.76
  31   1 -24  434.10   14.35
 -31  -1  24  445.20   14.42
 -31  -1  23   43.78    5.42
 -31  -1  23   46.40    5.48
  31   1 -23   48.88    6.14
 -31  -1  23   48.28    6.04
 -31  -1  22  130.20    7.15
 -31  -1  22  123.20    6.81
  31   1 -22  129.50    7.63
 -31  -1  22  119.40    7.26
 -31  -1  21  131.40    7.23
 -31  -1  21  123.20    6.99
  31   1 -21  119.30    7.48
 -31  -1  21  122.90    7.53
 -31  -1  20   54.21    6.06
 -31  -1  20   47.44    5.42
  31   1 -20   47.58    6.19
 -31  -1  20   49.22    6.08
 -31  -1  19  364.40   11.67
 -31  -1  19  361.30   11.13
  31   1 -19  392.70   13.69
 -31  -1  19  416.10   14.19
 -31  -1  18   -1.82    4.64
 -31  -1  18   11.40    5.03
  31   1 -18   -4.09    5.11
 -31  -1  18   -2.34    5.47
  31   1 -17  249.80   10.48
 -31  -1  17  234.90    9.67
  31   1 -16  178.30    8.61
 -31  -1  16  190.50    8.76
 -31  -1  15    2.42    5.12
  31   1 -15   -3.54    5.25
 -31  -1  15    6.67    5.07
  31   1 -14  479.90   15.47
  31   1 -13   96.24    6.34
  31   1 -12  121.90    6.61
  31   1 -11    2.38    4.60
 -31  -1  11    6.91    5.12
  31   1 -10  162.30    7.43
 -31  -1  10  140.10    7.40
  31   1  -9   51.34    5.15
 -31  -1   9   38.11    5.55
  31   1  -8   57.02    5.17
 -31  -1   8   62.02    5.98
  31   1  -7  214.00    8.32
 -31  -1   7  208.00    8.79
  31   1  -6    6.84    4.11
 -31  -1   6    7.16    5.00
  31   1  -5   15.35    3.95
 -31  -1   5   21.69    5.11
  31   1  -4  186.50    7.53
 -31  -1   4  185.80    8.17
 -31  -1   3   15.97    5.23
 -31  -1   2  145.70    7.43
 -31  -1   1   -4.81    4.32
 -31  -1   0    9.07    5.04
 -31  -1  -1   45.06    5.38
 -31  -1  -2  109.70    6.32
 -31  -1  -2  112.50    6.58
 -31  -1  -3   12.32    4.27
 -31  -1  -3   22.75    4.97
 -33  -1  24   11.05    5.45
 -33  -1  24    7.87    4.89
  33   1 -24    2.61    4.75
 -33  -1  24    3.70    5.01
 -33  -1  23  106.30    6.70
 -33  -1  23  100.70    6.51
  33   1 -23   98.27    6.74
 -33  -1  23  102.70    6.51
 -33  -1  22   11.32    6.28
 -33  -1  22    8.92    5.09
  33   1 -22   13.85    5.24
 -33  -1  22   11.03    5.29
 -33  -1  21   35.49    6.02
 -33  -1  21   50.20    5.58
  33   1 -21   52.10    5.86
 -33  -1  21   43.63    5.83
 -33  -1  20    1.16    5.63
 -33  -1  20   18.96    5.23
  33   1 -20   16.84    5.11
 -33  -1  20   21.76    5.41
  33   1 -19   55.63    6.20
 -33  -1  19   59.28    6.37
  33   1 -18  193.50    8.74
 -33  -1  18  176.00    8.43
 -33  -1  17   -0.50    5.73
 -33  -1  17   14.97    5.71
  33   1 -17   12.82    5.28
 -33  -1  17   13.34    4.93
  33   1 -16  843.50   24.53
 -33  -1  16  829.50   24.43
 -33  -1  15    7.26    6.59
  33   1 -15    3.43    4.75
 -33  -1  15    1.96    5.20
 -33  -1  14   10.81    7.43
  33   1 -14   58.32    5.61
 -33  -1  14   46.92    5.93
  33   1 -13  162.00    7.69
 -33  -1  13  159.00    8.51
  33   1 -12  135.60    7.23
 -33  -1  12  159.30    7.91
  33   1 -11  129.50    6.72
 -33  -1  11  139.00    7.93
  33   1 -10   91.30    5.89
 -33  -1  10   92.26    6.74
  33   1  -9   18.47    4.41
 -33  -1   9   17.61    5.50
  33   1  -8    2.48    4.56
 -33  -1   8   -2.44    4.69
  33   1  -7    8.99    4.30
 -33  -1   7    3.99    5.19
  33   1  -6  165.30    7.18
 -33  -1   6  152.50    7.89
  33   1  -5   76.34    5.45
 -33  -1   5   65.61    6.09
 -33  -1   4  184.00    8.51
 -33  -1   3   -2.97    5.37
 -33  -1   2  326.40   11.47
 -33  -1   1  143.60    7.47
 -33  -1   0   13.90    5.40
  35   1 -22  225.00    9.33
 -35  -1  22  219.60    9.12
 -35  -1  21   -5.61    4.80
 -35  -1  21    4.03    4.05
  35   1 -21   -1.27    4.68
 -35  -1  21    0.93    5.09
  35   1 -20  179.60    8.56
 -35  -1  20  171.00    8.01
 -35  -1  19  -13.16    6.13
 -35  -1  19    0.18    5.24
  35   1 -19    9.84    5.28
 -35  -1  19   -1.51    5.07
  35   1 -18  108.80    6.54
 -35  -1  18   95.50    6.94
 -35  -1  17   -5.74    6.49
 -35  -1  17    5.33    7.08
  35   1 -17    5.64    5.17
 -35  -1  17    4.52    5.38
 -35  -1  16   -1.64    6.91
 -35  -1  16    2.47    7.32
  35   1 -16   10.50    4.83
 -35  -1  16    2.57    5.27
  35   1 -15  359.30   12.40
  35   1 -14   -0.15    4.54
 -35  -1  14    2.71    5.20
  35   1 -13   10.36    4.43
 -35  -1  13    4.36    5.18
  35   1 -12  105.00    6.28
 -35  -1  12  115.30    7.16
  35   1 -11   66.88    5.35
 -35  -1  11   75.30    6.55
  35   1 -10   81.10    5.67
 -35  -1  10   73.09    6.38
  35   1  -9    0.68    4.65
 -35  -1   9   -2.83    5.05
  35   1  -8  131.00    7.12
 -35  -1   8  122.50    7.67
  35   1  -7   60.64    5.84
 -35  -1   7   68.10    6.51
  35   1  -6  150.80    7.38
 -35  -1   6  164.20    8.38
 -35  -1   5   21.94    6.29
 -35  -1   4   34.36    6.03
 -35  -1   3   -1.23    6.09
  37   1 -18   55.22    6.07
 -37  -1  18   52.08    5.57
  37   1 -17   60.48    6.12
 -37  -1  17   39.20    5.18
  37   1 -16   41.93    6.22
 -37  -1  16  280.90   10.10
 -37  -1  15   -7.16    7.34
 -37  -1  15   -1.29    4.82
 -37  -1  15    1.62    4.49
  37   1 -14  -21.70   11.22
 -37  -1  14   58.62    5.25
  37   1 -13  -31.40   14.56
 -37  -1  13    9.47    4.16
  37   1 -12   14.61   16.34
 -37  -1  12   65.29    4.81
  37   1 -11   -2.77   11.02
 -37  -1  11    2.22    4.34
  37   1 -10    4.66    7.36
 -37  -1  10  131.10    6.51
  37   1  -9   -2.56    5.00
 -37  -1   9    4.08    5.25
 -36   2  10    7.66    5.23
 -36   2  10   -3.75    6.32
  36  -2 -10   14.81    5.61
  36  -2 -11   25.16    5.60
 -36   2  12    7.40    5.90
 -36   2  12   -0.75    7.76
  36  -2 -12    0.16    5.76
  36  -2 -13   75.37    6.79
 -36   2  14   -1.06    6.29
 -36   2  14    5.37    8.02
  36  -2 -14   12.12    5.99
 -36   2  15  250.10   10.17
  36  -2 -15  323.20   12.89
 -36   2  16   14.63    5.68
 -36   2  16    0.56    8.19
 -36   2  16   14.62    5.50
 -36   2  17  126.10    6.67
 -36   2  17  150.80    8.92
  36  -2 -17  -22.13   17.83
 -36   2  18   45.06    5.12
 -36   2  18   62.25    6.97
 -36   2  18   41.04    5.12
  36  -2 -18    6.58   23.56
 -36   2  19    0.69    3.88
 -36   2  19    2.46    5.94
 -36   2  19    5.59    4.86
  36  -2 -19   -9.61   15.85
  34  -2  -8   31.44    3.41
  34  -2  -9   56.54    6.01
 -34   2  10    3.92    9.16
  34  -2 -10   68.19    5.87
 -34   2  11   -9.96    7.80
  34  -2 -11   99.65    6.65
 -34   2  12    9.97    6.79
 -34   2  12    5.45    6.72
  34  -2 -12    5.20    3.75
  34  -2 -12   -0.05    5.08
  34  -2 -13   59.70    4.62
 -34   2  13   87.62    6.63
  34  -2 -13   82.64    6.72
 -34   2  14   38.15    5.78
 -34   2  14   31.93    7.63
  34  -2 -14   30.28    4.41
 -34   2  14   42.39    5.90
  34  -2 -14   34.29    5.95
 -34   2  15   77.81    5.79
 -34   2  15  111.80    8.89
  34  -2 -15   86.44    5.53
 -34   2  15   77.64    6.33
  34  -2 -15   65.54    6.33
 -34   2  16   23.59    5.07
 -34   2  16   17.11    7.37
 -34   2  16   25.33    5.94
  34  -2 -16   21.93    5.83
 -34   2  17  124.00    7.55
  34  -2 -17  115.00    7.69
 -34   2  18  145.90    7.71
  34  -2 -18  168.00    8.71
 -34   2  19   -1.34    4.87
 -34   2  19    6.51    6.08
 -34   2  19    4.19    5.02
  34  -2 -19    5.15    5.34
 -34   2  20   86.36    6.12
 -34   2  20   93.81    6.98
 -34   2  20   86.64    6.40
  34  -2 -20   88.09    6.55
 -34   2  21  132.20    6.85
 -34   2  21  157.20    7.50
 -34   2  21  137.20    7.56
  34  -2 -21  143.90    7.24
 -34   2  22   30.89    5.27
 -34   2  22   33.22    5.34
 -34   2  22   21.73    5.55
  34  -2 -22   25.66    4.80
  32  -2  -6   80.07    4.71
  32  -2  -7    4.33    3.87
  32  -2  -7    5.07    2.84
  32  -2  -8   60.84    4.70
  32  -2  -8   70.40    5.68
 -32   2   9   11.80    8.02
  32  -2  -9  550.70   13.61
  32  -2  -9  486.80   14.85
 -32   2  10   38.48    7.96
  32  -2 -10   81.73    5.07
  32  -2 -10   88.30    5.81
 -32   2  11  179.40    9.41
  32  -2 -11  158.30    6.27
 -32   2  11  207.20    8.50
  32  -2 -11  189.50    8.21
 -32   2  12   29.41    6.82
 -32   2  12   18.12    5.27
  32  -2 -12   13.66    4.26
 -32   2  12   17.17    5.18
  32  -2 -12   13.27    4.86
 -32   2  13   13.26    7.12
 -32   2  13    7.24    5.51
  32  -2 -13   10.03    4.16
 -32   2  13   12.15    5.06
  32  -2 -13   14.88    4.98
 -32   2  14  249.60   10.53
 -32   2  14  215.10    8.32
  32  -2 -14  172.40    7.14
  32  -2 -14  198.20    8.90
 -32   2  15   58.64    5.76
 -32   2  15   77.77    7.08
  32  -2 -15   61.05    5.21
 -32   2  15   66.36    6.14
  32  -2 -15   50.96    5.83
  32  -2 -16  249.30    8.69
 -32   2  16  259.80   10.43
  32  -2 -16  290.10   11.04
  32  -2 -17  100.90    6.13
 -32   2  17   88.37    6.82
  32  -2 -17   98.92    6.87
 -32   2  18    3.77    5.04
 -32   2  18    0.87    5.96
  32  -2 -18    3.99    4.34
 -32   2  18    4.12    5.13
  32  -2 -18    9.25    4.87
 -32   2  19   31.47    5.66
 -32   2  19   17.99    5.32
  32  -2 -19   18.55    4.65
 -32   2  19   16.17    5.72
  32  -2 -19   20.67    5.55
 -32   2  20   31.38    5.56
 -32   2  20   38.62    5.56
 -32   2  20   31.37    5.79
  32  -2 -20   24.43    5.11
 -32   2  21  289.20    9.90
 -32   2  21  310.00    9.77
 -32   2  21  280.40   10.52
  32  -2 -21  277.60   10.22
 -32   2  22    1.14    4.66
 -32   2  22   -4.75    4.71
 -32   2  22   -8.19    5.27
  32  -2 -22    1.25    4.57
 -32   2  23   63.65    5.46
 -32   2  23   75.56    5.53
 -32   2  23   61.68    6.11
  32  -2 -23   64.12    5.36
 -32   2  24   64.17    5.45
 -32   2  24   57.03    5.37
 -32   2  24   54.31    6.48
  32  -2 -24   59.22    5.53
  30  -2  -3  263.40    6.97
  30  -2  -4   35.53    3.90
  30  -2  -5  235.10    7.64
 -30   2   7  144.90    8.02
  30  -2  -7  377.40   10.32
  30  -2  -7  350.10   10.90
 -30   2   8    4.92    6.25
  30  -2  -8    3.73    3.96
  30  -2  -8    0.41    3.60
 -30   2   9  183.50    9.24
 -30   2  10  109.60    7.40
  30  -2 -10   78.17    5.23
 -30   2  10   80.27    5.91
  30  -2 -10   79.26    5.71
 -30   2  11    2.87    5.07
  30  -2 -11    2.72    4.16
 -30   2  11    5.05    4.77
  30  -2 -11    5.82    4.75
 -30   2  12   25.61    4.24
 -30   2  12   38.02    5.77
  30  -2 -12   24.00    4.42
 -30   2  12   25.71    5.11
  30  -2 -12   33.61    5.20
 -30   2  13  337.80   10.96
 -30   2  13  321.10    9.80
  30  -2 -13  307.20    9.60
 -30   2  13  301.30   11.17
  30  -2 -13  319.10   11.74
 -30   2  14   14.69    4.59
 -30   2  14    9.40    4.81
  30  -2 -14   11.43    4.58
 -30   2  14   11.30    5.26
  30  -2 -14   12.81    5.23
 -30   2  15  304.60    9.76
 -30   2  15  338.60   10.84
  30  -2 -15  308.00    9.83
 -30   2  15  308.20   11.38
  30  -2 -15  328.10   11.65
 -30   2  16   11.37    4.53
 -30   2  16   26.50    5.31
  30  -2 -16   17.27    4.53
 -30   2  16   18.76    5.30
  30  -2 -16   21.16    5.05
 -30   2  17  808.50   19.52
 -30   2  17  858.20   20.75
  30  -2 -17  787.60   19.18
 -30   2  17  761.80   22.71
  30  -2 -17  783.50   23.19
 -30   2  18    6.43    5.02
 -30   2  18    8.19    4.83
  30  -2 -18    9.54    4.53
 -30   2  18   15.97    5.54
  30  -2 -18    8.36    4.63
 -30   2  19  259.70    9.09
 -30   2  19  286.40    9.84
  30  -2 -19  262.00    8.97
 -30   2  19  247.60   10.06
  30  -2 -19  281.40   10.22
 -30   2  20   74.31    5.94
 -30   2  20   68.83    5.80
  30  -2 -20   67.06    5.79
 -30   2  20   76.02    6.12
  30  -2 -20   72.05    5.88
 -30   2  21  101.60    6.45
 -30   2  21   96.87    6.11
  30  -2 -21   90.41    6.25
 -30   2  21   79.73    6.31
  30  -2 -21   80.62    6.25
 -30   2  22   57.98    5.39
 -30   2  22   44.21    5.59
 -30   2  22   54.08    6.05
  30  -2 -22   51.42    5.33
 -30   2  23    7.02    4.57
 -30   2  23    3.16    5.04
 -30   2  23    5.56    5.27
  30  -2 -23   -1.20    4.40
 -30   2  24   12.95    5.01
 -30   2  24   13.31    4.97
 -30   2  24   11.52    5.38
  30  -2 -24   19.35    4.47
 -30   2  25   67.78    5.34
 -30   2  25   64.18    5.37
 -30   2  25   67.34    5.61
  30  -2 -25   76.89    5.29
  28  -2  -1  374.50    9.21
  28  -2  -2   89.27    4.51
  28  -2  -3   89.81    4.90
  28  -2  -4   49.98    4.25
  28  -2  -5    5.33    3.64
  28  -2  -6  154.30    6.43
  28  -2  -6  135.70    5.53
  28  -2  -7   15.34    3.97
  28  -2  -7    8.15    3.49
  28  -2  -8  139.00    6.40
  28  -2  -8  125.10    6.28
  28  -2  -9  357.80   10.58
 -28   2   9  379.60   12.43
  28  -2  -9  366.50   12.05
 -28   2  10   50.59    5.43
 -28   2  10   44.15    4.73
  28  -2 -10   49.55    5.08
 -28   2  10   41.57    5.01
  28  -2 -10   45.36    4.87
 -28   2  11  240.10    8.42
 -28   2  11  223.60    8.02
  28  -2 -11  235.50    8.66
 -28   2  11  218.10    8.99
  28  -2 -11  239.50    9.49
 -28   2  12   15.71    4.58
 -28   2  12   27.11    4.57
  28  -2 -12   19.16    4.84
 -28   2  12   16.85    5.13
  28  -2 -12   22.93    4.76
 -28   2  13  458.20   12.69
 -28   2  13  429.70   12.05
  28  -2 -13  406.20   11.77
 -28   2  13  430.70   14.19
  28  -2 -13  449.50   14.47
 -28   2  14   68.64    5.48
 -28   2  14   69.63    5.82
  28  -2 -14   74.73    5.61
 -28   2  14   79.85    6.29
  28  -2 -14   71.76    6.04
 -28   2  15  489.80   13.49
 -28   2  15  476.40   13.11
  28  -2 -15  463.70   13.04
 -28   2  15  440.60   14.64
  28  -2 -15  472.70   15.38
 -28   2  16  285.20    9.67
 -28   2  16  290.50    9.85
  28  -2 -16  274.70    9.47
 -28   2  16  282.70   10.81
  28  -2 -16  292.70   10.70
 -28   2  17    5.64    4.87
 -28   2  17    3.52    4.60
  28  -2 -17   11.57    4.31
 -28   2  17    3.45    4.86
  28  -2 -17   -7.40    4.88
 -28   2  18  155.30    7.12
 -28   2  18  151.10    7.25
  28  -2 -18  153.50    6.99
 -28   2  18  146.90    7.69
  28  -2 -18  139.50    7.31
 -28   2  19   10.23    4.88
 -28   2  19   11.95    4.87
  28  -2 -19   21.50    5.15
 -28   2  19   11.66    5.01
  28  -2 -19   20.40    4.78
 -28   2  20  126.70    6.68
 -28   2  20  121.30    6.73
  28  -2 -20  119.80    6.79
 -28   2  20  121.30    7.51
  28  -2 -20  134.90    7.37
 -28   2  21  494.10   13.75
 -28   2  21  493.00   13.56
  28  -2 -21  489.80   13.48
 -28   2  21  493.60   15.97
  28  -2 -21  481.30   15.62
 -28   2  22   65.98    5.82
 -28   2  22   67.85    6.18
  28  -2 -22   70.40    5.97
 -28   2  22   55.32    6.03
  28  -2 -22   64.93    5.84
 -28   2  23  240.10    8.56
 -28   2  23  260.50    9.31
 -28   2  23  262.90   10.40
  28  -2 -23  269.70   10.06
 -28   2  24   20.07    4.91
 -28   2  24   19.92    4.60
 -28   2  24   21.98    5.59
  28  -2 -24   13.61    4.65
 -28   2  25  230.00    8.56
 -28   2  25  216.90    8.04
 -28   2  25  221.40    9.26
  28  -2 -25  219.40    8.61
 -28   2  26    6.00    4.82
 -28   2  26   -0.88    4.06
 -28   2  26    5.17    4.54
  28  -2 -26    2.08    4.10
  26  -2   2  104.60    4.09
  26  -2   1   67.03    4.00
  26  -2   0   52.34    4.03
  26  -2  -1  274.40    7.89
  26  -2  -2  302.30    8.74
  26  -2  -3   -0.29    3.55
  26  -2  -4  167.90    6.40
  26  -2  -6   -0.23    3.60
  26  -2  -6    3.05    3.24
 -26   2   7  291.80    9.19
  26  -2  -7  295.10    9.07
  26  -2  -7  296.60   10.17
 -26   2   8   16.68    3.92
  26  -2  -8   29.77    4.21
 -26   2   8   21.24    4.08
  26  -2  -8   23.48    4.22
 -26   2   9  659.60   16.24
  26  -2  -9  673.20   16.69
 -26   2   9  687.00   20.28
  26  -2  -9  685.40   20.19
 -26   2  10   83.46    5.16
  26  -2 -10   96.25    5.74
 -26   2  10   80.50    5.68
  26  -2 -10   82.26    5.50
 -26   2  11  297.30    9.51
  26  -2 -11  315.20    9.89
 -26   2  11  338.20   11.78
  26  -2 -11  309.90   10.87
 -26   2  12   13.91    4.16
 -26   2  12   10.24    3.99
  26  -2 -12   16.62    4.40
 -26   2  12   14.11    4.84
  26  -2 -12   19.90    4.70
  26  -2 -13  254.90    8.90
 -26   2  13  275.20   10.41
  26  -2 -13  286.40   10.41
 -26   2  14  786.30   19.24
 -26   2  14  826.90   20.04
  26  -2 -14  819.70   19.66
 -26   2  14  811.20   23.76
  26  -2 -14  830.10   24.37
 -26   2  15   13.92    4.53
 -26   2  15    6.72    4.61
  26  -2 -15   16.80    4.68
 -26   2  15   16.04    5.28
  26  -2 -15    4.62    4.66
 -26   2  16   11.60    4.54
 -26   2  16   16.47    5.55
  26  -2 -16    9.17    4.48
 -26   2  16    8.02    5.04
  26  -2 -16   12.04    4.73
 -26   2  17  398.10   11.97
 -26   2  17  414.70   12.21
  26  -2 -17  395.40   11.94
 -26   2  17  396.00   13.78
  26  -2 -17  418.90   13.92
 -26   2  18    9.31    4.84
 -26   2  18    0.34    4.52
  26  -2 -18    1.86    4.63
 -26   2  18   -3.73    5.30
  26  -2 -18    2.01    4.75
 -26   2  19  903.20   21.09
 -26   2  19  866.80   20.95
  26  -2 -19  868.50   20.76
 -26   2  19  880.90   26.02
  26  -2 -19  895.70   26.15
 -26   2  20    8.23    4.85
 -26   2  20    6.06    4.85
  26  -2 -20    5.59    4.92
 -26   2  20   -1.48    5.52
  26  -2 -20   -3.14    4.55
 -26   2  21  375.20   11.57
 -26   2  21  383.60   11.37
  26  -2 -21  369.90   11.03
 -26   2  21  375.10   13.36
  26  -2 -21  391.60   13.26
 -26   2  22    8.06    4.75
 -26   2  22   15.43    4.92
  26  -2 -22   10.35    5.13
 -26   2  22    0.07    5.10
  26  -2 -22    5.01    5.07
 -26   2  23  167.60    7.69
 -26   2  23  174.70    7.38
  26  -2 -23  193.30    7.88
 -26   2  23  183.80    8.79
  26  -2 -23  177.80    8.40
 -26   2  24  233.40    8.61
 -26   2  24  253.80    8.90
 -26   2  24  230.80    9.65
  26  -2 -24  232.10    9.38
 -26   2  25   10.09    4.66
 -26   2  25    4.61    4.59
 -26   2  25    3.28    5.48
  26  -2 -25    5.43    4.28
 -26   2  26  140.50    6.89
 -26   2  26  139.40    6.41
 -26   2  26  143.50    7.70
  26  -2 -26  145.00    7.14
 -26   2  27    2.60    4.25
 -26   2  27    5.81    4.31
  26  -2 -27    1.69    4.32
  24  -2   5  221.90    6.72
  24  -2   5  208.80    6.69
  24  -2   4  294.90    8.23
  24  -2   3   96.84    4.61
  24  -2   2    8.07    3.27
  24  -2   1   44.38    3.93
  24  -2   0  137.60    5.35
  24  -2  -1  118.60    5.07
  24  -2  -2  446.80   11.31
  24  -2  -3   94.74    4.64
 -24   2   4    6.39    3.30
  24  -2  -4    5.18    3.19
  24  -2  -4    3.95    2.27
 -24   2   5 1787.00   38.17
  24  -2  -5 1800.00   38.49
  24  -2  -5 1849.00   49.83
 -24   2   6  238.20    7.83
  24  -2  -6  255.20    8.07
  24  -2  -6  264.10    8.94
 -24   2   7  557.70   14.34
  24  -2  -7  557.50   14.06
 -24   2   7  567.50   16.94
  24  -2  -7  567.20   16.99
 -24   2   8  525.90   13.42
  24  -2  -8  533.10   13.76
 -24   2   8  575.10   17.05
  24  -2  -8  559.20   16.84
 -24   2   9   40.14    4.60
  24  -2  -9   45.21    4.90
 -24   2   9   58.71    5.17
  24  -2  -9   46.58    4.53
 -24   2  10  209.60    7.62
  24  -2 -10  218.00    7.83
 -24   2  10  205.80    8.43
  24  -2 -10  210.60    8.40
 -24   2  11   28.19    4.35
  24  -2 -11   33.27    4.78
 -24   2  11   32.19    4.68
  24  -2 -11   32.69    4.77
 -24   2  12  854.90   20.48
  24  -2 -12  854.10   20.38
 -24   2  12  829.30   24.24
  24  -2 -12  849.30   24.58
 -24   2  13  228.10    8.46
  24  -2 -13  226.10    8.33
 -24   2  13  234.10    9.44
  24  -2 -13  231.60    9.34
 -24   2  14   28.79    5.07
 -24   2  14   37.42    4.94
  24  -2 -14   37.68    4.92
 -24   2  14   31.59    5.35
  24  -2 -14   35.06    4.97
 -24   2  15  702.40   17.92
 -24   2  15  714.80   17.79
  24  -2 -15  686.20   17.45
 -24   2  15  696.00   21.07
  24  -2 -15  702.30   21.19
 -24   2  16  167.30    7.09
 -24   2  16  161.20    7.55
  24  -2 -16  170.60    7.62
 -24   2  16  177.00    8.78
  24  -2 -16  165.00    7.83
 -24   2  17  185.20    7.87
 -24   2  17  192.10    8.19
  24  -2 -17  176.10    7.80
 -24   2  17  173.40    8.44
  24  -2 -17  181.10    8.64
 -24   2  18   -3.07    4.69
 -24   2  18   -5.22    4.72
  24  -2 -18   11.73    4.87
 -24   2  18   -0.82    5.45
  24  -2 -18   -2.70    4.80
 -24   2  19  375.20   11.73
 -24   2  19  384.90   11.76
  24  -2 -19  380.20   11.36
 -24   2  19  369.20   13.07
  24  -2 -19  393.60   13.57
 -24   2  20    3.19    4.43
 -24   2  20    1.01    4.71
  24  -2 -20    9.41    4.91
 -24   2  20   11.89    5.48
  24  -2 -20    1.57    5.17
 -24   2  21  152.70    7.66
 -24   2  21  146.20    6.89
  24  -2 -21  152.00    7.27
 -24   2  21  153.40    8.36
  24  -2 -21  159.90    7.96
 -24   2  22  149.50    7.27
 -24   2  22  169.60    7.44
  24  -2 -22  155.30    7.43
 -24   2  22  159.00    8.51
  24  -2 -22  144.10    7.63
 -24   2  23   12.87    4.96
 -24   2  23   13.73    4.63
  24  -2 -23   10.42    5.25
 -24   2  23   22.14    5.78
  24  -2 -23    7.64    4.97
 -24   2  24    8.52    4.32
 -24   2  24    6.10    4.94
 -24   2  24   12.79    5.45
  24  -2 -24    8.98    4.68
 -24   2  25  210.00    7.80
 -24   2  25  225.90    8.08
 -24   2  25  244.00    9.88
  24  -2 -25  223.10    9.03
 -24   2  26  142.70    6.84
 -24   2  26  132.20    6.67
 -24   2  26  156.80    7.54
  24  -2 -26  140.40    7.32
 -24   2  27  415.70   11.28
 -24   2  27  436.40   11.63
  24  -2 -27  412.10   13.03
 -24   2  28   20.58    4.59
 -24   2  28   19.18    4.39
  24  -2 -28   21.10    4.54
  22  -2  12   12.49    6.01
  22  -2  12   20.43    5.47
  22  -2  10  129.10    6.47
  22  -2  10  124.10    7.01
  22  -2   9  215.70    7.83
  22  -2   9  243.90    7.86
  22  -2   8   84.39    5.27
  22  -2   8   68.86    5.36
  22  -2   6   74.79    4.73
  22  -2   6   79.93    4.92
  22  -2   5   -3.38    3.45
  22  -2   4    5.15    3.62
  22  -2   3  409.80   10.69
  22  -2   2  247.90    7.57
  22  -2   1  402.60   10.51
  22  -2   0  680.80   15.92
  22  -2  -1 1351.00   29.20
 -22   2   2  279.40    8.59
  22  -2  -2  257.30    7.55
 -22   2   3 1194.00   26.14
  22  -2  -3 1172.00   25.76
  22  -2  -3 1170.00   34.55
 -22   2   4  114.30    5.21
  22  -2  -4  108.50    5.06
  22  -2  -4   98.96    4.07
 -22   2   5  196.00    6.99
  22  -2  -5  203.40    6.78
  22  -2  -5  194.70    6.81
 -22   2   6    4.78    3.45
  22  -2  -6    9.95    3.64
 -22   2   6   -1.05    3.11
  22  -2  -6    5.96    3.60
 -22   2   7   60.38    4.53
  22  -2  -7   49.05    4.14
 -22   2   7   57.36    4.41
  22  -2  -7   61.13    4.52
 -22   2   8  340.80   10.06
  22  -2  -8  335.90    9.67
 -22   2   8  349.80   11.60
  22  -2  -8  346.80   11.26
 -22   2   9  706.90   17.00
  22  -2  -9  720.60   17.38
 -22   2   9  675.80   19.84
  22  -2  -9  680.90   20.06
 -22   2  10    6.06    4.26
  22  -2 -10   12.54    4.11
 -22   2  10    7.40    4.57
  22  -2 -10   10.13    3.86
 -22   2  11  156.50    6.81
  22  -2 -11  174.10    7.24
 -22   2  11  150.90    7.27
  22  -2 -11  154.70    7.25
 -22   2  12  316.90    9.65
  22  -2 -12  300.10    9.95
 -22   2  12  287.30   10.76
  22  -2 -12  314.90   11.20
 -22   2  13 1985.00   43.19
  22  -2 -13 1977.00   42.85
 -22   2  13 1923.00   52.44
  22  -2 -13 2052.00   55.92
 -22   2  14   12.17    4.79
  22  -2 -14   22.99    4.17
 -22   2  14   27.88    5.60
  22  -2 -14   29.57    4.85
 -22   2  15 2194.00   47.37
 -22   2  15 2211.00   48.13
  22  -2 -15 2176.00   46.88
 -22   2  15 2210.00   60.31
  22  -2 -15 2088.00   56.98
 -22   2  16  185.20    7.87
 -22   2  16  192.90    8.29
  22  -2 -16  170.90    7.67
 -22   2  16  185.70    8.63
  22  -2 -16  208.20    8.81
 -22   2  17  396.00   11.49
 -22   2  17  400.60   11.84
  22  -2 -17  405.80   12.33
 -22   2  17  388.20   13.64
  22  -2 -17  383.60   13.20
 -22   2  18  525.50   14.36
 -22   2  18  504.00   13.64
  22  -2 -18  575.80   15.69
 -22   2  18  538.80   17.43
  22  -2 -18  534.30   16.76
 -22   2  19    1.93    4.20
 -22   2  19   -0.83    4.05
  22  -2 -19   -3.02    4.52
 -22   2  19    2.44    5.38
  22  -2 -19    1.23    3.86
 -22   2  20   19.57    4.43
 -22   2  20   18.73    4.53
  22  -2 -20   16.19    4.84
 -22   2  20    9.81    5.66
  22  -2 -20   20.07    4.60
 -22   2  21  428.20   12.62
 -22   2  21  407.00   12.24
  22  -2 -21  416.40   12.60
 -22   2  21  416.10   14.25
  22  -2 -21  430.70   14.02
 -22   2  22  201.90    7.65
 -22   2  22  196.20    8.14
  22  -2 -22  194.40    8.05
 -22   2  22  208.70    9.25
  22  -2 -22  194.10    8.46
 -22   2  23  457.00   13.03
 -22   2  23  477.80   13.57
  22  -2 -23  462.80   13.03
 -22   2  23  487.50   15.77
  22  -2 -23  487.00   15.44
 -22   2  24    5.22    4.87
 -22   2  24   -3.16    4.62
 -22   2  24    5.50    4.54
  22  -2 -24    5.87    4.23
 -22   2  25  387.20   11.58
 -22   2  25  384.80   11.71
 -22   2  25  390.50   12.93
  22  -2 -25  356.40   12.21
 -22   2  26  266.20    8.71
 -22   2  26  258.10    9.08
  22  -2 -26  259.00    9.87
 -22   2  27  231.40    8.24
 -22   2  27  219.30    7.96
  22  -2 -27  234.20    8.50
 -22   2  28    0.71    3.88
 -22   2  28    0.58    4.47
  22  -2 -28   -1.90    4.60
  20  -2  13    5.87    6.42
  20  -2  13    3.67    5.52
  20  -2  12   44.95    5.83
  20  -2  12   61.64    6.54
  20  -2  11  111.50    5.83
  20  -2  11  107.60    6.44
  20  -2  10   69.07    4.93
  20  -2  10   76.85    5.86
  20  -2   9   47.90    4.31
  20  -2   9   43.05    5.12
  20  -2   8  134.40    5.85
  20  -2   8  133.70    6.20
  20  -2   7   70.47    4.49
  20  -2   6   68.20    4.47
  20  -2   5  156.20    5.84
  20  -2   4    5.94    3.11
  20  -2   3  304.70    8.55
  20  -2   2    6.90    3.02
 -20   2  -1  263.00    8.01
  20  -2   1  229.90    7.03
 -20   2   0  420.50   10.82
  20  -2   0  404.40   10.38
 -20   2   1   21.05    3.11
  20  -2  -1   15.36    3.28
 -20   2   2  981.70   22.01
  20  -2  -2  969.90   21.59
 -20   2   3  253.80    7.70
  20  -2  -3  253.20    7.71
  20  -2  -3  269.10    8.01
 -20   2   4  596.80   14.50
  20  -2  -4  607.50   14.60
  20  -2  -4  615.50   17.28
 -20   2   5   10.08    3.44
  20  -2  -5    4.91    3.12
  20  -2  -5    7.59    2.94
 -20   2   6   -3.68    3.30
  20  -2  -6    3.30    3.03
 -20   2   6    4.02    3.16
  20  -2  -6    3.68    3.16
 -20   2   7 1576.00   34.08
  20  -2  -7 1569.00   34.09
 -20   2   7 1647.00   44.67
  20  -2  -7 1590.00   43.14
 -20   2   8   28.34    3.79
  20  -2  -8   31.68    4.40
 -20   2   8   24.57    3.69
  20  -2  -8   24.91    4.06
 -20   2   9 2565.00   54.03
  20  -2  -9 2581.00   54.38
 -20   2   9 2546.00   68.31
  20  -2  -9 2602.00   69.66
 -20   2  10  180.60    7.04
  20  -2 -10  174.80    7.16
 -20   2  10  164.30    7.16
  20  -2 -10  171.20    7.50
 -20   2  11 1260.00   28.25
  20  -2 -11 1281.00   28.83
 -20   2  11 1309.00   36.52
  20  -2 -11 1225.00   34.19
 -20   2  12 1289.00   29.12
  20  -2 -12 1308.00   29.47
 -20   2  12 1321.00   36.83
  20  -2 -12 1324.00   36.95
 -20   2  13  535.60   14.44
  20  -2 -13  538.80   14.44
 -20   2  13  544.30   17.02
  20  -2 -13  539.20   16.73
 -20   2  14  225.40    8.53
  20  -2 -14  231.70    8.71
 -20   2  14  240.30   10.08
  20  -2 -14  224.70    9.08
 -20   2  15   74.42    6.24
 -20   2  15   75.74    5.27
  20  -2 -15   58.84    5.62
 -20   2  15   76.83    6.14
  20  -2 -15   68.73    5.69
 -20   2  16  270.40    9.41
 -20   2  16  283.40    9.49
  20  -2 -16  287.80    9.85
 -20   2  16  285.20   11.23
  20  -2 -16  274.10   10.63
 -20   2  17  167.60    7.77
 -20   2  17  172.00    7.43
  20  -2 -17  176.30    7.86
 -20   2  17  164.00    8.25
  20  -2 -17  179.10    8.27
 -20   2  18  316.80   10.65
 -20   2  18  296.30   10.34
  20  -2 -18  293.00   10.25
 -20   2  18  288.10   11.35
  20  -2 -18  302.80   11.07
 -20   2  19  885.30   21.61
 -20   2  19  869.50   20.99
  20  -2 -19  906.90   22.13
 -20   2  19  906.60   26.82
  20  -2 -19  912.50   26.61
 -20   2  20  310.80   10.49
 -20   2  20  295.20    9.81
  20  -2 -20  310.80   10.63
 -20   2  20  302.80   11.73
  20  -2 -20  293.90   11.00
 -20   2  21  851.60   20.50
 -20   2  21  853.80   20.84
  20  -2 -21  879.70   21.37
 -20   2  21  853.10   25.23
  20  -2 -21  821.50   24.24
 -20   2  22  327.00   10.73
 -20   2  22  315.70   10.24
  20  -2 -22  344.50   10.51
 -20   2  22  327.70   11.99
  20  -2 -22  335.60   11.86
 -20   2  23  441.60   12.78
 -20   2  23  416.50   11.59
  20  -2 -23  393.80   11.43
 -20   2  23  406.90   13.99
  20  -2 -23  399.30   13.12
 -20   2  24   31.86    4.97
 -20   2  24   42.81    5.68
 -20   2  24   42.99    4.97
  20  -2 -24   53.21    5.72
 -20   2  25   54.35    5.54
 -20   2  25   53.19    5.61
  20  -2 -25   56.37    5.77
 -20   2  26   38.11    5.48
 -20   2  26   47.02    5.42
  20  -2 -26   54.86    4.83
 -20   2  27   60.74    5.61
 -20   2  27   69.07    5.26
  20  -2 -27   71.37    5.13
 -20   2  28  201.40    7.02
 -20   2  28  190.20    7.67
  20  -2 -28  209.50    8.16
  18  -2  15  135.10    8.55
  18  -2  15  140.40    7.90
  18  -2  14    7.83    5.32
  18  -2  14   12.32    5.84
  18  -2  13   -0.22    4.41
  18  -2  13    3.38    4.60
  18  -2  12   -5.65    4.75
  18  -2  12   -0.55    4.28
  18  -2  11   71.14    5.20
  18  -2  11   85.51    6.01
  18  -2  10  165.80    7.07
  18  -2  10  179.00    6.84
  18  -2   9  158.00    6.75
  18  -2   9  154.90    6.48
  18  -2   8    4.52    3.67
  18  -2   7  756.20   17.47
  18  -2   6  317.70    8.98
 -18   2  -5  335.20    9.74
  18  -2   5  312.70    8.72
 -18   2  -4  116.30    5.32
  18  -2   4  100.10    4.61
 -18   2  -3 1737.00   37.05
  18  -2   3 1591.00   33.97
 -18   2  -2  904.70   20.29
  18  -2   2  907.10   20.39
 -18   2  -1  368.40    9.81
  18  -2   1  380.70    9.88
 -18   2   0 1235.00   26.99
  18  -2   0 1230.00   26.85
 -18   2   1 1007.00   22.35
  18  -2  -1  995.10   22.11
 -18   2   2    5.35    2.93
  18  -2  -2    3.33    3.19
  18  -2  -2    4.18    1.24
 -18   2   3 1719.00   36.78
  18  -2  -3 1698.00   36.28
  18  -2  -3 1728.00   46.41
 -18   2   4  257.60    7.88
  18  -2  -4  262.80    8.12
  18  -2  -4  247.80    7.95
 -18   2   5  345.50    9.42
  18  -2  -5  355.90    9.90
  18  -2  -5  347.40   10.52
 -18   2   6   50.67    4.27
  18  -2  -6   45.36    4.19
 -18   2   6   41.23    3.51
  18  -2  -6   42.66    3.87
 -18   2   7  742.40   17.89
  18  -2  -7  733.80   17.47
 -18   2   7  776.70   22.24
  18  -2  -7  756.90   21.58
 -18   2   8  808.10   19.25
  18  -2  -8  815.90   19.20
 -18   2   8  832.30   23.82
  18  -2  -8  809.60   23.07
 -18   2   9  655.60   16.02
  18  -2  -9  637.10   15.87
 -18   2   9  617.80   18.30
  18  -2  -9  674.10   19.80
 -18   2  10 1668.00   36.49
  18  -2 -10 1691.00   36.86
 -18   2  10 1680.00   46.21
  18  -2 -10 1687.00   46.13
 -18   2  11  399.40   11.62
  18  -2 -11  411.30   11.80
 -18   2  11  404.70   13.09
  18  -2 -11  430.90   13.85
 -18   2  12  501.00   13.38
  18  -2 -12  478.50   13.10
 -18   2  12  508.10   16.05
  18  -2 -12  506.50   15.97
 -18   2  13  574.70   15.44
  18  -2 -13  528.80   14.27
 -18   2  13  534.90   16.69
  18  -2 -13  555.30   17.31
 -18   2  14   18.73    4.65
  18  -2 -14   23.22    4.57
 -18   2  14   17.27    4.66
  18  -2 -14   25.31    5.12
 -18   2  15 1209.00   27.87
  18  -2 -15 1219.00   27.84
 -18   2  15 1287.00   36.27
  18  -2 -15 1239.00   35.13
 -18   2  16  110.80    6.62
 -18   2  16  117.10    7.02
  18  -2 -16  110.70    6.49
 -18   2  16  110.70    7.30
  18  -2 -16  112.70    6.81
 -18   2  17  829.30   20.72
 -18   2  17  815.80   20.11
  18  -2 -17  811.10   20.01
 -18   2  17  786.30   23.59
  18  -2 -17  824.50   24.61
 -18   2  18   63.62    5.95
 -18   2  18   78.16    5.80
  18  -2 -18   52.48    5.95
 -18   2  18   54.50    6.20
  18  -2 -18   54.39    5.59
 -18   2  19 1299.00   29.77
 -18   2  19 1290.00   29.25
  18  -2 -19 1282.00   29.70
 -18   2  19 1242.00   35.26
  18  -2 -19 1269.00   35.63
 -18   2  20  529.00   14.94
 -18   2  20  534.20   14.95
  18  -2 -20  537.60   15.27
 -18   2  20  543.60   17.67
  18  -2 -20  557.20   17.40
 -18   2  21   28.97    5.27
 -18   2  21   36.85    5.43
  18  -2 -21   27.78    5.70
 -18   2  21   28.29    6.01
  18  -2 -21   28.62    5.09
 -18   2  22   12.90    5.14
 -18   2  22   15.86    4.58
  18  -2 -22    5.04    5.12
 -18   2  22    4.03    5.49
  18  -2 -22    6.43    4.30
 -18   2  23   -0.70    5.03
 -18   2  23   10.30    4.56
  18  -2 -23   11.02    4.64
  18  -2 -23    1.31    4.75
 -18   2  24   88.46    5.72
 -18   2  24   96.12    6.24
  18  -2 -24   82.76    6.31
 -18   2  25  284.60    9.56
 -18   2  25  290.30    9.93
  18  -2 -25  285.40   10.54
 -18   2  26   64.81    5.97
 -18   2  26   63.67    5.88
  18  -2 -26   65.33    5.30
 -18   2  27  515.60   13.75
 -18   2  27  527.10   13.86
  18  -2 -27  502.70   15.37
 -18   2  28   13.24    4.36
 -18   2  28    9.36    4.34
  18  -2 -28    8.81    3.73
  16  -2  16  129.30    6.80
  16  -2  16  142.70    7.98
  16  -2  15   45.21    5.09
  16  -2  15   42.15    5.46
 -16   2 -14   13.42    9.99
  16  -2  14  202.40    7.38
  16  -2  14  185.70    7.86
  16  -2  13   28.04    5.30
  16  -2  13   24.69    4.64
  16  -2  12  188.00    7.25
  16  -2  12  183.10    7.60
  16  -2  11  386.60   10.77
  16  -2  11  396.60   11.30
  16  -2  10  362.70   10.58
  16  -2  10  338.90    9.90
 -16   2  -9  767.90   18.49
  16  -2   9  786.80   18.44
 -16   2  -8  265.00    8.70
  16  -2   8  268.80    8.38
 -16   2  -7  330.10    9.52
  16  -2   7  316.10    9.06
 -16   2  -6   28.88    3.87
  16  -2   6   32.33    3.87
 -16   2  -5   14.88    3.29
  16  -2   5   17.40    3.54
 -16   2  -4 1036.00   23.08
  16  -2   4 1024.00   22.76
 -16   2  -3  656.50   15.46
  16  -2   3  651.80   15.35
 -16   2  -2  417.10   10.70
  16  -2   2  414.40   10.55
 -16   2  -1  379.40    9.78
  16  -2   1  393.50   10.23
 -16   2   0   33.86    3.33
  16  -2   0   37.21    3.47
 -16   2   1  896.70   20.22
  16  -2  -1  909.90   20.60
 -16   2   2    7.37    3.10
  16  -2  -2    9.32    3.16
  16  -2  -2    6.81    1.71
 -16   2   3 2346.00   49.20
  16  -2  -3 2356.00   49.43
  16  -2  -3 2305.00   61.32
 -16   2   4    4.00    3.00
  16  -2  -4    6.45    3.30
  16  -2  -4    4.14    2.42
 -16   2   5  792.40   18.36
  16  -2  -5  796.50   18.44
  16  -2  -5  803.10   22.36
 -16   2   6 1307.00   28.88
  16  -2  -6 1300.00   28.60
 -16   2   6 1330.00   36.28
  16  -2  -6 1321.00   36.03
 -16   2   7  135.20    5.84
  16  -2  -7  141.30    6.07
 -16   2   7  144.00    6.33
  16  -2  -7  136.80    5.98
 -16   2   8  157.70    6.18
  16  -2  -8  165.90    6.64
 -16   2   8  162.40    6.62
  16  -2  -8  159.10    6.85
 -16   2   9  105.70    5.69
  16  -2  -9  103.40    5.74
 -16   2   9  101.20    5.84
  16  -2  -9  111.70    5.78
 -16   2  10 1699.00   37.02
  16  -2 -10 1720.00   37.43
 -16   2  10 1736.00   47.24
  16  -2 -10 1680.00   45.82
 -16   2  11 2006.00   43.07
  16  -2 -11 1992.00   42.97
 -16   2  11 2048.00   55.70
  16  -2 -11 2079.00   56.35
 -16   2  12  120.00    6.38
  16  -2 -12  132.40    6.62
 -16   2  12  113.50    6.57
  16  -2 -12  119.90    6.50
 -16   2  13  970.30   22.95
  16  -2 -13 1021.00   23.93
 -16   2  13  969.40   27.97
  16  -2 -13 1006.00   28.81
 -16   2  14  433.50   12.58
  16  -2 -14  420.20   12.22
 -16   2  14  413.60   13.76
  16  -2 -14  470.60   15.18
 -16   2  15 1022.00   24.06
  16  -2 -15 1011.00   23.86
 -16   2  15 1020.00   29.39
  16  -2 -15 1046.00   29.97
 -16   2  16  272.40    9.15
 -16   2  16  296.80   10.27
  16  -2 -16  289.10    9.83
 -16   2  16  289.60   11.30
  16  -2 -16  293.00   11.00
 -16   2  17  463.00   13.51
 -16   2  17  456.40   13.29
  16  -2 -17  447.00   13.10
 -16   2  17  498.60   16.50
  16  -2 -17  446.10   14.64
 -16   2  18   33.23    4.99
 -16   2  18   26.13    5.33
  16  -2 -18   22.07    5.40
 -16   2  18   18.41    5.76
  16  -2 -18   29.66    5.18
 -16   2  19  154.00    7.55
 -16   2  19  161.80    8.04
  16  -2 -19  153.90    7.57
 -16   2  19  148.90    8.29
  16  -2 -19  163.60    7.80
 -16   2  20  350.00   10.56
 -16   2  20  339.50   11.11
  16  -2 -20  362.80   11.48
 -16   2  20  366.70   13.09
  16  -2 -20  367.30   12.59
 -16   2  21  185.00    8.25
 -16   2  21  179.80    7.88
  16  -2 -21  189.40    8.58
 -16   2  21  198.30    8.39
  16  -2 -21  166.20    7.74
 -16   2  22   87.63    6.58
 -16   2  22  102.10    6.31
  16  -2 -22   79.49    6.49
  16  -2 -22   88.62    6.22
 -16   2  23  370.90   11.35
 -16   2  23  382.30   11.55
  16  -2 -23  367.50   11.90
  16  -2 -23  374.00   12.63
 -16   2  24   98.51    6.83
 -16   2  24   79.44    5.90
  16  -2 -24   89.93    5.98
 -16   2  25  136.10    7.11
 -16   2  25  123.60    6.77
  16  -2 -25  133.10    6.81
 -16   2  26   57.94    5.53
 -16   2  26   46.07    5.41
  16  -2 -26   56.05    5.55
 -16   2  27  241.20    8.30
 -16   2  27  269.50    9.25
  16  -2 -27  250.00    9.77
 -16   2  28    3.38    4.25
 -16   2  28    5.23    4.62
  16  -2 -28   -2.56    4.26
  14  -2  17   16.22    5.46
  14  -2  17   12.19    5.84
  14  -2  16    3.40    4.87
  14  -2  16   10.07    5.24
 -14   2 -15   66.80    8.91
  14  -2  15  277.10    9.08
  14  -2  15  288.70    9.73
 -14   2 -14   -2.28    5.91
  14  -2  14   -3.04    5.18
  14  -2  14    3.77    3.82
 -14   2 -13  323.10   10.96
  14  -2  13  459.20   12.30
  14  -2  13  460.90   12.70
 -14   2 -12   29.50    4.69
  14  -2  12   27.39    4.89
  14  -2  12   34.94    4.70
 -14   2 -11   72.46    5.43
  14  -2  11   64.46    5.52
  14  -2  11   64.02    5.12
 -14   2 -10   95.81    5.46
  14  -2  10   83.65    5.26
 -14   2  -9   -2.14    3.74
  14  -2   9    4.47    3.72
 -14   2  -8  244.80    8.26
  14  -2   8  244.40    7.97
 -14   2  -7  146.40    6.22
  14  -2   7  149.00    6.14
 -14   2  -6  134.90    5.55
  14  -2   6  122.80    5.41
 -14   2  -5  230.60    7.33
  14  -2   5  244.40    7.56
 -14   2  -4   40.89    3.68
  14  -2   4   30.12    3.60
 -14   2  -3 3351.00   69.23
  14  -2   3 3439.00   70.99
 -14   2  -2  214.20    6.87
  14  -2   2  223.50    7.14
 -14   2  -1 3906.00   80.52
  14  -2   1 3915.00   80.48
 -14   2   0  390.20   10.28
  14  -2   0  411.20   10.63
 -14   2   1   35.71    3.28
  14  -2  -1   31.44    3.30
 -14   2   2   21.02    3.25
  14  -2  -2    9.57    2.92
  14  -2  -2   16.87    2.07
 -14   2   3  378.90    9.99
  14  -2  -3  397.90   10.48
  14  -2  -3  410.50   11.89
 -14   2   4  247.60    7.62
  14  -2  -4  264.00    8.03
  14  -2  -4  261.10    8.39
 -14   2   5 2226.00   46.96
  14  -2  -5 2205.00   46.43
  14  -2  -5 2167.00   57.90
 -14   2   6  661.70   15.85
  14  -2  -6  659.90   15.88
 -14   2   6  701.20   20.30
  14  -2  -6  618.90   17.90
 -14   2   7 2819.00   58.91
  14  -2  -7 2820.00   58.97
 -14   2   7 2829.00   75.41
  14  -2  -7 2864.00   76.30
 -14   2   8    2.27    3.51
  14  -2  -8    7.27    3.63
 -14   2   8    3.11    3.65
  14  -2  -8    7.41    3.58
 -14   2   9 2686.00   56.56
  14  -2  -9 2736.00   57.59
 -14   2   9 2670.00   71.47
  14  -2  -9 2672.00   71.55
 -14   2  10  144.30    6.56
  14  -2 -10  143.60    6.45
 -14   2  10  148.30    6.66
  14  -2 -10  153.40    6.74
 -14   2  11 2949.00   61.75
  14  -2 -11 3062.00   64.05
 -14   2  11 3109.00   83.33
  14  -2 -11 2940.00   78.61
 -14   2  12    5.77    4.27
  14  -2 -12    2.33    4.06
 -14   2  12    3.88    3.92
  14  -2 -12    5.51    3.54
 -14   2  13  854.70   20.68
  14  -2 -13  875.30   21.30
 -14   2  13  848.50   24.91
  14  -2 -13  905.80   26.23
 -14   2  14  242.80    8.83
  14  -2 -14  233.50    8.73
 -14   2  14  244.00    9.78
  14  -2 -14  242.30    9.48
 -14   2  15   -0.24    4.40
  14  -2 -15    0.43    4.38
 -14   2  15    2.76    4.30
  14  -2 -15    2.54    4.76
 -14   2  16  878.70   21.22
 -14   2  16  890.40   21.59
  14  -2 -16  894.30   21.60
 -14   2  16  891.40   26.21
  14  -2 -16  859.40   25.20
 -14   2  17  268.50    9.53
 -14   2  17  258.90    9.41
  14  -2 -17  269.40   10.20
 -14   2  17  277.90   11.10
  14  -2 -17  273.70   10.40
 -14   2  18  784.40   19.41
 -14   2  18  761.40   19.21
  14  -2 -18  781.00   19.90
 -14   2  18  771.80   23.27
  14  -2 -18  793.40   23.36
 -14   2  19  868.10   21.38
 -14   2  19  837.90   20.68
  14  -2 -19  840.00   20.96
 -14   2  19  871.10   25.50
  14  -2 -19  821.10   24.25
 -14   2  20  169.80    7.72
 -14   2  20  163.40    7.59
  14  -2 -20  165.60    7.47
  14  -2 -20  163.60    8.08
 -14   2  21  923.50   21.96
 -14   2  21  879.70   21.14
  14  -2 -21  912.10   21.49
  14  -2 -21  875.10   25.73
 -14   2  22    1.00    4.90
 -14   2  22   -0.94    4.47
  14  -2 -22   -1.20    4.79
  14  -2 -22    5.21    4.66
 -14   2  23 1510.00   33.69
 -14   2  23 1544.00   34.61
 -14   2  24  147.80    7.22
 -14   2  24  130.80    7.25
  14  -2 -24  155.50    7.89
 -14   2  25  317.50   10.01
 -14   2  25  327.30   10.34
  14  -2 -25  311.10   11.25
 -14   2  26  131.80    7.11
 -14   2  26  139.30    7.09
  14  -2 -26  135.80    6.65
 -14   2  27  156.70    6.89
 -14   2  27  160.60    7.12
  14  -2 -27  169.50    6.92
 -14   2  28   60.04    5.48
 -14   2  28   64.90    5.56
  14  -2 -28   46.16    5.11
 -12   2 -19   77.40    5.74
 -12   2 -19   72.88    5.05
  12  -2  18    7.56    5.78
  12  -2  18   10.94    5.41
 -12   2 -18   10.44    3.50
 -12   2 -18   18.69    4.49
  12  -2  17  201.30    8.22
  12  -2  17  190.30    8.11
 -12   2 -17  194.90    7.51
 -12   2 -17  185.60    6.76
 -12   2 -16   64.27    8.10
  12  -2  16   74.46    5.61
  12  -2  16   62.42    5.88
 -12   2 -16   70.55    3.96
 -12   2 -16   65.77    4.54
  12  -2  15  276.30    9.42
  12  -2  15  274.40    9.07
 -12   2 -15  257.60    8.16
 -12   2 -15  264.10    8.69
  12  -2  14  461.90   12.77
  12  -2  14  487.90   13.06
 -12   2 -14  458.50   13.16
 -12   2 -14  476.60   13.94
 -12   2 -13   87.89    5.67
  12  -2  13   77.24    5.50
  12  -2  13   95.20    6.11
 -12   2 -12  261.60    8.80
  12  -2  12  254.50    8.92
  12  -2  12  255.70    8.69
 -12   2 -11    1.76    3.66
  12  -2  11    5.86    4.36
 -12   2 -10   44.75    4.49
  12  -2  10   41.24    4.40
 -12   2  -9  375.30   10.61
  12  -2   9  376.80   10.50
 -12   2  -8   17.74    3.74
  12  -2   8   15.37    4.04
 -12   2  -7  187.70    6.69
  12  -2   7  190.90    6.67
 -12   2  -6   26.92    3.73
  12  -2   6   16.63    3.42
 -12   2  -5 1155.00   25.54
  12  -2   5 1155.00   25.66
 -12   2  -4 1225.00   26.89
  12  -2   4 1302.00   28.35
 -12   2  -3   62.17    4.11
  12  -2   3   50.85    3.89
 -12   2  -2 2128.00   44.73
  12  -2   2 2145.00   45.12
 -12   2  -1  466.10   11.66
  12  -2   1  483.10   11.92
 -12   2   0  557.60   13.38
  12  -2   0  537.50   13.07
 -12   2   1   40.93    3.69
  12  -2  -1   33.94    3.35
  12  -2  -1   36.84    2.06
  12  -2  -1   35.84    1.95
 -12   2   2  225.10    7.02
  12  -2  -2  220.70    6.98
  12  -2  -2  221.90    6.91
 -12   2   3 2474.00   51.63
  12  -2  -3 2525.00   52.65
  12  -2  -3 2473.00   65.59
 -12   2   4  850.20   19.39
  12  -2  -4  844.10   19.30
  12  -2  -4  825.90   22.87
 -12   2   5 1382.00   30.09
  12  -2  -5 1392.00   30.21
  12  -2  -5 1373.00   37.19
 -12   2   6  494.60   12.66
  12  -2  -6  491.90   12.51
  12  -2  -6  475.20   14.28
 -12   2   7 1157.00   25.75
  12  -2  -7 1149.00   25.72
  12  -2  -7 1130.00   31.24
 -12   2   8 1282.00   28.24
  12  -2  -8 1309.00   29.01
 -12   2   8 1289.00   35.46
  12  -2  -8 1308.00   36.07
 -12   2   9   29.94    4.24
  12  -2  -9   28.04    3.90
 -12   2   9   28.58    4.05
  12  -2  -9   30.80    4.07
 -12   2  10  565.70   14.44
  12  -2 -10  554.50   14.45
 -12   2  10  521.60   15.94
  12  -2 -10  541.40   16.50
 -12   2  11   33.84    4.61
  12  -2 -11   24.82    4.62
 -12   2  11   28.02    4.31
  12  -2 -11   37.51    4.51
 -12   2  12  603.00   15.85
  12  -2 -12  596.10   15.36
 -12   2  12  626.90   18.73
  12  -2 -12  638.30   19.17
 -12   2  13  285.10    9.20
  12  -2 -13  289.80    9.58
 -12   2  13  294.10   10.92
  12  -2 -13  291.20   10.44
 -12   2  14  198.90    8.19
  12  -2 -14  188.90    8.25
 -12   2  14  195.20    8.54
  12  -2 -14  206.30    8.51
 -12   2  15 3110.00   65.72
  12  -2 -15 3149.00   66.65
 -12   2  15 3137.00   84.18
  12  -2 -15 3092.00   82.81
 -12   2  16  421.70   12.58
 -12   2  16  428.30   12.42
  12  -2 -16  402.90   12.14
 -12   2  16  429.90   14.31
  12  -2 -16  408.70   13.52
 -12   2  17 2458.00   52.87
 -12   2  17 2421.00   51.93
  12  -2 -17 2474.00   52.88
  12  -2 -17 2473.00   67.08
 -12   2  18  380.30   11.75
 -12   2  18  392.70   12.54
  12  -2 -18  381.10   11.88
  12  -2 -18  400.60   13.67
 -12   2  19  262.00    9.77
 -12   2  19  252.30    9.06
  12  -2 -19  248.80    9.32
  12  -2 -19  265.10   10.04
 -12   2  20   12.19    5.34
 -12   2  20    5.77    4.86
  12  -2 -20   13.75    4.80
  12  -2 -20   15.83    4.01
 -12   2  21   25.73    5.45
 -12   2  21   28.89    5.49
  12  -2 -21   34.25    5.68
  12  -2 -21   25.91    4.67
 -12   2  22   75.31    6.21
 -12   2  22   84.50    6.55
  12  -2 -22   94.96    6.86
  12  -2 -22   90.99    6.13
 -12   2  23   58.37    5.70
 -12   2  23   57.35    6.00
  12  -2 -23   71.32    5.55
 -12   2  24  134.10    6.93
 -12   2  24  130.10    7.00
  12  -2 -24  120.70    6.19
 -12   2  25  153.10    7.28
 -12   2  25  157.60    7.68
  12  -2 -25  144.20    6.88
 -12   2  26  119.30    6.74
 -12   2  26  118.40    6.67
  12  -2 -26  107.30    6.18
 -12   2  27  202.20    7.84
 -12   2  27  197.60    8.06
  12  -2 -27  192.50    8.06
 -12   2  28   17.14    4.94
 -12   2  28   23.15    4.97
  12  -2 -28   27.74    4.48
 -10   2 -20   16.75    6.38
 -10   2 -19  121.10    7.24
 -10   2 -18  137.10    8.59
  10  -2  18   90.06    6.54
  10  -2  18  110.00    6.83
 -10   2 -18  107.00    6.77
 -10   2 -17   57.48    6.76
  10  -2  17   44.64    5.80
  10  -2  17   41.46    5.10
 -10   2 -17   40.99    5.19
 -10   2 -16  189.70    8.60
  10  -2  16  155.70    7.33
  10  -2  16  154.80    7.00
 -10   2 -16  189.70    7.78
 -10   2 -15   70.95    6.04
  10  -2  15   59.70    5.47
  10  -2  15   61.65    5.28
 -10   2 -15   65.74    4.92
 -10   2 -14    4.48    4.28
  10  -2  14    8.06    4.53
  10  -2  14    9.93    4.48
 -10   2 -14    7.20    3.63
 -10   2 -13  111.50    6.13
  10  -2  13  107.90    6.23
  10  -2  13  111.50    5.89
 -10   2 -13  110.60    5.17
 -10   2 -12    7.66    4.18
  10  -2  12   -0.75    4.36
 -10   2 -12   10.91    3.09
 -10   2 -11 1407.00   31.15
  10  -2  11 1409.00   31.06
 -10   2 -11 1448.00   39.12
 -10   2 -10  127.60    6.07
  10  -2  10  121.30    6.09
 -10   2 -10  123.90    4.58
 -10   2  -9 2790.00   58.48
  10  -2   9 2823.00   59.00
 -10   2  -9 3031.00   81.52
 -10   2  -8   44.84    3.99
  10  -2   8   26.91    3.61
 -10   2  -8   38.01    2.00
 -10   2  -7 1032.00   23.08
  10  -2   7 1040.00   23.30
 -10   2  -6 1261.00   27.44
  10  -2   6 1240.00   27.26
 -10   2  -5  269.30    7.80
  10  -2   5  272.40    8.12
 -10   2  -4   74.43    4.05
  10  -2   4   80.88    4.27
 -10   2  -3  275.90    7.93
  10  -2   3  294.90    8.41
 -10   2  -2   84.69    4.44
  10  -2   2   82.79    4.24
 -10   2  -1 1126.00   24.71
  10  -2   1 1092.00   24.01
 -10   2   0  973.10   21.71
  10  -2   0 1031.00   22.75
  10  -2   0 1016.00   27.43
  10  -2   0 1027.00   27.73
 -10   2   1 1080.00   23.81
  10  -2  -1 1084.00   23.75
  10  -2  -1 1133.00   30.43
  10  -2  -1 1066.00   28.71
 -10   2   2 1248.00   27.06
  10  -2  -2 1283.00   27.81
  10  -2  -2 1260.00   33.90
 -10   2   4 3120.00   64.67
  10  -2  -4 3191.00   66.09
  10  -2  -4 3227.00   85.42
 -10   2   5 1137.00   25.34
  10  -2  -5 1133.00   25.19
  10  -2  -5 1148.00   31.39
 -10   2   6   13.69    3.43
  10  -2  -6   11.73    3.42
  10  -2  -6   15.52    3.50
 -10   2   7  167.60    6.38
  10  -2  -7  174.50    6.84
  10  -2  -7  168.70    6.91
 -10   2   8   67.93    4.55
  10  -2  -8   66.66    4.93
  10  -2  -8   75.68    4.85
 -10   2   9   28.31    4.46
  10  -2  -9   29.57    4.38
  10  -2  -9   33.58    4.09
 -10   2  10    7.28    3.82
  10  -2 -10   13.95    4.37
  10  -2 -10   12.21    3.68
 -10   2  11 2923.00   61.38
  10  -2 -11 3070.00   64.35
  10  -2 -11 2998.00   80.21
 -10   2  12  254.60    8.55
  10  -2 -12  257.10    9.08
  10  -2 -12  276.30   10.03
 -10   2  13  669.40   16.95
  10  -2 -13  643.10   16.66
  10  -2 -13  667.00   20.02
 -10   2  14    6.15    4.46
  10  -2 -14    7.52    4.50
  10  -2 -14   -1.32    4.65
 -10   2  15 1415.00   31.96
 -10   2  15 1485.00   33.29
  10  -2 -15 1484.00   33.04
  10  -2 -15 1491.00   41.65
 -10   2  16   60.20    5.57
 -10   2  16   59.11    5.86
  10  -2 -16   79.76    6.12
  10  -2 -16   70.30    5.64
 -10   2  17  343.80   11.12
 -10   2  17  357.50   10.84
  10  -2 -17  366.00   11.81
  10  -2 -17  360.00   12.03
 -10   2  18   53.57    5.81
 -10   2  18   64.16    5.95
  10  -2 -18   50.97    6.07
  10  -2 -18   52.46    5.02
 -10   2  19    6.04    4.60
 -10   2  19   11.65    5.17
  10  -2 -19    7.93    4.76
  10  -2 -19   10.22    4.64
 -10   2  20  185.90    8.06
 -10   2  20  205.80    8.35
  10  -2 -20  206.40    8.21
  10  -2 -20  201.60    8.54
 -10   2  21  146.10    7.57
 -10   2  21  150.00    7.14
  10  -2 -21  148.00    7.43
  10  -2 -21  145.90    7.85
 -10   2  22  404.60   12.42
 -10   2  22  395.60   12.05
  10  -2 -22  372.60   12.84
 -10   2  23  693.60   17.68
 -10   2  23  693.40   17.30
  10  -2 -23  681.10   20.37
 -10   2  24   21.15    5.07
 -10   2  24   33.02    5.19
  10  -2 -24   33.64    5.04
 -10   2  25  652.60   16.64
 -10   2  25  632.40   16.30
  10  -2 -25  637.00   19.06
 -10   2  26   16.91    5.17
 -10   2  26   18.06    4.10
  10  -2 -26   16.59    4.79
 -10   2  27   99.23    5.85
 -10   2  27   90.91    5.96
  10  -2 -27  101.60    5.81
 -10   2  28   14.86    4.90
 -10   2  28   20.11    4.31
  10  -2 -28   20.71    4.42
  -8   2 -21  125.10    8.44
   8  -2  20  118.30    6.59
   8  -2  20  111.70    6.90
  -8   2 -20  114.70    7.98
  -8   2 -19   23.92    5.78
   8  -2  19    5.99    5.09
   8  -2  19   12.64    5.37
  -8   2 -19   10.57    5.42
  -8   2 -18   36.16    5.91
   8  -2  18   26.98    4.98
   8  -2  18   24.26    5.33
  -8   2 -18   30.65    5.37
  -8   2 -17  298.50   10.69
   8  -2  17  252.40    9.03
   8  -2  17  231.20    8.66
  -8   2 -17  247.60    9.43
  -8   2 -16   32.01    4.92
   8  -2  16   23.82    5.18
   8  -2  16   31.09    5.26
  -8   2 -16   28.36    4.83
  -8   2 -15  513.10   13.67
   8  -2  15  501.50   13.42
   8  -2  15  486.10   13.27
  -8   2 -15  527.90   16.10
  -8   2 -14  429.60   11.98
   8  -2  14  417.00   11.98
   8  -2  14  426.90   11.82
  -8   2 -14  423.60   13.15
  -8   2 -13  969.20   22.66
   8  -2  13  995.30   23.15
  -8   2 -13 1047.00   29.18
  -8   2 -12   11.67    4.32
   8  -2  12    8.59    4.45
  -8   2 -12    7.01    3.39
  -8   2 -11  401.20   11.45
   8  -2  11  395.70   11.33
  -8   2 -11  402.50   12.22
  -8   2 -10  646.40   15.94
   8  -2  10  676.70   16.39
  -8   2 -10  680.10   19.36
  -8   2  -9  110.00    5.58
   8  -2   9  101.10    5.19
  -8   2  -9   98.44    3.96
  -8   2  -8  370.70   10.53
   8  -2   8  375.60   10.32
  -8   2  -8  374.80   10.79
   8  -2   8  385.50   11.32
  -8   2  -7  377.90   10.62
   8  -2   7  374.50   10.23
  -8   2  -7  380.10   10.99
   8  -2   7  346.20    9.93
  -8   2  -6  171.60    6.28
   8  -2   6  160.80    5.99
  -8   2  -6  167.90    5.26
   8  -2   6  159.40    4.91
  -8   2  -5 1933.00   41.00
   8  -2   5 1859.00   39.49
  -8   2  -5 1892.00   51.38
   8  -2   5 1832.00   49.69
  -8   2  -4   98.58    4.75
   8  -2   4   87.72    4.62
   8  -2   4   90.59    2.97
  -8   2  -3 1604.00   34.29
   8  -2   3 1605.00   34.22
   8  -2   3 1548.00   43.19
  -8   2  -2   10.39    2.97
   8  -2   2    1.59    2.72
   8  -2   2    9.19    1.24
  -8   2  -1 1738.00   36.84
   8  -2   1 1755.00   37.10
   8  -2   1 1745.00   46.62
  -8   2   0   22.64    3.44
   8  -2   0   16.34    3.44
   8  -2   0   18.85    1.95
   8  -2   0   16.65    1.87
  -8   2   1 4603.00   93.91
   8  -2  -1 4616.00   94.31
  -8   2   2 2881.00   59.64
   8  -2  -2 2870.00   59.53
   8  -2  -2 2886.00   76.30
  -8   2   3   97.99    4.80
   8  -2  -3   92.08    4.77
   8  -2  -3   99.36    4.36
  -8   2   4 1026.00   22.86
   8  -2  -4 1021.00   22.94
   8  -2  -4 1051.00   28.78
  -8   2   5   18.09    3.37
   8  -2  -5   29.07    4.07
   8  -2  -5   20.87    3.19
  -8   2   6 1020.00   23.03
   8  -2  -6 1042.00   23.54
   8  -2  -6 1043.00   28.96
  -8   2   7 5152.00  105.40
   8  -2  -7 5167.00  105.50
   8  -2  -7 4804.00  126.80
  -8   2   8 1218.00   27.15
   8  -2  -8 1224.00   27.22
   8  -2  -8 1211.00   33.35
  -8   2   9 2096.00   44.79
   8  -2  -9 2180.00   46.59
   8  -2  -9 2146.00   57.91
  -8   2  10   66.66    4.95
   8  -2 -10   78.65    5.48
   8  -2 -10   74.11    5.47
  -8   2  11 1637.00   35.80
   8  -2 -11 1629.00   35.38
   8  -2 -11 1728.00   47.17
  -8   2  12   58.60    5.20
   8  -2 -12   71.28    5.38
   8  -2 -12   63.18    5.38
  -8   2  13  972.50   22.85
   8  -2 -13  973.60   23.31
   8  -2 -13 1032.00   29.58
  -8   2  14  604.70   15.95
   8  -2 -14  641.20   16.91
   8  -2 -14  626.60   19.12
  -8   2  15    1.09    4.38
  -8   2  15    9.48    4.67
   8  -2 -15    5.14    4.73
   8  -2 -15    5.15    4.20
  -8   2  16 1060.00   24.69
  -8   2  16 1045.00   24.67
   8  -2 -16 1036.00   24.32
   8  -2 -16 1052.00   30.00
  -8   2  17  109.80    6.65
  -8   2  17  101.90    6.56
   8  -2 -17  116.40    6.83
   8  -2 -17  113.80    6.56
  -8   2  18  437.30   12.96
  -8   2  18  463.00   13.22
   8  -2 -18  416.90   12.19
   8  -2 -18  420.70   14.03
  -8   2  19  832.00   20.69
  -8   2  19  816.00   20.24
   8  -2 -19  842.90   21.09
   8  -2 -19  797.10   23.45
  -8   2  20  115.30    6.87
  -8   2  20  130.70    7.21
   8  -2 -20  122.40    7.10
   8  -2 -20  124.40    6.60
  -8   2  21  970.30   23.19
  -8   2  21  952.40   22.71
   8  -2 -21  959.50   23.10
   8  -2 -21  947.30   26.98
  -8   2  22    7.86    4.95
  -8   2  22    1.37    4.95
   8  -2 -22   -1.58    4.38
  -8   2  23  320.60   10.44
  -8   2  23  308.20   10.23
   8  -2 -23  307.20   10.95
  -8   2  24   -0.26    4.87
  -8   2  24    6.68    5.01
   8  -2 -24    3.30    4.33
  -8   2  25    7.06    4.96
  -8   2  25   10.37    5.09
   8  -2 -25   12.02    4.07
  -8   2  26  227.40    8.53
  -8   2  26  230.40    8.50
   8  -2 -26  237.50    9.05
  -8   2  27    5.46    4.72
  -8   2  27   -4.39    4.76
   8  -2 -27   -0.95    3.96
  -6   2 -22  178.90    9.41
   6  -2  21   49.89    6.03
   6  -2  21   50.79    5.51
  -6   2 -21   51.58    6.62
  -6   2 -20    7.73    5.36
  -6   2 -20    5.90    5.49
  -6   2 -19  369.70   12.09
   6  -2  19  325.60   10.66
   6  -2  19  338.00   10.57
  -6   2 -19  329.20   12.07
  -6   2 -18  102.20    7.11
   6  -2  18   78.19    6.12
   6  -2  18   85.15    5.86
  -6   2 -18   79.55    6.15
  -6   2 -17  656.10   16.95
   6  -2  17  622.20   15.96
   6  -2  17  607.20   15.95
  -6   2 -17  641.40   19.27
  -6   2 -16  269.00    9.18
   6  -2  16  253.80    9.22
   6  -2  16  251.60    8.92
  -6   2 -16  260.10    9.69
  -6   2 -15   40.36    5.00
   6  -2  15   18.45    4.88
   6  -2  15   24.96    4.96
  -6   2 -15   25.62    4.62
  -6   2 -14   24.94    4.45
   6  -2  14   14.24    4.68
   6  -2  14   20.73    4.86
  -6   2 -14   16.87    4.09
  -6   2 -13  318.20    9.60
   6  -2  13  318.70   10.12
  -6   2 -13  324.50   10.60
   6  -2  13  320.10   10.53
  -6   2 -12  596.10   14.81
   6  -2  12  576.80   14.98
  -6   2 -12  592.70   17.66
   6  -2  12  593.40   17.31
  -6   2 -11  122.00    5.81
   6  -2  11  120.30    5.74
  -6   2 -11  122.90    5.47
   6  -2  11  117.70    5.25
  -6   2 -10  225.40    7.72
   6  -2  10  230.60    7.82
  -6   2 -10  236.60    7.93
   6  -2  10  215.70    7.40
  -6   2  -9  592.10   14.67
   6  -2   9  576.60   14.48
  -6   2  -9  563.70   16.05
   6  -2   9  559.20   16.00
  -6   2  -8   11.48    3.46
   6  -2   8   10.69    3.68
  -6   2  -8   13.65    2.53
   6  -2   8   11.22    2.49
  -6   2  -7 1924.00   40.99
   6  -2   7 1904.00   40.58
  -6   2  -7 1985.00   53.15
   6  -2   7 1908.00   50.91
  -6   2  -6   77.26    4.42
   6  -2   6   65.93    4.23
  -6   2  -6   73.17    3.35
   6  -2   6   72.04    3.38
   6  -2   5 7279.00  147.70
  -6   2  -4  302.60    8.47
   6  -2   4  291.20    8.35
  -6   2  -4  321.00    9.13
   6  -2   4  310.20    8.96
  -6   2  -3 2218.00   46.39
   6  -2   3 2163.00   45.42
  -6   2  -3 2182.00   57.92
   6  -2   3 2207.00   58.58
  -6   2  -2  326.80    8.93
   6  -2   2  336.70    9.14
   6  -2   2  338.60    9.76
  -6   2  -1  188.60    6.30
   6  -2   1  180.20    6.18
   6  -2   1  178.70    5.71
  -6   2   0 1736.00   36.77
   6  -2   0 1703.00   36.23
   6  -2   0 1715.00   45.66
   6  -2  -1 4535.00   92.81
  -6   2   2 1831.00   38.65
   6  -2  -2 1852.00   39.27
  -6   2   4   64.26    4.53
   6  -2  -4   61.98    4.64
   6  -2  -4   60.86    3.97
  -6   2   5 1073.00   24.00
   6  -2  -5 1062.00   23.72
   6  -2  -5 1044.00   28.86
  -6   2   6  979.10   22.21
   6  -2  -6  991.10   22.48
   6  -2  -6 1030.00   28.62
   6  -2  -7 6214.00  126.50
   6  -2  -7 6114.00  161.00
  -6   2   8 1205.00   27.04
   6  -2  -8 1191.00   26.55
   6  -2  -8 1115.00   30.85
  -6   2   9 6565.00  134.00
   6  -2  -9 6743.00  137.30
  -6   2  10   77.59    5.27
   6  -2 -10   75.44    5.62
   6  -2 -10   92.21    5.93
  -6   2  11  523.20   13.88
   6  -2 -11  510.10   13.70
   6  -2 -11  556.00   16.92
  -6   2  12  228.70    8.11
   6  -2 -12  261.30    8.92
   6  -2 -12  237.20    8.82
  -6   2  13  305.00    9.90
   6  -2 -13  301.60    9.57
   6  -2 -13  326.10   11.41
  -6   2  14  330.10   10.36
  -6   2  14  312.20    9.92
   6  -2 -14  324.70   10.16
   6  -2 -14  344.70   12.07
  -6   2  15 1538.00   34.24
  -6   2  15 1552.00   34.34
   6  -2 -15 1608.00   35.58
   6  -2 -15 1639.00   45.48
  -6   2  16   45.75    5.18
  -6   2  16   44.53    4.92
   6  -2 -16   42.46    5.55
   6  -2 -16   39.76    4.40
  -6   2  17 1717.00   37.94
  -6   2  17 1786.00   39.20
   6  -2 -17 1800.00   40.04
   6  -2 -17 1756.00   48.10
  -6   2  18    5.44    4.61
  -6   2  18    0.06    4.89
   6  -2 -18    1.83    4.26
   6  -2 -18   -0.94    3.92
  -6   2  19 1140.00   26.45
  -6   2  19 1112.00   26.07
   6  -2 -19 1126.00   26.00
   6  -2 -19 1112.00   31.45
  -6   2  20   -1.67    4.95
  -6   2  20   -2.87    4.75
   6  -2 -20    0.15    4.71
   6  -2 -20    1.87    3.75
  -6   2  21  759.30   18.95
  -6   2  21  779.00   19.36
   6  -2 -21  749.30   22.37
  -6   2  22   35.55    5.52
  -6   2  22   47.35    5.56
   6  -2 -22   50.39    5.50
  -6   2  23   -2.83    5.00
  -6   2  23   -1.07    4.86
   6  -2 -23    1.13    4.36
  -6   2  24  186.40    7.85
  -6   2  24  182.50    8.13
   6  -2 -24  189.60    8.00
  -6   2  25   27.01    5.17
  -6   2  25   27.91    5.28
   6  -2 -25   27.36    4.78
  -6   2  26   23.08    5.22
  -6   2  26   22.58    5.02
   6  -2 -26   12.76    4.22
  -6   2  27  201.90    7.77
  -6   2  27  211.30    7.94
   6  -2 -27  208.50    7.80
   4  -2  23   78.85    6.38
   4  -2  23   84.64    6.28
  -4   2 -23   62.45    6.96
   4  -2  22    2.35    4.81
   4  -2  22    4.35    5.03
  -4   2 -22    0.30    5.94
   4  -2  21  326.70   10.57
   4  -2  21  336.50   10.61
  -4   2 -21  333.00   12.03
  -4   2 -20    3.92    4.98
   4  -2  20    1.76    4.70
   4  -2  20    2.10    5.03
  -4   2 -20   -3.20    5.13
  -4   2 -19  474.60   13.50
   4  -2  19  440.30   12.86
   4  -2  19  432.50   12.31
  -4   2 -19  421.70   13.95
  -4   2 -18  837.70   20.60
   4  -2  18  821.70   19.94
   4  -2  18  802.40   19.80
  -4   2 -18  833.40   24.31
  -4   2 -17  233.90    8.56
   4  -2  17  225.40    8.48
   4  -2  17  217.30    8.69
  -4   2 -17  215.30    8.60
   4  -2  17  239.80    8.98
  -4   2 -16  712.30   18.01
   4  -2  16  735.30   18.27
   4  -2  16  688.60   17.27
  -4   2 -16  722.00   21.46
   4  -2  16  703.40   20.60
  -4   2 -15  182.80    7.66
   4  -2  15  177.50    7.85
   4  -2  15  167.30    7.42
  -4   2 -15  178.10    7.44
   4  -2  15  172.60    7.22
  -4   2 -14  189.40    8.03
   4  -2  14  190.50    7.61
  -4   2 -14  189.70    7.66
   4  -2  14  206.70    8.05
  -4   2 -13  312.10   10.02
   4  -2  13  328.80   10.20
  -4   2 -13  302.90   10.65
   4  -2  13  326.30   10.90
  -4   2 -12   20.38    4.33
   4  -2  12   20.43    4.19
  -4   2 -12   13.10    3.58
   4  -2  12   17.75    3.59
  -4   2 -11 1340.00   29.97
   4  -2  11 1322.00   29.47
  -4   2 -11 1368.00   37.10
   4  -2  11 1375.00   37.49
  -4   2 -10   63.41    4.94
   4  -2  10   61.06    4.64
  -4   2 -10   71.48    4.60
   4  -2  10   67.48    4.42
  -4   2  -9 2761.00   57.98
   4  -2   9 2826.00   59.14
  -4   2  -9 2849.00   76.00
   4  -2   9 2829.00   75.15
  -4   2  -8 3421.00   70.93
   4  -2   8 3509.00   72.64
  -4   2  -8 3560.00   94.31
   4  -2   8 3434.00   90.97
  -4   2  -7   56.97    4.24
   4  -2   7   54.15    4.26
  -4   2  -7   52.88    3.22
   4  -2   7   56.61    3.49
  -4   2  -6 2445.00   51.35
   4  -2   6 2396.00   50.22
  -4   2  -6 2482.00   65.92
   4  -2   6 2349.00   62.42
  -4   2  -5   15.53    3.22
   4  -2   5   15.77    3.22
  -4   2  -5   15.66    2.53
   4  -2   5   13.01    2.45
  -4   2  -4   11.23    3.15
   4  -2   4   10.83    3.20
  -4   2  -4   12.70    2.36
   4  -2   4   12.32    2.30
  -4   2  -3  542.60   13.17
   4  -2   3  556.20   13.61
  -4   2  -3  565.60   15.94
   4  -2   3  574.00   15.98
  -4   2  -2   83.02    4.43
   4  -2   2   87.77    4.65
  -4   2  -2   78.66    3.58
   4  -2   2   82.32    3.69
  -4   2  -1  674.00   15.67
   4  -2   1  699.80   16.36
  -4   2  -1  673.80   18.61
   4  -2   1  713.10   19.75
  -4   2   0 3241.00   66.67
   4  -2   0 3368.00   69.50
   4  -2   0 3291.00   86.92
  -4   2   1 2106.00   44.25
   4  -2  -1 2175.00   45.70
   4  -2  -1 2181.00   58.14
  -4   2   2 2839.00   58.85
   4  -2  -2 2757.00   57.21
  -4   2   3 1840.00   39.14
   4  -2  -3 1820.00   38.55
  -4   2   4  644.80   15.40
   4  -2  -4  648.70   15.57
  -4   2   5  507.50   12.86
   4  -2  -5  511.50   13.05
  -4   2   6   60.37    4.50
   4  -2  -6   67.88    4.75
   4  -2  -6   76.90    4.83
  -4   2   7   52.40    4.53
   4  -2  -7   55.88    4.17
   4  -2  -7   48.87    4.35
  -4   2   8 1802.00   38.81
   4  -2  -8 1738.00   37.45
   4  -2  -8 1730.00   46.88
  -4   2   9 2466.00   52.04
   4  -2  -9 2650.00   55.76
   4  -2  -9 2448.00   65.76
  -4   2  10 4569.00   94.19
   4  -2 -10 4759.00   98.10
   4  -2 -10 4584.00  121.50
  -4   2  11 1627.00   35.65
   4  -2 -11 1687.00   36.66
   4  -2 -11 1597.00   43.64
  -4   2  12   -1.86    4.03
   4  -2 -12    4.51    4.14
   4  -2 -12    2.56    3.92
  -4   2  13 1616.00   35.73
   4  -2 -13 1715.00   37.98
   4  -2 -13 1613.00   44.45
  -4   2  14    1.68    4.19
  -4   2  14    2.76    4.00
   4  -2 -14    5.35    4.20
   4  -2 -14    1.05    4.14
  -4   2  15  556.10   14.99
  -4   2  15  544.80   14.56
   4  -2 -15  569.70   15.24
   4  -2 -15  591.70   18.04
  -4   2  16    8.77    4.34
  -4   2  16   13.47    4.59
   4  -2 -16    7.07    4.26
   4  -2 -16   12.19    4.03
  -4   2  17  483.60   13.59
  -4   2  17  499.90   14.04
   4  -2 -17  498.90   13.73
   4  -2 -17  468.50   15.06
  -4   2  18  196.50    8.10
  -4   2  18  175.60    7.74
   4  -2 -18  185.60    7.69
   4  -2 -18  198.50    8.32
  -4   2  19  159.20    7.55
  -4   2  19  179.90    8.02
   4  -2 -19  167.60    7.98
   4  -2 -19  172.10    7.70
  -4   2  20  235.40    9.10
  -4   2  20  243.70    9.00
   4  -2 -20  242.80    9.24
  -4   2  21  381.60   11.40
  -4   2  21  393.20   12.06
   4  -2 -21  403.20   13.00
  -4   2  22   65.68    6.16
  -4   2  22   64.06    6.06
   4  -2 -22   67.50    5.56
  -4   2  23  276.90    9.64
  -4   2  23  274.90    9.35
   4  -2 -23  293.50   10.73
  -4   2  24  182.20    7.87
  -4   2  24  193.10    8.04
   4  -2 -24  181.10    7.70
  -4   2  25  344.30   10.75
  -4   2  25  326.70   10.43
   4  -2 -25  332.60   11.21
  -4   2  26   41.58    5.62
  -4   2  26   41.99    5.44
   4  -2 -26   48.68    4.71
   2  -2  24   28.11    5.15
   2  -2  24   19.80    5.50
  -2   2 -24   25.56    6.14
   2  -2  23  236.70    9.03
   2  -2  23  236.60    8.60
  -2   2 -23  250.20   10.27
   2  -2  22  238.70    8.79
   2  -2  22  215.20    8.45
  -2   2 -22  216.60    9.51
  -2   2 -21  169.10    7.37
   2  -2  21  160.50    7.34
   2  -2  21  158.50    7.26
  -2   2 -21  159.30    8.05
  -2   2 -20   74.30    6.47
   2  -2  20   66.40    6.04
   2  -2  20   50.67    5.59
  -2   2 -20   43.76    5.47
   2  -2  20   53.91    5.16
  -2   2 -19   79.01    6.15
   2  -2  19   67.73    6.12
   2  -2  19   77.58    5.80
  -2   2 -19   78.09    6.04
   2  -2  19   73.76    5.76
  -2   2 -18   11.00    4.65
   2  -2  18   17.95    4.67
   2  -2  18    9.00    4.58
  -2   2 -18   15.10    5.01
   2  -2  18   18.64    4.64
  -2   2 -17  899.30   21.58
   2  -2  17  918.20   21.81
   2  -2  17  910.80   21.94
  -2   2 -17  921.60   26.52
   2  -2  17  924.40   26.40
  -2   2 -16   62.60    5.36
   2  -2  16   64.53    5.39
   2  -2  16   67.17    5.67
  -2   2 -16   61.07    4.84
   2  -2  16   68.02    5.35
  -2   2 -15 2074.00   44.63
   2  -2  15 2093.00   45.35
   2  -2  15 2101.00   45.12
  -2   2 -15 2099.00   57.22
   2  -2  15 2145.00   58.04
  -2   2 -14  237.00    8.44
   2  -2  14  220.00    8.13
  -2   2 -14  226.90    8.78
   2  -2  14  233.00    8.77
  -2   2 -13 1524.00   33.55
   2  -2  13 1491.00   33.01
  -2   2 -13 1492.00   40.76
   2  -2  13 1485.00   40.64
  -2   2 -12  298.10    9.22
   2  -2  12  293.50    9.30
  -2   2 -12  316.80   10.47
   2  -2  12  314.90   10.52
  -2   2 -11  209.60    7.65
   2  -2  11  206.80    7.58
  -2   2 -11  188.40    7.51
   2  -2  11  195.60    7.45
  -2   2 -10   12.77    3.82
   2  -2  10    5.11    3.77
  -2   2 -10   12.22    3.43
   2  -2  10   12.91    3.39
  -2   2  -9 1264.00   28.03
   2  -2   9 1260.00   27.94
  -2   2  -9 1263.00   34.77
   2  -2   9 1227.00   33.59
  -2   2  -8  847.40   19.54
   2  -2   8  845.80   19.69
  -2   2  -8  856.20   23.86
   2  -2   8  819.50   22.94
  -2   2  -7 3612.00   74.57
   2  -2   7 3596.00   74.23
  -2   2  -7 3484.00   92.19
   2  -2   7 3605.00   95.35
  -2   2  -6  393.30   10.63
   2  -2   6  401.70   10.78
  -2   2  -6  437.60   13.18
   2  -2   6  430.60   12.71
  -2   2  -4  352.30    9.64
   2  -2   4  355.90    9.84
  -2   2  -4  358.00   10.94
   2  -2   4  358.30   10.78
  -2   2  -2  210.70    6.85
   2  -2   2  221.00    7.08
  -2   2  -2  219.60    7.33
   2  -2   2  219.30    7.43
  -2   2   0  175.10    6.25
   2  -2   0  183.90    6.59
  -2   2   0  193.30    7.05
   2  -2   0  187.70    6.85
   2  -2  -1 4403.00   90.21
  -2   2   2  884.20   20.04
   2  -2  -2  892.80   20.47
   2  -2  -2  856.40   23.99
  -2   2   3   56.28    4.11
   2  -2  -3   53.66    3.95
  -2   2   4  657.50   15.72
   2  -2  -4  624.40   14.88
  -2   2   5  321.20    9.16
   2  -2  -5  306.90    8.78
  -2   2   6  296.10    8.66
   2  -2  -6  304.20    9.07
  -2   2   7 2170.00   45.84
   2  -2  -7 2203.00   46.84
   2  -2  -7 2217.00   59.58
  -2   2   8    3.17    3.61
   2  -2  -8    5.76    3.84
   2  -2  -8    6.23    3.70
  -2   2   9 3321.00   68.99
   2  -2  -9 3402.00   70.41
   2  -2  -9 3418.00   90.98
  -2   2  10 1761.00   38.12
   2  -2 -10 1756.00   38.18
   2  -2 -10 1813.00   49.44
  -2   2  11 1651.00   35.87
   2  -2 -11 1692.00   37.35
   2  -2 -11 1651.00   45.19
  -2   2  12    5.54    4.01
   2  -2 -12    7.07    4.38
   2  -2 -12    9.21    4.20
  -2   2  13 1008.00   23.44
  -2   2  13  988.30   23.20
   2  -2 -13 1021.00   23.99
   2  -2 -13 1008.00   28.42
  -2   2  14  567.50   15.11
  -2   2  14  560.90   14.85
   2  -2 -14  560.50   14.57
   2  -2 -14  594.20   18.12
  -2   2  15    3.38    4.28
  -2   2  15   -6.20    4.54
   2  -2 -15   -1.43    4.12
   2  -2 -15   -3.11    4.64
  -2   2  16  783.50   19.40
  -2   2  16  768.40   19.05
   2  -2 -16  795.20   19.78
   2  -2 -16  778.80   23.09
  -2   2  17   61.60    5.87
  -2   2  17   54.18    5.29
   2  -2 -17   47.96    5.71
   2  -2 -17   76.12    5.61
  -2   2  18  158.60    7.66
  -2   2  18  159.70    7.63
   2  -2 -18  164.20    8.11
   2  -2 -18  164.80    7.01
  -2   2  19  265.30    9.75
  -2   2  19  258.50    9.13
   2  -2 -19  257.40    9.60
  -2   2  20  434.90   12.61
  -2   2  20  422.30   12.51
   2  -2 -20  404.40   13.48
  -2   2  21 1331.00   30.17
  -2   2  21 1352.00   30.55
   2  -2 -21 1336.00   37.35
  -2   2  22    5.70    4.99
  -2   2  22    9.35    4.72
   2  -2 -22    1.93    3.88
  -2   2  23  162.80    7.48
  -2   2  23  170.60    7.62
   2  -2 -23  170.00    7.41
  -2   2  24  128.30    6.72
  -2   2  24  114.20    6.73
   2  -2 -24  131.10    6.50
  -2   2  25   32.34    5.26
  -2   2  25   38.64    5.83
   2  -2 -25   20.29    4.30
  -2   2  26    7.98    5.53
   2  -2 -26   15.17    4.48
   0  -2  25   54.67    5.73
   0  -2  25   49.89    5.56
   0   2 -25   38.01    6.01
   0  -2  24  112.80    6.46
   0  -2  24  101.40    6.42
   0   2 -24   97.29    6.70
   0  -2  23  103.40    6.40
   0  -2  23  107.90    6.66
   0   2 -23   89.71    6.70
   0   2 -22   90.22    5.80
   0  -2  22   83.46    5.96
   0  -2  22   74.66    5.89
   0   2 -22   82.89    6.44
   0  -2  22   83.32    6.34
   0   2 -21   39.82    5.56
   0  -2  21   40.46    5.53
   0  -2  21   36.50    5.07
   0   2 -21   29.96    5.19
   0  -2  21   27.02    5.12
   0   2 -20    9.78    4.99
   0  -2  20   12.89    5.11
   0  -2  20   15.53    5.09
   0   2 -20   21.69    5.08
   0  -2  20   14.88    5.02
   0   2 -19   62.51    5.84
   0  -2  19   68.27    5.81
   0  -2  19   61.28    5.87
   0   2 -19   65.15    5.79
   0  -2  19   66.54    5.58
   0   2 -18  119.90    6.49
   0  -2  18  135.90    7.10
   0  -2  18  117.40    6.53
   0   2 -18  115.20    6.34
   0  -2  18  115.30    6.74
   0   2 -17  782.60   19.20
   0  -2  17  817.80   19.97
   0  -2  17  802.60   19.83
   0   2 -17  787.80   23.19
   0  -2  17  795.30   23.45
   0   2 -16   30.46    4.93
   0  -2  16   37.95    5.43
   0  -2  16   29.18    4.82
   0   2 -16   20.95    4.89
   0  -2  16   28.52    5.30
   0   2 -15 2553.00   54.37
   0   2 -15 2425.00   65.37
   0  -2  15 2536.00   68.31
   0   2 -14  646.60   16.53
   0  -2  14  622.40   15.86
   0   2 -14  668.70   19.42
   0  -2  14  687.20   20.33
   0   2 -13  333.00   10.53
   0  -2  13  343.50   10.43
   0   2 -13  331.10   11.44
   0  -2  13  328.30   11.19
   0   2 -12  254.40    8.68
   0  -2  12  252.70    8.49
   0   2 -12  255.60    9.60
   0  -2  12  251.40    9.13
   0   2 -11 1136.00   25.65
   0  -2  11 1150.00   26.03
   0   2 -11 1142.00   31.78
   0  -2  11 1120.00   31.06
   0   2 -10  700.60   17.14
   0  -2  10  674.80   16.47
   0   2 -10  700.40   20.16
   0  -2  10  694.90   20.13
   0   2  -9 2623.00   55.15
   0  -2   9 2661.00   55.91
   0   2  -9 2611.00   69.71
   0  -2   9 2620.00   69.96
   0   2  -8 1346.00   29.55
   0  -2   8 1354.00   29.85
   0   2  -8 1374.00   37.65
   0  -2   8 1387.00   37.76
   0   2  -7 1541.00   33.38
   0  -2   7 1530.00   33.14
   0   2  -7 1510.00   41.02
   0  -2   7 1512.00   41.05
   0   2  -6   22.95    3.92
   0  -2   6   15.44    3.35
   0   2  -6   19.31    3.12
   0  -2   6   10.49    3.05
   0   2  -5 2722.00   56.87
   0  -2   5 2694.00   56.23
   0   2  -5 2628.00   69.95
   0  -2   5 2709.00   71.93
   0   2  -4  786.60   18.23
   0  -2   4  796.60   18.36
   0   2  -4  808.80   22.78
   0  -2   4  778.30   21.90
   0   2  -3 2986.00   61.90
   0  -2   3 2963.00   61.31
   0   2  -3 3125.00   82.99
   0  -2   3 2884.00   76.59
   0   2  -2 3946.00  104.30
   0   2  -1   20.70    3.78
   0  -2   1   15.49    3.57
   0   2  -1   19.25    3.30
   0  -2   1   15.30    3.34
   0   2   0 2141.00   44.95
   0  -2   0 2101.00   44.33
   0   2   0 2085.00   55.82
   0  -2   0 2066.00   55.41
   0   2   1   15.15    3.52
   0  -2  -1   17.43    3.52
   0  -2  -1   18.69    3.36
   0  -2  -2 4005.00   81.96
   0  -2  -2 3907.00  103.40
   0   2   3 2967.00   61.40
   0  -2  -3 2936.00   60.72
   0  -2  -3 3145.00   83.73
   0   2   4  767.20   17.68
   0  -2  -4  779.50   17.90
   0   2   5 2680.00   55.68
   0  -2  -5 2644.00   55.08
   0   2   6   21.43    3.57
   0  -2  -6   15.22    3.53
   0   2   7 1514.00   32.75
   0  -2  -7 1564.00   33.73
   0   2   8 1369.00   30.01
   0  -2  -8 1406.00   30.80
   0  -2  -8 1387.00   38.10
   0   2   9 2685.00   56.24
   0  -2  -9 2616.00   55.04
   0  -2  -9 2542.00   68.34
   0   2  10  709.40   17.17
   0  -2 -10  703.50   17.53
   0  -2 -10  708.00   20.52
   0   2  11 1160.00   25.99
   0  -2 -11 1147.00   26.14
   0  -2 -11 1097.00   30.58
   0   2  12  246.80    8.33
   0   2  12  255.10    8.70
   0  -2 -12  259.70    8.42
   0  -2 -12  296.50   10.69
   0   2  13  336.20   10.27
   0   2  13  325.90   10.34
   0  -2 -13  325.90   10.31
   0  -2 -13  360.10   12.26
   0   2  14  666.90   16.87
   0   2  14  641.10   16.42
   0  -2 -14  637.90   16.61
   0  -2 -14  665.50   20.20
   0   2  15 2427.00   51.80
   0   2  15 2432.00   52.10
   0  -2 -15 2453.00   52.93
   0  -2 -15 2429.00   65.57
   0   2  16   29.47    5.17
   0   2  16   30.95    5.14
   0  -2 -16   26.95    5.41
   0  -2 -16   32.10    4.46
   0   2  17  789.10   19.46
   0   2  17  811.50   19.77
   0  -2 -17  857.80   20.71
   0  -2 -17  819.00   23.57
   0   2  18  107.80    6.55
   0   2  18  120.10    6.78
   0  -2 -18  128.20    6.83
   0   2  19   77.90    6.06
   0   2  19   69.94    6.01
   0  -2 -19   65.25    5.43
   0   2  20   18.09    5.09
   0   2  20   17.16    5.11
   0  -2 -20   17.19    4.53
   0   2  21   32.15    5.32
   0   2  21   40.98    5.74
   0  -2 -21   33.56    5.04
   0   2  22   84.04    6.45
   0   2  22   84.10    6.05
   0  -2 -22   87.60    5.76
   0   2  23   98.76    6.45
   0   2  23  114.90    6.81
   0  -2 -23  101.40    6.15
   0   2  24  107.20    6.50
   0   2  24  109.00    6.82
   0  -2 -24  111.70    6.01
   0   2  25   43.27    6.12
   0   2  25   42.42    5.74
   0  -2 -25   56.57    4.66
  -2  -2  26   16.62    5.41
   2   2 -26   16.91    6.42
  -2  -2  25   26.48    5.03
  -2  -2  25   36.60    4.94
   2   2 -25   30.84    6.02
  -2  -2  24  125.60    6.84
  -2  -2  24  122.40    6.27
   2   2 -24  120.30    7.26
  -2  -2  24  135.60    7.60
  -2  -2  23  177.60    7.47
  -2  -2  23  159.60    7.35
   2   2 -23  160.60    7.95
  -2  -2  23  162.10    7.97
   2   2 -22    4.82    4.50
  -2  -2  22    4.17    4.55
  -2  -2  22    7.57    4.94
   2   2 -22   -5.68    5.03
  -2  -2  22    9.93    4.92
   2   2 -21 1399.00   31.85
  -2  -2  21 1332.00   30.13
  -2  -2  21 1349.00   30.58
   2   2 -21 1390.00   38.72
  -2  -2  21 1329.00   37.19
   2   2 -20  445.00   12.90
  -2  -2  20  424.70   12.39
  -2  -2  20  412.50   11.98
   2   2 -20  433.00   14.39
  -2  -2  20  443.80   14.62
   2   2 -19  264.40    9.48
  -2  -2  19  252.40    9.36
  -2  -2  19  267.30    9.66
   2   2 -19  250.50    9.76
  -2  -2  19  258.60   10.20
   2   2 -18  179.70    8.19
  -2  -2  18  163.20    7.57
  -2  -2  18  142.90    7.34
   2   2 -18  159.40    7.93
  -2  -2  18  158.40    7.55
   2   2 -17   61.35    5.70
  -2  -2  17   73.75    5.87
  -2  -2  17   58.03    5.54
   2   2 -17   57.42    5.61
  -2  -2  17   58.90    5.60
   2   2 -16  790.70   19.48
  -2  -2  16  790.10   19.55
  -2  -2  16  758.50   18.76
   2   2 -16  752.30   21.94
  -2  -2  16  797.30   23.50
   2   2 -15    1.14    4.50
  -2  -2  15   -0.73    3.97
   2   2 -15    4.79    4.47
  -2  -2  15   -8.50    4.94
   2   2 -14  579.00   15.07
  -2  -2  14  546.10   14.41
   2   2 -14  565.20   17.53
  -2  -2  14  577.80   17.78
   2   2 -13 1000.00   23.35
  -2  -2  13  982.70   22.91
   2   2 -13  973.40   27.86
  -2  -2  13  985.40   28.03
   2   2 -12    2.94    3.97
  -2  -2  12    1.78    3.64
   2   2 -12   11.11    3.89
  -2  -2  12    7.01    3.84
   2   2 -11 1655.00   35.99
  -2  -2  11 1635.00   35.61
   2   2 -11 1615.00   43.81
  -2  -2  11 1632.00   44.54
   2   2 -10 1757.00   38.07
  -2  -2  10 1710.00   36.95
   2   2 -10 1702.00   46.29
  -2  -2  10 1732.00   47.09
   2   2  -9 3437.00   71.49
  -2  -2   9 3411.00   70.87
   2   2  -9 3400.00   90.66
  -2  -2   9 3374.00   89.65
   2   2  -8    3.44    3.75
  -2  -2   8    1.21    3.26
   2   2  -8    3.59    3.52
  -2  -2   8    1.45    3.45
   2   2  -7 2115.00   44.86
  -2  -2   7 2146.00   45.32
   2   2  -7 2097.00   56.25
  -2  -2   7 2185.00   58.64
   2   2  -6  288.80    8.74
  -2  -2   6  294.90    8.82
   2   2  -6  288.30    9.40
  -2  -2   6  300.80    9.91
   2   2  -5  299.90    8.80
  -2  -2   5  317.60    9.24
   2   2  -5  314.20   10.16
  -2  -2   5  319.60   10.49
   2   2  -4  619.20   14.97
  -2  -2   4  627.10   15.06
   2   2  -4  649.90   18.79
  -2  -2   4  645.10   18.75
   2   2  -3   44.08    4.04
  -2  -2   3   50.95    4.17
   2   2  -3   50.18    3.97
  -2  -2   3   48.23    4.23
   2   2  -2  860.00   19.64
  -2  -2   2  868.10   19.59
   2   2  -2  882.80   24.65
  -2  -2   2  883.30   24.81
  -2  -2   1 4206.00  111.10
   2   2   0  183.40    6.07
  -2  -2   0  172.80    6.03
   2   2   0  183.90    7.23
  -2  -2   0  173.80    6.98
   2   2   2  208.60    6.60
  -2  -2  -2  223.70    7.13
  -2  -2  -2  212.60    8.08
   2   2   4  360.20    9.41
  -2  -2  -4  353.50    9.33
  -2  -2  -4  370.40   11.97
  -2  -2  -5 8230.00  166.20
   2   2   6  427.60   10.99
  -2  -2  -6  424.50   11.10
   2   2   7 3596.00   74.12
  -2  -2  -7 3666.00   75.83
   2   2   8  854.80   19.64
  -2  -2  -8  830.50   19.34
   2   2   9 1236.00   27.20
  -2  -2  -9 1266.00   27.69
  -2  -2  -9 1252.00   34.59
   2   2  10   10.93    3.71
  -2  -2 -10   18.01    3.80
  -2  -2 -10   13.03    3.76
  -2  -2 -11  210.70    7.80
  -2  -2 -11  207.60    8.32
   2   2  12  318.80    9.75
   2   2  12  289.40    9.13
  -2  -2 -12  282.30    9.36
  -2  -2 -12  331.00   11.44
   2   2  13 1546.00   33.98
   2   2  13 1480.00   32.62
  -2  -2 -13 1452.00   32.65
  -2  -2 -13 1484.00   40.70
   2   2  14  226.20    8.34
   2   2  14  238.60    8.46
  -2  -2 -14  226.60    8.45
  -2  -2 -14  243.30    9.27
   2   2  15 2043.00   44.33
   2   2  15 2095.00   44.98
  -2  -2 -15 2073.00   44.34
  -2  -2 -15 2036.00   55.04
   2   2  16   68.61    5.60
   2   2  16   65.67    5.68
  -2  -2 -16   74.33    5.54
   2   2  17  922.40   21.79
   2   2  17  902.50   21.64
  -2  -2 -17  902.10   26.01
   2   2  18   14.18    4.63
   2   2  18   13.41    4.84
  -2  -2 -18    9.78    4.16
   2   2  19   77.36    6.06
   2   2  19   70.82    5.78
  -2  -2 -19   73.75    5.39
   2   2  20   54.88    5.70
   2   2  20   38.57    5.44
  -2  -2 -20   57.13    5.26
   2   2  21  153.70    7.23
   2   2  21  175.60    7.61
  -2  -2 -21  170.40    7.56
   2   2  22  237.40    8.92
   2   2  22  253.60    8.94
  -2  -2 -22  264.80    9.83
   2   2  23  249.40    9.34
   2   2  23  234.50    8.58
  -2  -2 -23  241.10    9.12
  -2  -2 -24   32.89    4.51
  -4  -2  26   36.44    5.32
  -4  -2  26   49.99    5.35
   4   2 -26   46.51    5.96
  -4  -2  26   39.84    6.05
  -4  -2  25  334.10   10.54
  -4  -2  25  333.20   10.58
   4   2 -25  329.40   11.74
  -4  -2  25  334.50   12.04
  -4  -2  24  183.60    8.07
  -4  -2  24  179.30    7.76
   4   2 -24  183.80    8.40
  -4  -2  24  188.70    8.49
  -4  -2  23  275.50    9.42
  -4  -2  23  277.50    9.82
   4   2 -23  273.90   10.66
  -4  -2  23  297.80   11.20
   4   2 -22   60.87    6.07
  -4  -2  22   67.49    6.05
  -4  -2  22   66.91    5.51
   4   2 -22   68.68    5.98
  -4  -2  22   65.61    6.10
   4   2 -21  385.60   11.81
  -4  -2  21  386.10   11.90
  -4  -2  21  390.50   11.69
   4   2 -21  382.60   13.06
  -4  -2  21  395.80   13.74
   4   2 -20  238.80    9.05
  -4  -2  20  246.30    8.92
  -4  -2  20  234.80    9.03
   4   2 -20  240.50    9.70
  -4  -2  20  261.90   10.40
   4   2 -19  160.00    7.77
  -4  -2  19  158.00    7.53
  -4  -2  19  148.50    7.33
   4   2 -19  156.60    7.96
  -4  -2  19  166.00    7.77
   4   2 -18  184.20    7.96
  -4  -2  18  191.80    8.23
  -4  -2  18  179.20    7.88
   4   2 -18  180.80    7.87
  -4  -2  18  207.90    9.04
   4   2 -17  492.20   13.73
  -4  -2  17  498.50   13.53
  -4  -2  17  484.20   13.63
   4   2 -17  484.80   15.62
  -4  -2  17  491.90   15.72
   4   2 -16    4.09    4.30
  -4  -2  16    7.45    3.85
  -4  -2  16    8.37    4.66
   4   2 -16    4.91    4.97
  -4  -2  16    2.57    4.73
   4   2 -15  569.80   15.29
  -4  -2  15  576.10   15.09
   4   2 -15  578.40   18.21
  -4  -2  15  553.90   17.19
   4   2 -14    5.42    4.17
  -4  -2  14    3.68    3.80
   4   2 -14    7.45    3.97
  -4  -2  14    1.94    4.16
   4   2 -13 1656.00   36.68
  -4  -2  13 1618.00   35.55
   4   2 -13 1564.00   42.70
  -4  -2  13 1575.00   43.29
   4   2 -12   -0.22    4.12
  -4  -2  12    3.17    3.33
   4   2 -12    7.08    4.07
  -4  -2  12    4.96    4.07
   4   2 -11 1598.00   34.92
  -4  -2  11 1650.00   35.83
   4   2 -11 1602.00   44.18
  -4  -2  11 1599.00   43.87
   4   2 -10 4537.00   93.45
  -4  -2  10 4598.00   94.74
   4   2 -10 4637.00  122.80
  -4  -2  10 4578.00  121.20
   4   2  -9 2591.00   54.67
  -4  -2   9 2540.00   53.64
   4   2  -9 2559.00   68.52
  -4  -2   9 2561.00   68.66
   4   2  -8 1794.00   38.64
  -4  -2   8 1794.00   38.46
   4   2  -8 1721.00   46.68
  -4  -2   8 1832.00   49.60
   4   2  -7   50.96    4.40
  -4  -2   7   53.85    4.38
   4   2  -7   52.97    4.59
  -4  -2   7   56.26    4.73
   4   2  -6   55.24    4.47
  -4  -2   6   73.56    4.68
   4   2  -6   75.82    4.63
  -4  -2   6   73.89    4.83
   4   2  -5  503.60   12.79
  -4  -2   5  488.40   12.15
   4   2  -5  507.60   15.14
  -4  -2   5  511.10   15.37
   4   2  -4  644.20   15.44
  -4  -2   4  630.60   14.80
   4   2  -4  629.00   18.15
  -4  -2   4  658.70   19.34
   4   2  -3 1833.00   38.79
  -4  -2   3 1847.00   39.01
   4   2  -3 1822.00   49.15
  -4  -2   3 1848.00   49.92
   4   2  -2 2876.00   59.44
  -4  -2   2 2867.00   59.32
   4   2  -2 2862.00   76.27
  -4  -2   2 2881.00   76.86
   4   2  -1 2186.00   45.64
  -4  -2   1 2233.00   46.66
   4   2  -1 2166.00   58.21
  -4  -2   1 2215.00   59.62
   4   2   0 3316.00   68.06
  -4  -2   0 3314.00   68.32
   4   2   0 3173.00   84.32
  -4  -2   0 3344.00   88.91
   4   2   1  682.70   15.46
  -4  -2  -1  727.90   16.67
   4   2   1  695.80   20.05
  -4  -2  -1  705.40   20.49
   4   2   2   83.06    4.05
  -4  -2  -2   83.80    4.07
  -4  -2  -2   93.01    5.05
   4   2   3  555.40   13.04
  -4  -2  -3  557.50   13.13
  -4  -2  -3  594.70   17.61
   4   2   4   12.45    2.65
  -4  -2  -4   16.11    3.07
  -4  -2  -4    8.89    3.42
   4   2   5   11.81    2.76
  -4  -2  -5   15.06    3.29
  -4  -2  -5   11.49    3.19
   4   2   6 2529.00   52.53
  -4  -2  -6 2477.00   51.78
   4   2   7   57.48    4.04
  -4  -2  -7   48.26    3.84
   4   2   8 3528.00   72.83
  -4  -2  -8 3531.00   72.76
   4   2   9 2848.00   59.29
  -4  -2  -9 2823.00   58.92
  -4  -2  -9 2753.00   73.83
   4   2  10   63.18    4.65
   4   2  10   72.86    4.60
  -4  -2 -10   71.43    5.26
  -4  -2 -10   82.46    5.22
   4   2  11 1336.00   29.62
   4   2  11 1393.00   30.67
  -4  -2 -11 1330.00   29.96
  -4  -2 -11 1366.00   37.65
   4   2  12   14.11    4.14
   4   2  12   14.76    4.08
  -4  -2 -12   18.65    3.73
  -4  -2 -12   22.05    3.84
   4   2  13  294.40    9.60
   4   2  13  316.20    9.90
  -4  -2 -13  326.50    9.86
  -4  -2 -13  320.70   10.93
   4   2  14  195.00    7.56
   4   2  14  188.30    7.53
  -4  -2 -14  200.20    7.73
  -4  -2 -14  199.60    8.45
   4   2  15  174.40    7.50
   4   2  15  163.50    7.37
  -4  -2 -15  191.40    8.01
   4   2  16  736.80   18.06
   4   2  16  707.70   17.53
  -4  -2 -16  698.60   20.55
   4   2  17  220.40    8.14
   4   2  17  226.20    8.24
  -4  -2 -17  218.40    8.65
   4   2  18  810.30   19.89
   4   2  18  846.70   20.33
  -4  -2 -18  815.60   23.82
   4   2  19  422.60   12.37
   4   2  19  441.80   12.65
  -4  -2 -19  402.10   12.79
   4   2  20    6.83    4.93
   4   2  20   -2.71    4.61
  -4  -2 -20    3.78    4.26
   4   2  21  337.60   10.92
   4   2  21  364.10   11.24
  -4  -2 -21  336.80   11.44
   4   2  22    6.40    5.30
   4   2  22    7.53    4.95
  -4  -2 -22   13.10    4.50
  -4  -2 -23   82.13    5.67
  -6  -2  27  196.00    7.53
  -6  -2  27  193.60    6.87
   6   2 -27  194.50    8.67
  -6  -2  27  206.90    8.87
  -6  -2  26    9.14    4.95
  -6  -2  26   10.50    4.42
   6   2 -26   10.46    5.22
  -6  -2  26   10.97    5.27
  -6  -2  25   19.47    4.85
  -6  -2  25   25.29    5.33
   6   2 -25   28.47    5.16
  -6  -2  25   33.71    5.78
  -6  -2  24  167.60    7.66
  -6  -2  24  186.90    7.94
   6   2 -24  191.40    8.65
  -6  -2  24  186.90    8.86
   6   2 -23    4.41    3.90
  -6  -2  23    5.35    4.86
  -6  -2  23    3.33    3.99
   6   2 -23    7.65    5.31
  -6  -2  23    8.41    5.46
   6   2 -22   39.19    5.14
  -6  -2  22   37.51    4.63
  -6  -2  22   39.11    5.37
   6   2 -22   32.90    5.38
  -6  -2  22   33.76    5.76
   6   2 -21  736.40   18.56
  -6  -2  21  764.20   19.13
  -6  -2  21  752.80   18.97
   6   2 -21  777.90   23.53
  -6  -2  21  805.50   23.81
   6   2 -20    0.37    4.70
  -6  -2  20   -4.37    4.83
  -6  -2  20    3.94    4.75
   6   2 -20   -3.38    4.54
  -6  -2  20   -0.64    5.32
   6   2 -19 1139.00   26.69
  -6  -2  19 1139.00   26.21
  -6  -2  19 1117.00   26.03
   6   2 -19 1119.00   31.74
  -6  -2  19 1112.00   31.78
   6   2 -18    5.48    4.81
  -6  -2  18    2.14    4.88
  -6  -2  18   -1.45    4.59
   6   2 -18    2.26    4.52
  -6  -2  18    4.69    4.81
   6   2 -17 1777.00   39.35
  -6  -2  17 1725.00   38.08
  -6  -2  17 1813.00   39.94
   6   2 -17 1763.00   48.86
  -6  -2  17 1797.00   49.40
   6   2 -16   39.75    4.82
  -6  -2  16   34.71    4.97
  -6  -2  16   43.81    4.98
   6   2 -16   39.83    5.18
  -6  -2  16   36.65    5.22
   6   2 -15 1624.00   35.90
  -6  -2  15 1655.00   36.68
  -6  -2  15 1573.00   34.68
   6   2 -15 1531.00   42.11
  -6  -2  15 1522.00   42.19
   6   2 -14  322.70   10.38
  -6  -2  14  332.90   10.42
   6   2 -14  312.40   10.92
  -6  -2  14  312.20   11.00
   6   2 -13  300.80    9.68
  -6  -2  13  305.40   10.01
   6   2 -13  304.40   10.62
  -6  -2  13  295.10   10.76
   6   2 -12  242.10    8.56
  -6  -2  12  244.20    8.46
   6   2 -12  251.10    9.95
  -6  -2  12  253.70    9.66
   6   2 -11  570.80   14.73
  -6  -2  11  535.00   13.84
   6   2 -11  513.20   16.24
  -6  -2  11  530.20   16.48
   6   2 -10   68.46    4.95
  -6  -2  10   73.38    5.09
   6   2 -10   84.62    5.49
  -6  -2  10   81.50    5.03
   6   2  -9 6768.00  138.00
   6   2  -9 6453.00  169.80
  -6  -2   9 6854.00  180.60
   6   2  -8 1174.00   26.29
  -6  -2   8 1141.00   25.27
   6   2  -8 1198.00   33.46
  -6  -2   8 1209.00   33.62
  -6  -2   7 6351.00  129.40
  -6  -2   7 6298.00  165.90
   6   2  -6  990.70   22.32
  -6  -2   6 1024.00   23.12
   6   2  -6 1060.00   29.72
  -6  -2   6 1005.00   28.25
   6   2  -5 1051.00   23.39
  -6  -2   5 1079.00   23.96
   6   2  -5 1024.00   28.77
  -6  -2   5  996.50   28.02
   6   2  -4   62.28    4.06
  -6  -2   4   61.34    4.13
   6   2  -4   70.62    4.69
  -6  -2   4   60.39    4.37
  -6  -2   3 5006.00  102.10
  -6  -2   3 4802.00  127.00
   6   2  -2 1841.00   38.55
  -6  -2   2 1853.00   38.97
   6   2  -2 1851.00   50.12
  -6  -2   2 1856.00   50.31
   6   2  -1 4534.00   92.37
  -6  -2   1 4549.00   92.65
   6   2  -1 4552.00  120.30
  -6  -2   1 4534.00  120.00
   6   2   0 1688.00   35.42
  -6  -2   0 1768.00   37.06
   6   2   0 1740.00   47.23
  -6  -2   0 1748.00   47.42
   6   2   1  180.10    5.49
  -6  -2  -1  186.70    5.75
   6   2   1  192.60    7.68
  -6  -2  -1  172.50    7.03
   6   2   2  332.60    8.43
  -6  -2  -2  340.70    8.89
  -6  -2  -2  353.40   11.47
   6   2   3 2235.00   46.29
  -6  -2  -3 2221.00   46.33
  -6  -2  -3 2258.00   60.83
   6   2   4  328.50    8.38
  -6  -2  -4  311.40    8.28
  -6  -2  -4  315.80   10.69
  -6  -2  -5 7348.00  148.70
   6   2   6   77.87    3.87
  -6  -2  -6   65.16    3.93
  -6  -2  -6   70.15    4.80
   6   2   7 1895.00   39.88
  -6  -2  -7 1882.00   40.05
  -6  -2  -7 1907.00   51.71
   6   2   8   10.51    2.90
  -6  -2  -8   13.84    3.46
  -6  -2  -8   12.17    3.74
   6   2   9  612.40   14.66
   6   2   9  596.20   14.80
  -6  -2  -9  578.20   14.26
  -6  -2  -9  654.80   19.07
   6   2  10  232.10    7.89
   6   2  10  245.50    7.78
  -6  -2 -10  228.40    7.56
  -6  -2 -10  248.10    8.98
   6   2  11  125.10    5.76
   6   2  11  125.60    5.80
  -6  -2 -11  118.20    5.30
  -6  -2 -11  125.50    6.11
   6   2  12  607.10   15.15
   6   2  12  577.10   14.73
  -6  -2 -12  565.40   14.41
  -6  -2 -12  579.90   17.71
   6   2  13  320.40    9.80
   6   2  13  313.60    9.74
  -6  -2 -13  327.30   11.51
   6   2  14   24.32    4.59
   6   2  14   22.69    4.28
  -6  -2 -14   16.37    3.62
   6   2  15   26.69    4.34
   6   2  15   27.85    4.82
  -6  -2 -15   25.63    4.18
   6   2  16  260.00    8.94
   6   2  16  255.90    8.84
  -6  -2 -16  243.80    9.46
   6   2  17  651.90   16.50
   6   2  17  656.90   16.73
  -6  -2 -17  606.80   17.83
   6   2  18   89.15    6.04
   6   2  18   98.71    6.40
  -6  -2 -18   88.65    5.72
   6   2  19  330.70   10.64
   6   2  19  356.50   11.12
  -6  -2 -19  345.90   11.64
   6   2  20    0.61    4.84
   6   2  20    3.45    5.18
  -6  -2 -20    5.53    4.48
   6   2  21   63.47    6.37
   6   2  21   48.84    6.16
  -6  -2 -21   57.92    5.24
  -6  -2 -22  173.90    7.51
  -6  -2 -22  179.30    7.30
  -8  -2  27    4.62    4.31
  -8  -2  27   -6.22    4.37
   8   2 -27   13.70    5.22
  -8  -2  27    5.00    5.41
  -8  -2  26  217.60    8.28
  -8  -2  26  219.00    8.14
   8   2 -26  218.10    9.31
  -8  -2  26  227.10    9.56
  -8  -2  25    9.41    4.78
  -8  -2  25   15.93    5.15
   8   2 -25   26.91    5.22
  -8  -2  25   16.92    5.70
  -8  -2  24    3.85    4.84
  -8  -2  24   13.03    5.13
   8   2 -24    9.15    4.87
  -8  -2  24    2.86    5.25
   8   2 -23  317.50   10.22
  -8  -2  23  310.00   10.26
  -8  -2  23  328.50   10.25
   8   2 -23  326.80   12.11
  -8  -2  23  306.10   11.56
   8   2 -22   -1.51    4.71
  -8  -2  22   -1.29    4.66
  -8  -2  22    3.61    4.63
   8   2 -22    0.58    4.88
  -8  -2  22    1.15    5.07
   8   2 -21  968.20   23.03
  -8  -2  21  937.60   22.57
  -8  -2  21  967.40   23.01
   8   2 -21  965.00   27.69
  -8  -2  21  923.70   26.99
   8   2 -20  120.50    7.09
  -8  -2  20  124.30    7.05
  -8  -2  20  111.20    6.94
   8   2 -20  134.20    7.58
  -8  -2  20  110.00    7.36
   8   2 -19  853.80   21.26
  -8  -2  19  832.00   20.80
  -8  -2  19  793.70   19.83
   8   2 -19  833.00   24.93
  -8  -2  19  829.20   24.62
   8   2 -18  410.40   12.51
  -8  -2  18  431.10   12.22
  -8  -2  18  418.30   12.39
   8   2 -18  438.20   14.20
  -8  -2  18  423.40   14.49
   8   2 -17  121.40    6.66
  -8  -2  17  100.00    6.44
  -8  -2  17  118.70    6.80
   8   2 -17  114.40    6.63
  -8  -2  17  117.80    7.28
   8   2 -16 1056.00   24.81
  -8  -2  16 1039.00   24.49
  -8  -2  16 1022.00   24.25
   8   2 -16 1046.00   29.92
  -8  -2  16 1051.00   30.11
   8   2 -15    1.38    4.40
  -8  -2  15    0.30    4.55
  -8  -2  15    6.43    4.36
   8   2 -15    5.76    4.76
  -8  -2  15    3.15    4.20
   8   2 -14  648.20   16.60
  -8  -2  14  611.10   15.53
   8   2 -14  673.10   20.61
  -8  -2  14  636.50   19.34
   8   2 -13  977.10   22.91
  -8  -2  13  947.50   22.14
   8   2 -13  930.60   26.98
  -8  -2  13  975.10   27.88
   8   2 -12   56.54    4.57
  -8  -2  12   58.70    4.59
   8   2 -12   69.89    5.28
  -8  -2  12   66.70    5.55
   8   2 -11 1692.00   36.89
  -8  -2  11 1690.00   36.85
   8   2 -11 1609.00   44.21
  -8  -2  11 1694.00   46.49
   8   2 -10   68.63    5.24
  -8  -2  10   78.20    5.07
   8   2 -10   78.64    5.98
  -8  -2  10   66.93    5.12
   8   2  -9 2161.00   46.03
  -8  -2   9 2158.00   45.94
   8   2  -9 2094.00   56.84
  -8  -2   9 2135.00   57.75
   8   2  -8 1264.00   28.05
  -8  -2   8 1251.00   27.70
   8   2  -8 1241.00   34.48
  -8  -2   8 1313.00   36.39
   8   2  -7 5352.00  109.40
  -8  -2   7 5323.00  140.60
   8   2  -6 1067.00   23.85
  -8  -2   6 1039.00   23.20
   8   2  -6 1037.00   29.32
  -8  -2   6 1066.00   29.97
   8   2  -5   16.94    3.36
  -8  -2   5   21.03    3.22
   8   2  -5   16.42    4.14
  -8  -2   5   28.76    4.26
   8   2  -4 1040.00   22.74
  -8  -2   4 1033.00   22.43
   8   2  -4 1047.00   29.56
  -8  -2   4 1071.00   30.08
   8   2  -3   88.47    4.11
  -8  -2   3   94.69    4.14
   8   2  -3  102.00    5.64
  -8  -2   3   91.68    5.75
   8   2  -2 2920.00   60.01
  -8  -2   2 3006.00   61.85
   8   2  -2 2929.00   78.30
  -8  -2   2 2959.00   79.00
  -8  -2   1 4768.00   97.13
   8   2  -1 4627.00  122.50
  -8  -2   1 4686.00  124.00
   8   2   0   24.34    2.62
  -8  -2   0   20.12    2.86
   8   2   0   27.02    3.56
  -8  -2   0   18.55    3.40
   8   2   1 1768.00   36.92
  -8  -2  -1 1788.00   37.39
   8   2   1 1716.00   46.60
  -8  -2  -1 1651.00   45.08
   8   2   2   16.13    2.36
  -8  -2  -2    7.76    2.36
  -8  -2  -2   10.50    3.64
   8   2   3 1605.00   33.65
  -8  -2  -3 1587.00   33.21
  -8  -2  -3 1559.00   42.76
   8   2   4   96.82    3.85
  -8  -2  -4   88.21    3.67
  -8  -2  -4   85.62    5.05
   8   2   5 1926.00   40.23
  -8  -2  -5 1927.00   40.34
  -8  -2  -5 1903.00   51.57
   8   2   6  165.90    5.36
  -8  -2  -6  170.40    6.11
  -8  -2  -6  173.60    7.04
   8   2   7  374.70    9.54
   8   2   7  375.10    9.72
  -8  -2  -7  363.00    9.84
  -8  -2  -7  363.30   11.82
   8   2   8  364.80    9.78
   8   2   8  384.80    9.95
  -8  -2  -8  361.70    9.55
  -8  -2  -8  404.30   13.01
   8   2   9  126.20    5.24
   8   2   9  111.90    5.29
  -8  -2  -9  103.00    4.67
  -8  -2  -9  124.90    6.06
   8   2  10  658.80   15.90
   8   2  10  649.60   15.45
  -8  -2 -10  638.40   15.71
  -8  -2 -10  673.10   20.11
  -8  -2 -10  649.40   19.18
   8   2  11  377.90   10.48
   8   2  11  393.90   11.04
  -8  -2 -11  377.00   12.32
  -8  -2 -11  400.40   12.84
   8   2  12    5.41    4.09
   8   2  12    9.25    3.99
  -8  -2 -12    8.77    3.33
  -8  -2 -12   12.42    3.70
   8   2  13  978.50   22.46
   8   2  13 1011.00   23.54
  -8  -2 -13 1027.00   28.75
  -8  -2 -13  972.00   27.75
   8   2  14  424.10   11.74
   8   2  14  447.70   12.54
  -8  -2 -14  423.00   13.77
  -8  -2 -14  423.00   13.76
   8   2  15  520.00   13.89
   8   2  15  524.70   14.21
  -8  -2 -15  498.20   15.33
  -8  -2 -15  480.60   15.28
   8   2  16   35.79    5.05
   8   2  16   28.63    5.01
  -8  -2 -16   29.80    4.24
  -8  -2 -16   33.54    4.77
   8   2  17  237.20    8.74
   8   2  17  260.30    9.19
  -8  -2 -17  258.00    9.55
  -8  -2 -17  254.00    9.47
   8   2  18   21.18    5.28
   8   2  18   34.95    5.54
  -8  -2 -18   31.51    4.67
  -8  -2 -18   25.72    4.45
   8   2  19    4.33    5.43
   8   2  19   12.33    4.94
  -8  -2 -19   14.37    4.29
  -8  -2 -19   17.30    4.17
   8   2  20  114.00    7.19
   8   2  20  124.80    7.55
  -8  -2 -20  128.10    6.49
  -8  -2 -20  126.80    6.70
  -8  -2 -21  120.20    6.28
  -8  -2 -21  120.20    6.01
 -10  -2  28    9.04    4.27
 -10  -2  28    4.69    4.95
  10   2 -28   11.98    5.22
 -10  -2  27   94.13    5.48
 -10  -2  27   93.16    6.21
  10   2 -27   90.36    6.37
 -10  -2  27   85.48    6.35
 -10  -2  26   12.71    4.19
 -10  -2  26    9.55    5.11
  10   2 -26    7.53    5.14
 -10  -2  26   11.77    5.60
 -10  -2  25  639.60   16.20
 -10  -2  25  633.40   16.26
  10   2 -25  639.90   19.24
 -10  -2  25  623.10   19.34
 -10  -2  24   20.12    5.29
 -10  -2  24   29.49    5.15
  10   2 -24   18.66    5.34
 -10  -2  24   27.36    5.31
  10   2 -23  712.90   17.70
 -10  -2  23  730.60   18.16
 -10  -2  23  707.70   17.63
  10   2 -23  717.80   21.28
 -10  -2  23  756.90   22.83
  10   2 -22  376.20   11.40
 -10  -2  22  394.00   12.21
 -10  -2  22  381.00   11.95
  10   2 -22  411.60   14.38
 -10  -2  22  385.90   13.46
  10   2 -21  147.50    7.34
 -10  -2  21  146.10    6.85
 -10  -2  21  141.80    7.36
  10   2 -21  147.10    8.27
 -10  -2  21  137.90    8.02
  10   2 -20  212.40    8.45
 -10  -2  20  211.70    8.20
 -10  -2  20  191.40    8.03
  10   2 -20  219.10    9.35
 -10  -2  20  203.10    9.43
  10   2 -19    6.69    4.62
 -10  -2  19    4.51    4.50
 -10  -2  19   10.82    4.57
  10   2 -19    8.14    4.80
 -10  -2  19   -0.99    4.78
  10   2 -18   58.79    6.04
 -10  -2  18   51.72    5.64
 -10  -2  18   57.18    5.86
  10   2 -18   61.22    5.66
 -10  -2  18   48.14    6.04
  10   2 -17  357.70   11.25
 -10  -2  17  366.50   11.32
 -10  -2  17  365.60   11.45
  10   2 -17  361.30   13.11
 -10  -2  17  356.30   12.96
  10   2 -16   52.55    5.38
 -10  -2  16   65.51    5.76
 -10  -2  16   62.15    5.34
  10   2 -16   66.30    6.16
 -10  -2  16   68.37    6.08
  10   2 -15 1476.00   32.95
 -10  -2  15 1475.00   32.95
 -10  -2  15 1440.00   32.22
  10   2 -15 1380.00   38.66
 -10  -2  15 1489.00   41.47
  10   2 -14    0.48    4.24
 -10  -2  14   -0.81    3.80
 -10  -2  14    8.06    4.23
  10   2 -14    8.43    4.48
 -10  -2  14    2.11    4.44
  10   2 -13  693.70   17.36
 -10  -2  13  660.20   16.88
  10   2 -13  599.20   18.42
 -10  -2  13  659.80   20.15
  10   2 -12  261.00    8.89
 -10  -2  12  253.10    8.51
  10   2 -12  264.30    9.93
 -10  -2  12  264.90   10.17
  10   2 -11 2904.00   61.03
 -10  -2  11 3009.00   62.90
  10   2 -11 2882.00   77.47
 -10  -2  11 2945.00   79.05
  10   2 -10    2.60    3.98
 -10  -2  10   16.13    3.92
  10   2 -10    7.76    4.55
 -10  -2  10    8.76    3.80
  10   2  -9   32.29    4.23
 -10  -2   9   34.11    3.84
  10   2  -9   30.00    4.70
 -10  -2   9   35.92    4.85
  10   2  -8   71.34    4.89
 -10  -2   8   76.82    4.64
  10   2  -8   72.45    5.50
 -10  -2   8   78.16    5.47
  10   2  -7  169.10    6.43
 -10  -2   7  181.90    6.57
  10   2  -7  181.80    7.94
 -10  -2   7  180.50    7.72
  10   2  -6    9.87    3.19
 -10  -2   6   11.42    3.13
  10   2  -6   22.22    4.15
 -10  -2   6   14.35    4.01
  10   2  -5 1155.00   25.28
 -10  -2   5 1143.00   24.89
  10   2  -5 1124.00   31.22
 -10  -2   5 1133.00   31.68
  10   2  -4 3229.00   66.37
 -10  -2   4 3187.00   65.57
  10   2  -4 3166.00   84.31
 -10  -2   4 3212.00   85.73
 -10  -2   3 7513.00  197.80
  10   2  -2 1308.00   27.74
 -10  -2   2 1272.00   27.16
  10   2  -2 1273.00   35.13
 -10  -2   2 1286.00   35.68
  10   2  -1 1089.00   23.26
 -10  -2   1 1129.00   24.08
  10   2  -1 1092.00   30.42
 -10  -2   1 1139.00   31.81
  10   2   0  940.80   20.20
 -10  -2   0  985.60   21.06
  10   2   0  982.90   27.64
 -10  -2   0 1026.00   28.99
  10   2   1 1120.00   23.79
 -10  -2  -1 1144.00   24.21
  10   2   1 1112.00   30.96
 -10  -2  -1 1108.00   31.11
  10   2   2   85.46    3.33
 -10  -2  -2   89.69    3.38
 -10  -2  -2   99.70    5.48
  10   2   3  312.80    7.73
 -10  -2  -3  303.40    7.69
 -10  -2  -3  298.70   10.17
  10   2   4   82.49    3.33
 -10  -2  -4   78.71    3.71
 -10  -2  -4   88.00    5.21
  10   2   5  275.90    7.20
 -10  -2  -5  269.80    7.32
 -10  -2  -5  276.70    9.57
  10   2   6 1269.00   27.04
  10   2   6 1219.00   26.30
 -10  -2  -6 1259.00   26.90
 -10  -2  -6 1283.00   35.40
  10   2   7 1057.00   22.96
  10   2   7 1043.00   22.77
 -10  -2  -7 1039.00   22.69
 -10  -2  -7 1034.00   28.96
  10   2   8   36.10    3.71
  10   2   8   46.80    3.55
 -10  -2  -8   35.91    3.31
 -10  -2  -8   46.25    4.40
  10   2   9 2805.00   58.29
  10   2   9 2908.00   60.45
 -10  -2  -9 2770.00   74.29
  10   2  10  121.30    5.20
  10   2  10  123.40    5.68
 -10  -2 -10  116.00    5.57
 -10  -2 -10  131.60    6.42
  10   2  11 1416.00   30.96
  10   2  11 1391.00   30.17
 -10  -2 -11 1378.00   37.80
 -10  -2 -11 1368.00   38.13
  10   2  12   13.19    4.05
  10   2  12   14.17    3.90
 -10  -2 -12    8.43    3.60
 -10  -2 -12    8.94    3.99
  10   2  13  111.20    5.74
  10   2  13  119.10    6.24
 -10  -2 -13  108.30    6.05
 -10  -2 -13  119.90    6.31
  10   2  14    7.88    4.40
  10   2  14    4.95    4.33
 -10  -2 -14    7.31    3.64
 -10  -2 -14   11.45    3.83
  10   2  15   74.31    5.52
  10   2  15   70.24    5.43
 -10  -2 -15   72.57    5.16
 -10  -2 -15   73.07    5.09
  10   2  16  167.40    7.42
  10   2  16  176.30    7.52
 -10  -2 -16  174.20    7.39
 -10  -2 -16  170.00    7.41
  10   2  17   51.20    5.85
  10   2  17   53.64    6.01
 -10  -2 -17   49.96    4.82
 -10  -2 -17   59.05    5.03
  10   2  18  106.60    6.55
  10   2  18   91.04    6.76
 -10  -2 -18  119.10    6.32
 -10  -2 -18  103.50    6.19
 -10  -2 -19  120.40    6.33
 -10  -2 -19  116.50    6.32
  10   2  20   13.71    5.96
  10   2  20   21.08    6.47
 -10  -2 -20   28.41    4.59
 -10  -2 -20   16.71    4.13
 -12  -2  28   16.17    4.92
 -12  -2  28   26.73    4.84
  12   2 -28   22.50    5.42
 -12  -2  28   24.85    5.39
 -12  -2  27  192.30    7.85
 -12  -2  27  210.80    8.11
  12   2 -27  187.30    8.57
 -12  -2  27  199.00    8.80
 -12  -2  26  124.30    6.89
 -12  -2  26  122.20    6.46
  12   2 -26  112.20    6.79
 -12  -2  26  109.10    7.08
 -12  -2  25  145.00    7.41
 -12  -2  25  156.50    7.49
  12   2 -25  153.80    7.68
 -12  -2  25  163.90    8.51
 -12  -2  24  135.00    6.94
 -12  -2  24  141.10    7.12
  12   2 -24  142.60    7.56
 -12  -2  24  129.10    7.10
 -12  -2  23   54.58    5.77
 -12  -2  23   69.85    6.07
  12   2 -23   60.33    6.17
 -12  -2  23   51.64    6.41
  12   2 -22   84.17    6.01
 -12  -2  22   86.38    6.20
 -12  -2  22   93.37    6.39
  12   2 -22   87.48    6.47
 -12  -2  22   93.37    6.81
  12   2 -21   33.04    5.24
 -12  -2  21   28.78    5.19
 -12  -2  21   28.76    5.40
  12   2 -21   28.91    5.28
 -12  -2  21   24.17    5.99
  12   2 -20   10.60    5.03
 -12  -2  20   12.27    5.16
 -12  -2  20   11.59    4.87
  12   2 -20    2.13    5.31
 -12  -2  20    5.20    5.59
  12   2 -19  278.30    9.70
 -12  -2  19  277.50    9.58
 -12  -2  19  265.90    9.17
  12   2 -19  258.60   10.60
 -12  -2  19  268.00   11.05
  12   2 -18  407.20   12.33
 -12  -2  18  377.20   11.50
 -12  -2  18  389.80   12.18
  12   2 -18  408.40   14.30
 -12  -2  18  405.80   14.25
  12   2 -17 2457.00   52.68
 -12  -2  17 2453.00   52.87
 -12  -2  17 2439.00   52.27
  12   2 -17 2408.00   65.36
 -12  -2  17 2424.00   65.92
  12   2 -16  415.30   12.26
 -12  -2  16  402.40   12.11
 -12  -2  16  408.90   12.12
  12   2 -16  410.90   13.89
 -12  -2  16  416.30   14.06
  12   2 -15 3180.00   67.00
 -12  -2  15 3158.00   66.47
 -12  -2  15 3147.00   66.34
  12   2 -15 3021.00   81.28
 -12  -2  15 3223.00   86.59
  12   2 -14  199.70    7.80
 -12  -2  14  199.60    7.81
 -12  -2  14  189.20    7.27
  12   2 -14  208.00    8.58
 -12  -2  14  188.80    8.83
  12   2 -13  292.00    9.53
 -12  -2  13  297.00    9.42
 -12  -2  13  299.60    9.69
  12   2 -13  319.60   11.82
 -12  -2  13  284.30   10.93
  12   2 -12  600.90   15.53
 -12  -2  12  604.30   15.42
  12   2 -12  590.70   18.35
 -12  -2  12  652.10   19.73
  12   2 -11   31.20    4.55
 -12  -2  11   30.70    4.39
  12   2 -11   32.84    5.02
 -12  -2  11   36.74    5.25
  12   2 -10  576.90   14.69
 -12  -2  10  561.70   14.65
  12   2 -10  555.20   17.02
 -12  -2  10  588.40   18.29
  12   2  -9   29.96    4.14
 -12  -2   9   30.25    4.04
  12   2  -9   26.93    4.30
 -12  -2   9   32.21    4.96
  12   2  -8 1287.00   28.34
 -12  -2   8 1325.00   29.03
  12   2  -8 1315.00   36.76
 -12  -2   8 1340.00   37.27
  12   2  -7 1169.00   25.76
 -12  -2   7 1167.00   25.81
  12   2  -7 1182.00   33.15
 -12  -2   7 1174.00   32.92
  12   2  -6  495.20   12.23
 -12  -2   6  494.10   12.34
  12   2  -6  490.00   15.45
 -12  -2   6  517.20   16.12
  12   2  -5 1418.00   30.34
 -12  -2   5 1447.00   30.78
  12   2  -5 1339.00   37.21
 -12  -2   5 1415.00   39.27
  12   2  -4  828.00   18.39
 -12  -2   4  840.60   18.41
  12   2  -4  858.40   24.68
 -12  -2   4  822.40   23.73
  12   2  -3 2576.00   53.14
 -12  -2   3 2520.00   51.84
  12   2  -3 2407.00   64.75
 -12  -2   3 2515.00   67.63
  12   2  -2  218.50    6.01
 -12  -2   2  212.50    5.69
  12   2  -2  241.70    8.81
 -12  -2   2  231.70    8.79
  12   2  -1   37.05    2.46
 -12  -2   1   38.82    2.38
  12   2  -1   36.73    4.29
 -12  -2   1   39.02    4.25
  12   2   0  558.50   12.43
 -12  -2   0  547.90   12.19
  12   2   0  563.50   16.91
 -12  -2   0  539.50   16.43
  12   2   1  470.60   10.56
 -12  -2  -1  488.90   11.04
  12   2   1  479.00   14.74
 -12  -2  -1  469.50   14.62
  12   2   2 2174.00   45.09
 -12  -2  -2 2193.00   45.72
 -12  -2  -2 2163.00   58.33
  12   2   3   59.00    2.63
 -12  -2  -3   52.03    2.81
 -12  -2  -3   64.75    4.65
  12   2   4 1225.00   26.07
  12   2   4 1232.00   25.99
 -12  -2  -4 1222.00   25.99
 -12  -2  -4 1263.00   35.04
  12   2   5 1139.00   24.14
  12   2   5 1149.00   24.58
 -12  -2  -5 1154.00   24.43
 -12  -2  -5 1138.00   31.82
  12   2   6   26.02    2.56
  12   2   6   32.70    2.76
 -12  -2  -6   28.86    4.25
  12   2   7  179.90    5.35
  12   2   7  176.10    5.64
 -12  -2  -7  184.80    7.68
  12   2   8   21.23    2.79
  12   2   8   14.44    3.11
 -12  -2  -8   20.39    3.78
  12   2   9  358.20    9.34
  12   2   9  365.30    9.76
  12   2  10   39.04    3.78
  12   2  10   38.85    3.57
 -12  -2 -10   45.37    4.46
 -12  -2 -10   52.69    4.53
  12   2  11    7.62    3.70
  12   2  11    8.49    3.41
 -12  -2 -11   10.90    3.48
 -12  -2 -11    7.59    3.92
  12   2  12  248.70    7.67
  12   2  12  254.80    8.25
 -12  -2 -12  262.80    9.23
 -12  -2 -12  265.60    9.66
  12   2  13   91.11    5.09
  12   2  13   89.92    5.55
 -12  -2 -13  108.30    5.98
 -12  -2 -13   90.71    5.45
  12   2  14  481.20   12.93
  12   2  14  518.90   13.39
 -12  -2 -14  513.70   15.73
 -12  -2 -14  490.60   15.40
  12   2  15  285.10    9.36
  12   2  15  286.50    9.35
 -12  -2 -15  278.50    9.91
 -12  -2 -15  294.20   10.48
  12   2  16   83.83    6.08
  12   2  16   70.03    5.89
 -12  -2 -16   78.24    5.36
 -12  -2 -16   89.26    6.14
  12   2  17  192.30    7.89
  12   2  17  199.40    8.22
 -12  -2 -17  201.00    7.90
 -12  -2 -17  222.80    8.70
  12   2  18    9.80    5.67
  12   2  18    6.05    5.68
 -12  -2 -18    8.36    4.04
 -12  -2 -18    4.49    3.97
  12   2  19   89.90    7.11
  12   2  19   90.60    7.53
 -12  -2 -19   87.17    5.32
 -12  -2 -19   98.01    5.65
 -14  -2  28   56.29    5.46
 -14  -2  28   54.24    5.33
  14   2 -28   63.63    6.17
 -14  -2  28   66.42    5.74
 -14  -2  27  157.40    7.29
 -14  -2  27  157.70    7.22
  14   2 -27  151.20    7.38
 -14  -2  27  152.90    8.05
  14   2 -26  120.90    7.28
 -14  -2  26  129.50    7.58
 -14  -2  25  329.40   10.47
 -14  -2  25  313.30   10.11
  14   2 -25  327.20   11.78
 -14  -2  25  326.70   11.92
 -14  -2  24  144.10    6.80
 -14  -2  24  140.10    7.20
  14   2 -24  145.40    7.65
 -14  -2  24  161.10    8.64
 -14  -2  23 1509.00   33.90
 -14  -2  23 1557.00   34.55
  14   2 -23 1496.00   41.78
 -14  -2  23 1492.00   41.43
  14   2 -22   -3.33    4.58
 -14  -2  22    4.42    4.67
 -14  -2  22    4.15    4.99
  14   2 -22   -1.39    5.33
 -14  -2  22    5.39    5.49
  14   2 -21  890.60   21.26
 -14  -2  21  881.00   20.80
 -14  -2  21  910.40   21.97
  14   2 -21  865.40   25.86
 -14  -2  21  894.40   26.31
  14   2 -20  161.10    7.58
 -14  -2  20  167.70    7.76
 -14  -2  20  179.80    8.09
  14   2 -20  174.80    8.14
 -14  -2  20  171.40    8.72
  14   2 -19  874.60   21.43
 -14  -2  19  896.30   22.20
 -14  -2  19  854.70   21.20
  14   2 -19  820.60   24.31
 -14  -2  19  818.60   24.44
  14   2 -18  818.40   20.19
 -14  -2  18  757.80   18.97
 -14  -2  18  761.60   18.99
  14   2 -18  752.00   22.29
 -14  -2  18  813.20   24.58
  14   2 -17  268.70    9.51
 -14  -2  17  271.90    9.25
 -14  -2  17  275.10   10.07
  14   2 -17  263.70   10.86
 -14  -2  17  289.80   11.48
  14   2 -16  865.10   20.97
 -14  -2  16  867.90   21.18
 -14  -2  16  851.60   20.36
  14   2 -16  897.30   26.68
 -14  -2  16  877.00   25.89
  14   2 -15    2.17    4.64
 -14  -2  15    2.68    4.34
 -14  -2  15    4.09    4.56
  14   2 -15   -1.18    4.86
 -14  -2  15   -3.97    4.97
  14   2 -14  238.50    8.63
 -14  -2  14  229.50    8.65
 -14  -2  14  241.80    8.84
  14   2 -14  234.30    9.43
 -14  -2  14  237.10    9.72
  14   2 -13  871.60   20.86
 -14  -2  13  886.60   21.20
 -14  -2  13  889.10   21.57
  14   2 -13  836.70   24.54
 -14  -2  13  906.90   26.41
  14   2 -12    7.88    3.96
 -14  -2  12   12.41    4.14
 -14  -2  12    8.73    4.04
  14   2 -12    4.54    4.69
 -14  -2  12    4.95    4.96
  14   2 -11 3117.00   64.95
 -14  -2  11 3130.00   65.39
 -14  -2  11 3143.00   65.99
  14   2 -11 2954.00   79.55
 -14  -2  11 3001.00   80.60
  14   2 -10  149.30    6.18
 -14  -2  10  160.20    6.41
  14   2 -10  159.80    7.68
 -14  -2  10  159.10    7.73
  14   2  -9 2753.00   57.63
 -14  -2   9 2757.00   57.33
  14   2  -9 2690.00   72.48
 -14  -2   9 2695.00   72.60
  14   2  -8    0.86    3.33
 -14  -2   8    0.28    2.91
  14   2  -8    3.41    3.80
 -14  -2   8    2.94    4.33
  14   2  -7 2892.00   60.23
 -14  -2   7 2848.00   59.01
  14   2  -7 2792.00   75.01
 -14  -2   7 2867.00   76.87
  14   2  -6  661.10   15.37
 -14  -2   6  672.70   15.55
  14   2  -6  658.90   19.69
 -14  -2   6  664.90   20.07
  14   2  -5 2234.00   46.60
 -14  -2   5 2209.00   46.03
  14   2  -5 2142.00   57.99
 -14  -2   5 2259.00   61.07
  14   2  -4  275.00    7.50
 -14  -2   4  262.00    6.94
  14   2  -4  268.30    9.46
 -14  -2   4  269.00    9.85
  14   2  -3  413.50    9.87
 -14  -2   3  413.50    9.84
  14   2  -3  384.50   12.50
 -14  -2   3  411.80   13.35
  14   2  -2   17.12    2.22
 -14  -2   2   13.23    2.04
  14   2  -2   22.94    3.73
 -14  -2   2   18.91    3.96
  14   2  -1   34.63    2.16
 -14  -2   1   34.68    2.28
  14   2  -1   31.93    3.79
 -14  -2   1   35.92    4.21
  14   2   0  388.30    8.81
 -14  -2   0  397.80    9.13
  14   2   0  389.70   12.47
 -14  -2   0  395.80   12.73
  14   2   1 3875.00   82.49
 -14  -2  -1 3905.00   83.61
  14   2   1 3890.00  103.40
 -14  -2  -1 3838.00  101.90
 -14  -2  -2  212.50    5.26
 -14  -2  -2  223.00    8.40
 -14  -2  -3 3282.00   87.67
 -14  -2  -4   42.95    4.59
  14   2   5  227.50    5.57
  14   2   5  216.60    5.49
 -14  -2  -5  227.10    8.70
  14   2   6  126.00    3.98
  14   2   6  136.80    4.02
 -14  -2  -6  150.10    6.63
  14   2   7  140.10    4.36
  14   2   7  138.00    4.48
 -14  -2  -7  136.10    6.24
 -14  -2  -8  237.20    8.65
  14   2   9    1.50    2.66
  14   2   9    4.04    2.90
 -14  -2  -9    4.55    3.34
 -14  -2  -9   -0.56    3.83
  14   2  10   79.05    4.05
  14   2  10   81.32    4.61
 -14  -2 -10   84.64    4.64
 -14  -2 -10   89.53    5.36
  14   2  11   70.61    4.67
  14   2  11   63.13    3.97
 -14  -2 -11   77.66    5.01
 -14  -2 -11   74.06    5.16
  14   2  12   30.98    4.12
  14   2  12   32.11    4.37
 -14  -2 -12   35.79    4.42
 -14  -2 -12   39.50    4.44
  14   2  13  495.10   12.72
  14   2  13  467.10   12.46
 -14  -2 -13  507.10   15.64
 -14  -2 -13  468.90   14.74
  14   2  14    5.91    4.39
  14   2  14   -0.23    4.19
 -14  -2 -14    0.28    3.58
 -14  -2 -14   -1.29    3.60
 -14  -2 -15  314.80   10.67
 -14  -2 -15  306.20   10.73
  14   2  16   14.24    6.05
  14   2  16    3.08    5.66
 -14  -2 -16    9.94    4.20
 -14  -2 -16   10.55    3.85
  14   2  17   19.10    6.21
  14   2  17   15.02    6.41
 -14  -2 -17   19.74    4.31
 -14  -2 -17   21.94    4.08
  14   2  18   24.30    6.80
  14   2  18   25.90    6.42
 -14  -2 -18   17.96    4.22
 -14  -2 -18   17.14    3.71
 -16  -2  28   -1.05    4.57
 -16  -2  28    2.65    3.73
  16   2 -28   -0.39    4.19
 -16  -2  28    4.58    5.16
 -16  -2  27  263.70    9.00
 -16  -2  27  256.00    8.97
  16   2 -27  249.00   10.03
 -16  -2  27  260.90   10.29
 -16  -2  26   61.99    5.82
 -16  -2  26   63.78    5.69
  16   2 -26   54.07    6.10
 -16  -2  26   71.50    5.78
 -16  -2  25  144.30    7.01
 -16  -2  25  146.30    6.85
  16   2 -25  133.10    7.62
 -16  -2  25  134.20    7.80
 -16  -2  24  100.40    6.75
 -16  -2  24   86.56    6.50
  16   2 -24   81.22    6.27
 -16  -2  24   84.53    7.18
 -16  -2  23  364.90   10.94
 -16  -2  23  388.20   11.51
  16   2 -23  365.00   12.73
 -16  -2  23  397.70   13.65
 -16  -2  22   94.70    6.02
 -16  -2  22   78.94    6.13
  16   2 -22   78.96    5.70
 -16  -2  22   91.46    7.05
  16   2 -21  170.50    7.79
 -16  -2  21  179.50    8.17
 -16  -2  21  188.70    8.35
  16   2 -21  181.20    8.18
 -16  -2  21  207.50    9.86
  16   2 -20  339.40   10.96
 -16  -2  20  357.50   11.08
 -16  -2  20  356.10   11.44
  16   2 -20  353.30   12.82
 -16  -2  20  360.50   12.86
  16   2 -19  155.70    7.09
 -16  -2  19  172.90    7.85
 -16  -2  19  158.90    7.06
  16   2 -19  160.40    8.47
 -16  -2  19  148.90    8.62
  16   2 -18   26.59    5.33
 -16  -2  18   33.15    5.46
 -16  -2  18   33.49    5.08
  16   2 -18   26.56    5.81
 -16  -2  18   32.90    6.07
  16   2 -17  483.10   13.73
 -16  -2  17  467.60   13.70
 -16  -2  17  476.40   13.68
  16   2 -17  475.10   15.77
 -16  -2  17  451.70   15.31
  16   2 -16  278.40    9.59
 -16  -2  16  273.20    9.50
 -16  -2  16  272.30    9.71
  16   2 -16  259.80   10.32
 -16  -2  16  297.50   11.79
  16   2 -15 1029.00   24.15
 -16  -2  15 1009.00   23.80
 -16  -2  15 1003.00   23.66
  16   2 -15 1027.00   29.62
 -16  -2  15 1022.00   29.72
  16   2 -14  436.90   12.56
 -16  -2  14  450.20   12.18
 -16  -2  14  455.50   12.67
  16   2 -14  440.00   15.18
 -16  -2  14  453.40   14.97
  16   2 -13 1014.00   23.61
 -16  -2  13 1003.00   23.03
 -16  -2  13 1015.00   23.45
  16   2 -13 1001.00   29.17
 -16  -2  13  995.30   28.74
  16   2 -12  125.50    6.17
 -16  -2  12  121.30    5.96
 -16  -2  12  136.80    6.51
  16   2 -12  127.60    7.14
 -16  -2  12  116.40    6.93
  16   2 -11 2063.00   44.11
 -16  -2  11 2077.00   44.26
 -16  -2  11 2183.00   46.30
  16   2 -11 2032.00   55.49
 -16  -2  11 2017.00   55.14
  16   2 -10 1731.00   37.42
 -16  -2  10 1711.00   37.34
 -16  -2  10 1719.00   37.23
  16   2 -10 1713.00   47.19
 -16  -2  10 1764.00   48.74
  16   2  -9  100.20    5.14
 -16  -2   9  116.90    5.52
 -16  -2   9  109.90    5.47
  16   2  -9  107.40    6.38
 -16  -2   9  112.70    6.17
  16   2  -8  164.00    6.29
 -16  -2   8  168.00    6.30
 -16  -2   8  166.00    6.16
  16   2  -8  163.40    7.37
 -16  -2   8  163.30    7.42
  16   2  -7  141.30    5.67
 -16  -2   7  150.30    5.81
 -16  -2   7  146.30    5.70
  16   2  -7  145.00    6.99
 -16  -2   7  147.40    7.03
  16   2  -6 1318.00   28.39
  16   2  -6 1360.00   37.83
 -16  -2   6 1353.00   37.58
  16   2  -5  794.90   17.79
 -16  -2   5  801.80   17.89
  16   2  -5  814.90   23.64
 -16  -2   5  830.70   24.18
  16   2  -4   11.46    2.55
 -16  -2   4    5.76    2.14
  16   2  -4    3.84    3.63
 -16  -2   4    5.36    4.24
  16   2  -3 2341.00   48.48
 -16  -2   3 2504.00   51.84
 -16  -2   3 2405.00   49.78
  16   2  -3 2390.00   64.44
 -16  -2   3 2342.00   63.27
  16   2  -2    8.99    1.76
 -16  -2   2    7.53    1.67
 -16  -2   2    7.86    1.63
  16   2  -2   18.22    3.69
 -16  -2   2    6.27    3.77
  16   2  -1  865.70   19.37
  16   2  -1  883.20   25.30
 -16  -2   1  899.90   25.61
  16   2   0   40.88    4.08
 -16  -2   0   38.03    4.32
  16   2   1  387.80   12.54
 -16  -2  -1  399.80   13.15
 -16  -2  -2  429.00   13.94
 -16  -2  -3  667.30   19.88
 -16  -2  -4 1064.00   29.92
 -16  -2  -5    9.57    3.90
 -16  -2  -6   27.26    4.16
 -16  -2  -7  343.00   11.60
 -16  -2  -8  284.50   10.22
 -16  -2  -9  795.70   22.94
 -16  -2  -9  791.40   22.99
  16   2  10  368.30    9.14
  16   2  10  370.00    9.27
 -16  -2 -10  359.70   11.58
 -16  -2 -10  362.70   12.08
  16   2  11  404.40   10.00
  16   2  11  416.80   10.46
 -16  -2 -11  420.80   13.48
 -16  -2 -11  405.50   12.97
  16   2  12  170.70    5.82
  16   2  12  180.10    6.16
 -16  -2 -12  201.40    7.88
 -16  -2 -12  183.00    7.64
  16   2  13   20.78    4.12
  16   2  13   19.72    4.51
 -16  -2 -13   31.10    4.11
 -16  -2 -13   31.23    4.41
  16   2  14  223.00    7.88
  16   2  14  237.50    8.31
 -16  -2 -14  242.70    8.91
 -16  -2 -14  237.10    8.76
  16   2  15   43.38    5.74
  16   2  15   39.81    5.80
 -16  -2 -15   61.00    4.66
 -16  -2 -15   58.15    4.88
  16   2  16  122.70    7.00
  16   2  16  117.10    7.44
 -16  -2 -16  155.00    6.84
 -16  -2 -16  131.50    6.14
 -16  -2 -17    4.79    4.22
 -16  -2 -17    3.03    4.04
 -18  -2  28    5.35    4.56
 -18  -2  28    8.25    4.31
  18   2 -28   15.98    4.19
 -18  -2  28    5.41    5.29
 -18  -2  27  494.70   12.76
 -18  -2  27  500.90   13.34
  18   2 -27  506.10   16.10
 -18  -2  27  505.50   16.19
 -18  -2  26   66.36    5.26
 -18  -2  26   68.93    5.28
  18   2 -26   69.21    6.50
 -18  -2  26   68.78    6.29
  18   2 -25  298.20   11.43
 -18  -2  25  308.70   11.54
 -18  -2  24   80.59    6.16
 -18  -2  24   91.23    5.74
  18   2 -24   92.03    6.68
 -18  -2  24   80.12    6.86
 -18  -2  23   11.60    4.99
 -18  -2  23   10.46    5.22
  18   2 -23   -1.60    5.27
 -18  -2  23   13.90    5.87
 -18  -2  22    5.35    5.01
 -18  -2  22    8.09    4.40
  18   2 -22    6.39    5.60
 -18  -2  22   10.31    5.58
 -18  -2  21   31.02    5.13
 -18  -2  21   30.00    5.21
  18   2 -21   29.47    5.79
 -18  -2  21   35.40    5.85
  18   2 -20  498.40   13.75
 -18  -2  20  492.60   13.91
 -18  -2  20  529.20   14.58
  18   2 -20  557.80   17.87
 -18  -2  20  568.00   18.32
  18   2 -19 1292.00   29.41
 -18  -2  19 1246.00   29.06
 -18  -2  19 1248.00   28.62
  18   2 -19 1276.00   35.74
 -18  -2  19 1324.00   37.39
  18   2 -18   55.95    5.71
 -18  -2  18   50.14    5.23
 -18  -2  18   64.14    5.83
  18   2 -18   70.79    6.36
 -18  -2  18   65.42    7.10
  18   2 -17  820.90   20.32
 -18  -2  17  808.80   19.77
 -18  -2  17  799.40   19.53
  18   2 -17  792.50   23.91
 -18  -2  17  822.40   24.54
  18   2 -16  113.70    6.45
 -18  -2  16  110.10    6.37
 -18  -2  16  101.80    6.09
  18   2 -16  109.80    6.86
 -18  -2  16  126.10    7.98
  18   2 -15 1231.00   28.03
 -18  -2  15 1179.00   26.92
 -18  -2  15 1236.00   28.08
  18   2 -15 1159.00   33.38
 -18  -2  15 1234.00   34.92
  18   2 -14   21.12    4.73
 -18  -2  14   26.25    4.51
 -18  -2  14   28.65    4.84
  18   2 -14   28.00    4.76
 -18  -2  14   17.92    4.81
  18   2 -13  544.40   14.33
 -18  -2  13  544.50   14.35
 -18  -2  13  546.90   14.71
  18   2 -13  560.80   17.64
 -18  -2  13  539.70   17.32
  18   2 -12  522.10   13.80
 -18  -2  12  498.40   13.03
 -18  -2  12  517.80   13.91
  18   2 -12  494.00   16.04
 -18  -2  12  511.40   16.67
  18   2 -11  398.90   11.36
 -18  -2  11  408.30   11.53
 -18  -2  11  405.60   11.33
  18   2 -11  447.20   15.09
 -18  -2  11  421.60   14.42
  18   2 -10 1699.00   36.78
 -18  -2  10 1744.00   37.90
 -18  -2  10 1711.00   36.87
  18   2 -10 1758.00   48.41
 -18  -2  10 1789.00   49.33
  18   2  -9  648.00   15.76
 -18  -2   9  678.20   16.22
 -18  -2   9  645.10   15.49
  18   2  -9  626.30   19.25
 -18  -2   9  685.30   20.88
  18   2  -8  845.40   19.45
 -18  -2   8  831.10   19.13
 -18  -2   8  856.00   19.14
  18   2  -8  817.80   24.10
 -18  -2   8  814.00   23.90
  18   2  -7  743.20   17.23
 -18  -2   7  794.60   17.82
 -18  -2   7  752.50   17.02
  18   2  -7  739.50   21.90
 -18  -2   7  772.70   22.54
  18   2  -6   34.52    3.37
 -18  -2   6   45.62    3.02
 -18  -2   6   38.50    3.59
  18   2  -6   46.56    4.80
 -18  -2   6   40.63    4.78
  18   2  -5  347.90    8.78
 -18  -2   5  355.50    9.00
 -18  -2   5  348.50    8.47
  18   2  -5  330.50   11.36
 -18  -2   5  358.90   12.44
  18   2  -4  247.60    6.43
 -18  -2   4  257.90    6.32
 -18  -2   4  258.20    6.64
  18   2  -4  259.20    9.60
 -18  -2   4  259.60    9.81
 -18  -2   3 1797.00   37.88
 -18  -2   3 1791.00   37.94
  18   2  -3 1673.00   45.90
 -18  -2   3 1750.00   47.89
  18   2  -2   10.90    3.99
 -18  -2   2    5.21    3.99
  18   2  -1  989.40   28.13
 -18  -2   1  995.10   28.42
  18   2   0 1211.00   33.73
 -18  -2   0 1249.00   34.96
 -18  -2  -1  377.70   12.54
 -18  -2  -2  919.90   26.33
 -18  -2  -3 1706.00   46.71
 -18  -2  -4  109.80    6.12
 -18  -2  -5  335.60   11.48
 -18  -2  -6  334.90   11.49
 -18  -2  -7  810.40   23.72
 -18  -2  -8   -1.63    3.54
 -18  -2  -9  161.50    6.99
 -18  -2  -9  172.60    7.35
 -18  -2 -10  185.80    7.35
 -18  -2 -10  189.40    7.83
 -18  -2 -11   96.54    5.55
 -18  -2 -11  104.70    5.96
 -18  -2 -12    1.17    3.81
 -18  -2 -12    6.86    3.93
 -18  -2 -13    1.49    3.84
 -18  -2 -13    3.21    4.20
 -18  -2 -14   10.91    3.77
 -18  -2 -14    0.18    4.16
 -18  -2 -15  151.70    6.92
 -18  -2 -15  137.80    6.74
 -20  -2  28  192.40    7.29
 -20  -2  28  188.10    7.17
  20   2 -28  204.90    8.58
 -20  -2  28  210.10    8.32
 -20  -2  27   65.36    5.58
 -20  -2  27   63.86    5.59
  20   2 -27   68.80    6.14
 -20  -2  27   63.23    6.28
 -20  -2  26   39.02    5.14
 -20  -2  26   37.61    5.09
  20   2 -26   47.76    6.17
 -20  -2  26   40.57    5.89
 -20  -2  25   51.37    5.07
 -20  -2  25   47.16    5.11
  20   2 -25   50.37    5.92
 -20  -2  25   66.42    6.55
 -20  -2  24   42.75    5.40
 -20  -2  24   45.12    5.43
  20   2 -24   39.79    5.89
 -20  -2  24   48.23    6.52
 -20  -2  23  400.60   12.15
 -20  -2  23  406.40   11.55
  20   2 -23  421.20   14.05
 -20  -2  23  423.80   14.11
 -20  -2  22  340.10   10.88
 -20  -2  22  326.20   10.86
  20   2 -22  322.10   11.62
 -20  -2  22  332.90   11.94
 -20  -2  21  873.00   21.18
 -20  -2  21  848.60   20.90
  20   2 -21  868.70   25.59
 -20  -2  21  846.00   25.14
 -20  -2  20  298.10    9.67
 -20  -2  20  276.10    9.62
  20   2 -20  308.20   11.78
 -20  -2  20  319.00   12.21
 -20  -2  19  919.80   21.85
 -20  -2  19  895.10   21.87
  20   2 -19  875.40   26.05
 -20  -2  19  888.10   26.06
  20   2 -18  316.50   10.22
 -20  -2  18  314.50   10.28
 -20  -2  18  303.20   10.23
  20   2 -18  304.60   11.47
 -20  -2  18  297.50   11.84
  20   2 -17  169.10    7.81
 -20  -2  17  176.30    8.10
 -20  -2  17  176.80    8.21
  20   2 -17  157.20    7.74
 -20  -2  17  161.30    8.67
  20   2 -16  284.00    9.76
 -20  -2  16  255.00    9.31
 -20  -2  16  276.40    9.50
  20   2 -16  267.90   10.64
 -20  -2  16  273.80   11.02
  20   2 -15   70.96    6.07
 -20  -2  15   67.98    6.07
 -20  -2  15   87.40    6.23
  20   2 -15   77.90    6.03
 -20  -2  15   65.69    6.61
  20   2 -14  229.10    8.60
 -20  -2  14  231.70    8.01
 -20  -2  14  220.50    8.52
  20   2 -14  252.90   10.53
 -20  -2  14  245.40   10.43
  20   2 -13  529.00   14.03
 -20  -2  13  526.10   14.09
 -20  -2  13  522.20   13.71
  20   2 -13  528.80   17.14
 -20  -2  13  515.60   16.83
  20   2 -12 1316.00   29.52
 -20  -2  12 1348.00   30.01
 -20  -2  12 1397.00   30.80
  20   2 -12 1318.00   37.06
 -20  -2  12 1426.00   40.18
  20   2 -11 1298.00   28.79
 -20  -2  11 1273.00   28.33
 -20  -2  11 1338.00   29.04
  20   2 -11 1226.00   34.82
 -20  -2  11 1279.00   35.96
  20   2 -10  165.80    6.70
 -20  -2  10  162.40    6.52
 -20  -2  10  182.20    6.64
  20   2 -10  189.40    8.44
 -20  -2  10  180.80    8.22
  20   2  -9 2604.00   54.44
 -20  -2   9 2712.00   56.72
 -20  -2   9 2691.00   56.39
  20   2  -9 2616.00   70.74
 -20  -2   9 2662.00   71.94
  20   2  -8   24.23    3.41
 -20  -2   8   31.25    3.37
 -20  -2   8   33.79    3.86
  20   2  -8   39.42    4.90
 -20  -2   8   22.97    4.88
 -20  -2   7 1713.00   36.25
 -20  -2   7 1653.00   35.42
  20   2  -7 1601.00   44.42
 -20  -2   7 1638.00   44.94
 -20  -2   6    0.04    2.39
 -20  -2   6    1.67    2.48
  20   2  -6    0.55    3.98
 -20  -2   6    3.33    4.47
 -20  -2   5    9.31    2.12
 -20  -2   5    7.22    2.58
  20   2  -5    3.40    3.84
 -20  -2   5    5.27    4.25
 -20  -2   4  626.60   13.84
 -20  -2   4  622.60   13.91
  20   2  -4  610.90   18.51
 -20  -2   4  621.90   18.66
  20   2  -3  275.90   10.22
 -20  -2   3  282.20   10.44
  20   2  -2  987.00   28.13
 -20  -2   2 1008.00   28.84
  20   2  -1   24.99    4.42
 -20  -2   1   18.98    4.52
  20   2   0  439.90   14.10
 -20  -2   0  450.30   14.47
 -20  -2  -1  243.90    9.50
 -20  -2  -2   11.00    4.53
 -20  -2  -3  332.60   11.70
 -20  -2  -4    8.83    4.49
 -20  -2  -5  166.40    7.61
 -20  -2  -6   86.78    5.72
 -20  -2  -7   90.00    5.79
 -20  -2  -8  147.60    6.36
 -20  -2  -8  150.10    6.98
 -20  -2  -9   67.28    4.85
 -20  -2  -9   52.05    4.96
 -20  -2 -10   99.99    5.62
 -20  -2 -10   98.97    5.44
 -20  -2 -11  149.00    6.54
 -20  -2 -11  144.30    6.81
 -20  -2 -12   49.64    4.89
 -20  -2 -12   58.94    5.23
 -20  -2 -13    6.85    4.89
 -20  -2 -13    6.72    4.26
 -20  -2 -14    8.52    5.03
 -20  -2 -14    4.42    6.06
 -22  -2  28    2.23    4.11
 -22  -2  28    1.69    4.28
  22   2 -28    3.93    5.06
 -22  -2  28   -1.80    5.43
 -22  -2  27  233.60    8.52
 -22  -2  27  232.30    8.35
  22   2 -27  231.80    9.20
 -22  -2  27  215.70    9.14
 -22  -2  26  262.00    8.81
 -22  -2  26  266.10    9.19
  22   2 -26  271.10   10.17
 -22  -2  26  264.90   10.51
 -22  -2  25  353.00   10.77
 -22  -2  25  369.40   11.13
  22   2 -25  373.00   12.49
 -22  -2  25  385.20   13.42
 -22  -2  24   -5.99    4.32
 -22  -2  24   -2.35    4.70
  22   2 -24   -2.33    5.12
 -22  -2  24   -2.08    5.36
 -22  -2  23  466.80   13.29
 -22  -2  23  453.00   13.05
  22   2 -23  452.30   15.14
 -22  -2  23  477.90   15.50
 -22  -2  22  196.40    7.76
 -22  -2  22  213.70    8.72
  22   2 -22  201.10    8.77
 -22  -2  22  200.70    8.86
 -22  -2  21  404.70   11.96
 -22  -2  21  399.90   11.97
  22   2 -21  398.10   13.90
 -22  -2  21  399.20   13.87
 -22  -2  20   16.67    5.12
 -22  -2  20   17.72    5.20
  22   2 -20   13.85    5.28
 -22  -2  20   13.54    5.95
 -22  -2  19    5.99    4.92
 -22  -2  19    0.14    4.66
  22   2 -19    3.84    5.07
 -22  -2  19    2.77    5.83
 -22  -2  18  533.90   14.39
 -22  -2  18  495.60   13.78
  22   2 -18  534.60   17.60
 -22  -2  18  572.70   18.16
 -22  -2  17  385.90   11.57
 -22  -2  17  367.40   11.36
  22   2 -17  400.00   14.41
 -22  -2  17  396.40   13.82
 -22  -2  16  182.60    7.42
 -22  -2  16  182.90    7.81
  22   2 -16  196.00    9.26
 -22  -2  16  188.40    9.14
 -22  -2  15 2190.00   46.72
 -22  -2  15 2179.00   46.76
  22   2 -15 2125.00   58.12
 -22  -2  15 2132.00   58.31
 -22  -2  14   24.82    4.49
 -22  -2  14   21.54    5.03
  22   2 -14   17.82    5.42
 -22  -2  14   21.81    5.44
 -22  -2  13 2042.00   43.97
 -22  -2  13 1998.00   43.02
  22   2 -13 1941.00   53.57
 -22  -2  13 2031.00   55.68
 -22  -2  12  333.20   10.39
 -22  -2  12  322.40   10.11
  22   2 -12  309.90   11.72
 -22  -2  12  321.90   11.76
 -22  -2  11  171.70    6.82
 -22  -2  11  166.90    6.92
  22   2 -11  149.60    7.86
 -22  -2  11  165.80    8.45
 -22  -2  10    5.97    3.73
 -22  -2  10    5.99    4.18
  22   2 -10    8.78    4.89
 -22  -2  10    2.78    4.40
 -22  -2   9  760.90   17.87
 -22  -2   9  733.10   17.31
  22   2  -9  685.50   20.95
 -22  -2   9  740.80   22.26
 -22  -2   8  367.20    9.86
 -22  -2   8  357.40    9.85
  22   2  -8  366.30   12.77
 -22  -2   8  351.20   12.30
 -22  -2   7   56.24    3.40
 -22  -2   7   58.43    4.13
  22   2  -7   52.38    5.16
 -22  -2   7   53.77    5.94
 -22  -2   6    3.64    2.05
  22   2  -6   11.28    4.33
 -22  -2   6    2.73    4.71
 -22  -2   5  191.40    4.89
  22   2  -5  198.10    8.36
 -22  -2   5  201.00    8.30
  22   2  -4  126.00    6.62
 -22  -2   4  121.10    6.98
  22   2  -3 1195.00   33.73
 -22  -2   3 1217.00   34.44
  22   2  -2  279.80   10.27
 -22  -2   2  298.60   10.75
  22   2  -1 1418.00   39.36
 -22  -2   1 1394.00   38.74
 -22  -2   0  680.30   20.55
 -22  -2  -1  403.70   13.51
 -22  -2  -2  260.30    9.86
 -22  -2  -3  405.60   13.58
 -22  -2  -4    4.98    4.34
 -22  -2  -5    1.34    4.27
 -22  -2  -6   99.21    6.04
 -22  -2  -7  147.70    7.09
 -22  -2  -7  159.00    6.92
 -22  -2  -8   92.83    5.34
 -22  -2  -8   92.36    5.65
 -22  -2  -9  240.70    8.87
 -22  -2  -9  248.50    9.36
 -22  -2 -10  145.30    6.69
 -22  -2 -10  165.60    7.69
 -22  -2 -11   75.97    5.49
 -22  -2 -11   66.55    5.89
 -22  -2 -12   30.26    6.00
 -22  -2 -12   19.05    4.93
  24   2 -28   14.16    5.30
 -24  -2  28   14.57    5.82
 -24  -2  27  423.60   11.59
 -24  -2  27  414.60   11.64
  24   2 -27  412.30   13.74
 -24  -2  27  417.30   13.92
 -24  -2  26  127.20    6.47
 -24  -2  26  137.20    6.95
  24   2 -26  135.90    7.31
 -24  -2  26  139.70    7.66
 -24  -2  25  210.10    8.21
 -24  -2  25  189.40    8.28
  24   2 -25  199.90    8.50
 -24  -2  25  222.10    9.52
 -24  -2  24    3.37    4.39
 -24  -2  24    8.53    4.90
  24   2 -24    5.93    5.21
 -24  -2  24   -3.10    5.40
 -24  -2  23   11.69    4.98
 -24  -2  23   21.74    5.30
  24   2 -23   23.84    5.90
 -24  -2  23   17.89    6.00
 -24  -2  22  147.40    7.01
 -24  -2  22  156.70    7.83
  24   2 -22  159.00    8.40
 -24  -2  22  149.00    8.16
 -24  -2  21  165.30    7.20
 -24  -2  21  158.90    7.72
  24   2 -21  151.50    8.02
 -24  -2  21  156.00    8.20
 -24  -2  20    1.25    4.38
 -24  -2  20    8.64    4.83
  24   2 -20    6.65    5.22
 -24  -2  20    7.97    4.86
 -24  -2  19  365.90   11.38
 -24  -2  19  365.20   11.23
  24   2 -19  383.40   13.42
 -24  -2  19  378.20   13.51
 -24  -2  18    5.89    5.04
 -24  -2  18    1.43    4.82
  24   2 -18    2.20    4.43
 -24  -2  18    0.04    4.86
 -24  -2  17  181.80    8.13
 -24  -2  17  173.80    7.50
  24   2 -17  162.80    8.23
 -24  -2  17  205.10    9.59
 -24  -2  16  177.30    8.03
 -24  -2  16  177.00    7.94
  24   2 -16  172.30    8.60
 -24  -2  16  157.50    8.62
 -24  -2  15  729.90   18.09
 -24  -2  15  716.00   17.60
  24   2 -15  736.20   22.71
 -24  -2  15  702.30   21.62
 -24  -2  14   43.42    5.01
 -24  -2  14   33.97    4.92
  24   2 -14   20.82    5.56
 -24  -2  14   26.46    5.77
 -24  -2  13  240.20    7.99
 -24  -2  13  244.10    8.73
  24   2 -13  244.20   10.28
 -24  -2  13  244.80   10.30
 -24  -2  12  781.50   18.20
 -24  -2  12  872.50   20.75
  24   2 -12  848.10   25.00
 -24  -2  12  858.10   25.30
 -24  -2  11   32.39    4.09
 -24  -2  11   24.29    4.60
  24   2 -11   24.13    4.91
 -24  -2  11   18.61    5.78
 -24  -2  10  228.90    7.31
 -24  -2  10  219.80    7.46
  24   2 -10  230.90    9.43
 -24  -2  10  229.40    9.61
 -24  -2   9   47.94    3.99
 -24  -2   9   60.08    4.99
  24   2  -9   51.82    5.55
 -24  -2   9   40.51    4.81
 -24  -2   8  621.80   14.73
  24   2  -8  543.00   17.19
 -24  -2   8  586.30   18.37
 -24  -2   7  583.70   13.43
  24   2  -7  563.40   17.49
 -24  -2   7  581.80   18.05
  24   2  -6  260.20    9.95
 -24  -2   6  253.70    9.88
  24   2  -5 1892.00   51.69
 -24  -2   5 1876.00   51.33
  24   2  -4    7.41    4.38
 -24  -2   4   11.28    4.91
  24   2  -3  109.40    5.99
 -24  -2   3   97.31    6.19
  24   2  -2  438.80   14.14
 -24  -2   2  459.70   15.05
  24   2  -1  116.30    6.16
 -24  -2   1  108.10    6.74
 -24  -2   0  144.30    7.44
 -24  -2  -1   38.83    5.13
 -24  -2  -2    8.84    4.19
 -24  -2  -3   86.06    6.07
 -24  -2  -4  278.10   10.27
 -24  -2  -5  234.30    9.10
 -24  -2  -6  139.20    6.96
 -24  -2  -7  166.00    7.08
 -24  -2  -7  161.40    7.45
 -24  -2  -8    7.27    3.91
 -24  -2  -8    5.19    4.68
 -24  -2  -9   10.10    4.27
 -24  -2  -9   21.83    5.38
 -24  -2 -10   -0.89    4.65
 -24  -2 -10   -0.82    5.49
 -26  -2  27   10.44    4.46
 -26  -2  27    6.53    4.46
  26   2 -27   -8.28    5.08
 -26  -2  27    4.54    5.55
 -26  -2  26  149.10    6.97
 -26  -2  26  136.70    6.76
  26   2 -26  128.60    7.25
 -26  -2  26  137.10    7.74
 -26  -2  25    6.76    4.55
 -26  -2  25    8.30    4.93
  26   2 -25    6.37    4.72
 -26  -2  25   -3.25    5.25
 -26  -2  24  236.90    8.69
 -26  -2  24  231.40    8.92
  26   2 -24  225.30    9.62
 -26  -2  24  251.70    9.95
 -26  -2  23  180.60    7.79
 -26  -2  23  175.20    7.66
  26   2 -23  159.10    8.29
 -26  -2  23  185.40    8.47
 -26  -2  22    2.51    4.58
 -26  -2  22    4.75    5.00
  26   2 -22   13.49    6.01
 -26  -2  22    9.64    4.68
 -26  -2  21  373.60   11.35
 -26  -2  21  373.50   11.50
  26   2 -21  363.30   13.15
 -26  -2  21  363.10   12.66
 -26  -2  20    2.41    4.57
 -26  -2  20    8.03    4.98
  26   2 -20    8.32    5.21
 -26  -2  20    6.24    5.57
 -26  -2  19  892.40   21.43
 -26  -2  19  858.80   20.86
  26   2 -19  872.50   25.94
 -26  -2  19  862.50   25.39
 -26  -2  18    2.75    4.47
 -26  -2  18    3.56    5.03
  26   2 -18   -3.64    5.22
 -26  -2  18    3.10    5.33
 -26  -2  17  416.90   12.23
 -26  -2  17  396.60   11.47
  26   2 -17  395.30   13.61
 -26  -2  17  392.10   13.73
 -26  -2  16    4.43    4.62
 -26  -2  16    3.38    4.40
  26   2 -16   10.86    5.40
 -26  -2  16    6.29    5.57
 -26  -2  15   12.46    4.35
 -26  -2  15   10.92    4.76
  26   2 -15   11.78    5.55
 -26  -2  15   16.22    5.35
 -26  -2  14  782.30   18.98
 -26  -2  14  846.40   20.30
  26   2 -14  850.50   25.36
 -26  -2  14  863.50   25.58
  26   2 -13  262.50   10.27
 -26  -2  13  286.30   10.89
 -26  -2  12    9.82    3.61
 -26  -2  12   17.60    4.59
  26   2 -12   14.37    4.81
 -26  -2  12   14.94    5.41
  26   2 -11  313.20   11.55
 -26  -2  11  317.10   11.75
 -26  -2  10   91.93    5.31
  26   2 -10   96.44    6.37
 -26  -2  10   76.51    6.67
  26   2  -9  679.10   20.68
  26   2  -8   23.74    4.78
 -26  -2   8   30.16    5.33
  26   2  -7  331.90   11.70
 -26  -2   7  310.50   11.46
  26   2  -6    8.40    4.18
 -26  -2   6   -3.23    4.53
  26   2  -5   78.44    5.84
 -26  -2   5   82.40    6.10
  26   2  -4  176.70    7.69
 -26  -2   4  166.20    7.86
  26   2  -3   -2.71    3.98
 -26  -2   3    4.03    4.69
  26   2  -2  300.70   10.65
 -26  -2   2  299.60   10.77
 -26  -2   1  255.50    9.79
 -26  -2   0   61.88    5.56
 -26  -2  -1   69.53    5.80
 -26  -2  -2  114.80    6.67
 -26  -2  -3  342.20   11.74
 -26  -2  -4   -3.17    4.52
 -26  -2  -5  314.20   11.08
 -26  -2  -6   51.13    4.87
 -26  -2  -6   47.32    5.87
 -26  -2  -7   48.38    5.04
 -26  -2  -7   50.53    6.09
 -26  -2  -8   25.63    5.97
 -26  -2  -8   21.65    4.71
 -28  -2  26   -0.65    4.62
 -28  -2  26    2.40    4.88
  28   2 -26    1.10    5.45
 -28  -2  26    0.99    4.82
 -28  -2  25  217.20    8.28
 -28  -2  25  231.50    8.09
  28   2 -25  201.30    8.25
 -28  -2  25  221.80    9.24
 -28  -2  24   15.22    4.84
 -28  -2  24   19.92    5.42
  28   2 -24   20.21    5.18
 -28  -2  24   14.32    5.51
 -28  -2  23  256.80    9.25
 -28  -2  23  260.80    9.10
  28   2 -23  248.10    9.95
 -28  -2  23  237.40    9.93
 -28  -2  22   61.80    5.75
 -28  -2  22   68.60    5.83
  28   2 -22   63.74    6.11
 -28  -2  22   58.91    6.03
 -28  -2  21  497.30   13.61
 -28  -2  21  479.40   13.09
  28   2 -21  499.20   16.60
 -28  -2  21  465.30   15.21
 -28  -2  20  134.60    7.03
 -28  -2  20  132.50    7.21
  28   2 -20  119.20    7.58
 -28  -2  20  117.60    7.04
 -28  -2  19   11.02    4.80
 -28  -2  19    6.09    5.06
  28   2 -19   17.77    5.18
 -28  -2  19    8.41    5.72
 -28  -2  18  149.20    7.37
 -28  -2  18  145.80    7.39
  28   2 -18  152.40    8.49
 -28  -2  18  153.50    8.48
 -28  -2  17    2.55    4.66
 -28  -2  17   14.90    5.08
  28   2 -17    3.38    5.35
 -28  -2  17    9.66    5.80
  28   2 -16  293.80   11.40
 -28  -2  16  303.50   11.83
  28   2 -15  461.40   15.37
 -28  -2  15  491.30   16.25
  28   2 -14   77.64    6.18
 -28  -2  14   81.83    6.84
  28   2 -13  418.40   14.11
 -28  -2  12    2.50    3.68
  28   2 -12   18.30    5.15
 -28  -2  12   25.20    5.56
 -28  -2  11  225.10    8.10
  28   2 -11  244.20    9.79
 -28  -2  11  224.50    9.71
 -28  -2  10   58.95    4.98
  28   2 -10   50.40    5.35
 -28  -2  10   42.38    5.88
  28   2  -9  388.00   13.37
 -28  -2   9  410.90   13.96
  28   2  -8  155.60    7.57
 -28  -2   8  148.40    7.34
  28   2  -7   16.77    4.44
 -28  -2   7   13.50    4.93
  28   2  -6  157.20    7.38
 -28  -2   6  148.80    7.66
  28   2  -5    6.61    3.98
 -28  -2   5   -3.49    4.75
  28   2  -4   44.24    5.24
 -28  -2   4   45.87    5.18
  28   2  -3   88.99    5.66
 -28  -2   3   91.20    6.28
 -28  -2   2   86.90    5.94
 -28  -2   1  432.20   13.97
 -28  -2   0    5.74    4.71
 -28  -2  -1   73.44    5.98
 -28  -2  -2   17.99    5.07
 -28  -2  -3   23.88    5.48
 -28  -2  -4    2.79    5.47
 -28  -2  -5    0.62    4.34
 -28  -2  -5   -3.61    5.75
 -28  -2  -6   13.23    5.25
 -28  -2  -6    9.57    6.21
 -30  -2  25   68.71    5.59
 -30  -2  25   65.27    5.65
  30   2 -25   70.56    6.06
 -30  -2  25   63.83    5.53
 -30  -2  24   11.55    4.64
 -30  -2  24    8.66    5.01
  30   2 -24    7.25    4.93
 -30  -2  24    9.27    5.31
 -30  -2  23   -1.45    4.72
 -30  -2  23   -0.32    4.93
  30   2 -23    7.84    5.16
 -30  -2  23    0.87    5.05
 -30  -2  22   52.30    5.93
 -30  -2  22   40.71    5.61
  30   2 -22   51.55    6.08
 -30  -2  22   46.28    5.84
 -30  -2  21  101.80    6.87
 -30  -2  21   89.49    6.45
  30   2 -21   99.71    7.29
 -30  -2  21   88.08    6.74
 -30  -2  20   68.08    6.03
 -30  -2  20   69.06    5.67
  30   2 -20   77.36    6.84
 -30  -2  20   70.00    6.76
 -30  -2  19  208.50    8.48
 -30  -2  19  227.10    8.40
  30   2 -19  257.30   10.59
 -30  -2  18    4.86    4.47
 -30  -2  18    8.51    4.81
  30   2 -18   12.37    5.78
 -30  -2  18    2.33    5.11
  30   2 -17  811.40   24.14
 -30  -2  17  797.70   23.63
 -30  -2  16    3.25    4.51
 -30  -2  16   19.49    5.22
  30   2 -16   31.37    5.35
 -30  -2  16   23.30    5.94
  30   2 -15  350.60   12.58
 -30  -2  14   -0.33    5.00
  30   2 -14   13.77    4.95
 -30  -2  14    5.29    5.27
  30   2 -13  323.90   11.49
 -30  -2  12   11.85    5.39
  30   2 -12   35.58    4.99
 -30  -2  12   36.12    5.81
  30   2 -11    8.16    4.61
 -30  -2  11   -0.78    4.98
  30   2 -10   80.77    5.86
 -30  -2  10   79.91    6.34
  30   2  -9  135.30    7.15
 -30  -2   9  157.90    7.63
  30   2  -8    6.30    4.39
 -30  -2   8    1.49    5.01
  30   2  -7  393.10   13.14
 -30  -2   7  401.10   13.43
  30   2  -6  241.90    9.32
 -30  -2   6  244.20    9.91
  30   2  -5  232.60    9.02
 -30  -2   5  219.70    9.23
  30   2  -4   43.29    4.95
 -30  -2   4   44.98    5.69
 -30  -2   3  338.60   11.70
 -30  -2   2   -0.62    4.79
 -30  -2   1  120.40    6.87
 -30  -2   0   23.48    5.48
 -30  -2  -1    6.41    5.69
 -30  -2  -2    2.48    5.74
 -30  -2  -3   13.88    6.11
 -32  -2  24   62.53    6.12
 -32  -2  24   58.40    5.57
  32   2 -24   63.11    6.18
 -32  -2  24   47.54    5.67
 -32  -2  23   74.71    5.77
 -32  -2  23   71.52    6.19
  32   2 -23   61.77    5.98
 -32  -2  23   55.87    4.93
 -32  -2  22   -0.06    5.09
 -32  -2  22    7.15    5.09
  32   2 -22    4.05    5.03
 -32  -2  22    1.45    5.37
  32   2 -21  308.30   11.37
 -32  -2  21  268.50   10.04
 -32  -2  20   13.90    5.16
 -32  -2  20   30.71    5.32
  32   2 -20   29.02    5.81
 -32  -2  20   18.87    5.53
  32   2 -19   19.79    4.91
 -32  -2  19   19.04    5.81
 -32  -2  18   -1.02    5.25
 -32  -2  18   -5.28    5.02
  32   2 -18   -2.01    5.10
 -32  -2  18    2.15    5.08
  32   2 -17   92.34    6.77
 -32  -2  17  108.00    7.44
  32   2 -16  277.10   10.63
 -32  -2  16  269.20   10.44
  32   2 -15   68.07    6.00
  32   2 -14  185.40    8.33
  32   2 -13    5.20    4.53
 -32  -2  13   11.37    5.44
  32   2 -12   20.52    4.57
 -32  -2  12   19.27    6.04
  32   2 -11  225.00    9.06
 -32  -2  11  222.50    9.47
  32   2 -10  102.30    6.45
 -32  -2  10  101.30    6.70
  32   2  -9  637.70   19.56
 -32  -2   9  642.70   19.66
  32   2  -8   64.71    5.55
 -32  -2   8   60.30    6.07
  32   2  -7    8.21    4.10
 -32  -2   7    9.73    5.35
  32   2  -6   87.83    5.67
 -32  -2   6   89.83    7.12
  32   2  -5   28.61    4.57
 -32  -2   5   24.33    6.08
 -32  -2   4   72.48    6.78
 -32  -2   3   36.94    6.19
 -32  -2   2   67.71    6.32
 -32  -2   1   46.34    6.04
 -32  -2   0   57.39    6.77
 -32  -2  -1   77.79    7.53
 -34  -2  22   11.28    5.40
 -34  -2  22   21.24    3.52
  34   2 -22   31.70    5.18
 -34  -2  22   26.32    4.50
  34   2 -21  143.40    7.50
 -34  -2  21  153.20    7.51
  34   2 -20   84.64    6.39
 -34  -2  20   75.89    5.75
 -34  -2  19   -1.45    6.03
 -34  -2  19    3.39    5.22
  34   2 -19    4.51    4.70
 -34  -2  19    4.92    5.35
  34   2 -18  150.40    7.39
 -34  -2  18  150.50    7.80
  34   2 -17  135.20    7.00
 -34  -2  17  140.80    7.65
 -34  -2  16    6.46    7.35
 -34  -2  16   24.47    7.24
  34   2 -16   27.14    5.09
 -34  -2  16   33.18    5.86
  34   2 -15   94.12    6.50
  34   2 -14   40.70    5.43
 -34  -2  14   38.66    5.85
  34   2 -13   84.70    6.18
 -34  -2  13   84.93    6.57
  34   2 -12   10.59    5.10
 -34  -2  12    3.23    5.60
  34   2 -11  108.90    6.76
 -34  -2  11  127.40    7.73
  34   2 -10   84.10    5.83
 -34  -2  10   68.18    6.34
  34   2  -9   66.89    5.74
 -34  -2   9   72.51    6.52
  34   2  -8   45.02    5.51
 -34  -2   8   49.37    6.13
  34   2  -7   26.23    5.98
 -34  -2   7   22.47    5.44
  34   2  -6   46.96    6.97
 -34  -2   6   27.24    5.35
 -34  -2   5   73.15    6.31
 -34  -2   4   25.50    5.43
 -34  -2   3   42.90    6.29
 -36  -2  19   -1.87    8.15
 -36  -2  19    7.92    6.03
  36   2 -19    5.11    5.63
 -36  -2  19   -1.23    5.27
  36   2 -18   52.21    5.92
 -36  -2  18   45.60    5.89
  36   2 -17  145.40    7.55
 -36  -2  17  132.80    7.49
 -36  -2  16    5.33    8.69
 -36  -2  16    7.01    5.35
  36   2 -16   20.60    5.21
 -36  -2  16   20.29    5.59
  36   2 -15  275.60   10.13
 -36  -2  15  251.40    9.73
  36   2 -14   13.88    4.86
 -36  -2  14    5.31    4.99
  36   2 -13   94.46    6.65
 -36  -2  13   77.38    6.09
  36   2 -12   23.48    6.28
 -36  -2  12    8.45    4.91
 -36  -2  11   26.22    4.86
  36   2 -10   -4.42   15.02
 -36  -2  10   12.88    4.36
  36   2  -9   25.46   17.28
 -36  -2   9   21.73    4.60
  36   2  -8  -10.84   16.19
 -36  -2   8  234.90    8.84
 -35   3   8   -1.37    7.85
 -35   3   8    7.05    6.04
 -35   3   9   -0.09    8.33
 -35   3   9   -2.64    5.40
  35  -3  -9    1.09    4.87
  35  -3 -10   64.16    5.60
 -35   3  11   77.09    8.98
 -35   3  11   90.58    6.82
  35  -3 -11   94.15    6.16
  35  -3 -11   73.89    6.54
 -35   3  12   12.37    8.82
 -35   3  12    0.98    5.25
  35  -3 -12    1.60    4.29
  35  -3 -12    0.23    5.79
 -35   3  14    4.65    5.08
 -35   3  14   20.45    7.16
  35  -3 -14   -3.74    4.26
  35  -3 -14   13.63    6.09
 -35   3  16   38.63    5.18
 -35   3  16   60.60    6.77
  35  -3 -16    0.89    5.13
  35  -3 -16   -2.49    6.08
  35  -3 -17    0.42    5.49
  35  -3 -17   -3.37   12.45
 -33   3   3   -1.32    4.97
 -33   3   3   -3.77    3.39
  33  -3  -3   29.18    6.08
 -33   3   4    0.91    5.89
 -33   3   4   10.95    4.30
  33  -3  -4   11.73    5.48
 -33   3   5    8.37    4.14
 -33   3   5   -6.00    6.88
  33  -3  -5   13.04    5.43
 -33   3   6   -1.19    7.01
 -33   3   6   -5.55    4.53
  33  -3  -6   -2.86    5.33
  33  -3  -7   28.45    5.53
 -33   3   8   18.05    6.28
 -33   3   8    7.04    8.07
  33  -3  -8    0.76    4.70
 -33   3   9  250.10   10.37
 -33   3   9  247.80   11.25
  33  -3  -9  194.50    7.68
  33  -3 -11  204.70    7.97
  33  -3 -11  195.90    8.86
  33  -3 -12  191.80    7.92
  33  -3 -12  198.30    9.36
 -33   3  13   58.72    7.57
 -33   3  13   35.78    5.04
  33  -3 -13   41.86    5.56
  33  -3 -13   50.46    6.51
 -33   3  14   93.23    7.61
 -33   3  14   71.78    5.74
  33  -3 -14   64.40    5.66
  33  -3 -14   66.87    6.77
  33  -3 -15  132.90    6.66
  33  -3 -15  142.90    8.10
 -33   3  16  163.60    8.14
 -33   3  16  143.90    7.00
  33  -3 -16  133.40    6.68
  33  -3 -16  158.00    8.88
 -33   3  18    6.69    4.89
 -33   3  18   -1.98    5.01
  33  -3 -18    3.42    4.50
  33  -3 -18   19.11    8.31
 -33   3  19  157.40    7.35
 -33   3  19  161.00    7.42
 -33   3  20    6.47    4.76
 -33   3  20    5.62    4.74
  33  -3 -20    9.27    4.66
  33  -3 -20    3.95    5.21
 -33   3  21   39.61    5.29
 -33   3  21   27.36    5.03
  31  -3   0   -0.26    4.70
  31  -3  -1    2.50    5.25
  31  -3  -2    2.02    5.17
  31  -3  -3  118.20    6.82
  31  -3  -4    2.75    5.37
  31  -3  -5  310.40    9.85
  31  -3  -6   21.53    4.64
  31  -3  -7  198.00    7.29
 -31   3   8    4.11    5.65
  31  -3  -8   -1.50    4.21
 -31   3   9   69.29    6.30
  31  -3  -9   48.97    5.13
  31  -3  -9   24.61    5.36
 -31   3  10   65.06    5.91
  31  -3 -10   46.62    4.87
  31  -3 -10   50.74    5.50
 -31   3  11   25.98    5.30
  31  -3 -11   12.21    4.24
  31  -3 -11    8.11    4.80
 -31   3  12   14.44    4.40
  31  -3 -12   15.49    4.69
  31  -3 -12   10.78    5.08
 -31   3  13   -0.61    5.75
 -31   3  13    3.15    3.99
  31  -3 -13    2.71    4.76
  31  -3 -13    0.54    4.86
 -31   3  14   63.08    5.06
 -31   3  14   78.22    7.06
  31  -3 -14   63.82    5.36
  31  -3 -14   64.71    6.08
  31  -3 -15  348.60   10.42
  31  -3 -15  360.00   12.64
 -31   3  16   27.76    6.47
 -31   3  16   36.22    4.85
  31  -3 -16   29.85    4.80
  31  -3 -16   37.46    5.18
 -31   3  17  238.40    8.75
 -31   3  17  269.20    9.45
  31  -3 -17  238.70    8.44
  31  -3 -17  258.80   10.04
 -31   3  18    3.85    4.74
 -31   3  18   -1.31    4.38
  31  -3 -18   -1.70    4.55
  31  -3 -18   -5.70    4.77
 -31   3  19  284.80    9.33
 -31   3  19  285.80    9.48
  31  -3 -19  291.60    9.74
  31  -3 -19  306.60   11.02
 -31   3  20   27.26    5.15
 -31   3  20   29.38    5.14
  31  -3 -20   27.93    4.89
  31  -3 -20   16.34    5.09
 -31   3  21  292.30    9.57
 -31   3  21  295.10    9.37
  31  -3 -21  277.60    9.11
  31  -3 -21  291.40   10.55
 -31   3  22    1.46    4.70
 -31   3  22    1.52    4.49
  31  -3 -22   -0.81    4.89
  31  -3 -22    3.65    4.22
 -31   3  23   -2.51    4.14
 -31   3  23    1.14    4.78
  31  -3 -23    1.26    4.26
  31  -3 -23    3.13    4.58
  29  -3   3   19.96    5.32
  29  -3   3   24.01    4.38
  29  -3   2    7.23    5.34
  29  -3   1    1.94    5.06
  29  -3   0    6.34    5.04
  29  -3  -1  201.30    7.86
  29  -3  -2  102.90    5.87
  29  -3  -3  227.50    7.80
  29  -3  -4  178.30    6.85
  29  -3  -5   56.56    4.85
  29  -3  -6    4.82    3.95
  29  -3  -7  260.20    8.55
 -29   3   8    2.49    4.49
  29  -3  -8    2.14    4.20
  29  -3  -8    3.99    3.99
 -29   3   9   -3.74    3.66
  29  -3  -9   -3.28    4.09
  29  -3  -9    5.89    4.31
 -29   3  10   14.09    4.34
  29  -3 -10   15.74    4.49
  29  -3 -10   14.81    4.72
 -29   3  11  177.90    7.16
  29  -3 -11  168.30    7.34
  29  -3 -11  164.30    7.77
 -29   3  12   64.18    5.15
  29  -3 -12   65.41    5.30
  29  -3 -12   61.86    5.64
 -29   3  13  149.70    6.74
  29  -3 -13  158.10    6.88
  29  -3 -13  150.90    7.64
 -29   3  14    5.11    4.51
  29  -3 -14   -1.92    4.16
  29  -3 -14   -0.95    4.41
 -29   3  15  322.10    9.94
 -29   3  15  348.50   10.68
  29  -3 -15  322.30   10.07
  29  -3 -15  316.60   11.41
 -29   3  16   48.82    5.18
 -29   3  16   62.21    5.59
  29  -3 -16   60.10    5.51
  29  -3 -16   61.97    5.97
 -29   3  17  107.10    6.43
 -29   3  17  122.60    6.59
  29  -3 -17  126.30    6.65
  29  -3 -17  105.70    6.67
 -29   3  18   25.92    4.98
 -29   3  18   28.90    5.37
  29  -3 -18   31.11    4.86
  29  -3 -18   40.65    5.48
 -29   3  19   63.16    6.11
 -29   3  19   64.85    5.78
  29  -3 -19   57.20    5.53
  29  -3 -19   53.70    5.64
 -29   3  20   13.65    4.70
 -29   3  20    1.66    4.44
  29  -3 -20    7.79    4.50
  29  -3 -20   17.02    4.90
 -29   3  21   31.25    4.89
 -29   3  21   20.89    5.29
  29  -3 -21   22.46    5.16
  29  -3 -21   22.70    5.42
 -29   3  22   46.94    4.83
 -29   3  22   41.92    5.50
  29  -3 -22   43.27    5.12
  29  -3 -22   31.29    4.76
 -29   3  23  110.80    6.36
 -29   3  23  116.00    6.19
  29  -3 -23  128.10    6.74
  29  -3 -23  131.10    6.51
 -29   3  24   27.14    4.86
 -29   3  24   24.30    4.20
  29  -3 -24   17.57    4.20
  29  -3 -24   25.47    4.61
 -27   3  -6   -3.94    7.04
  27  -3   6   10.31    5.74
  27  -3   6   24.96    6.28
  27  -3   5   66.07    6.19
  27  -3   5   52.07    5.71
  27  -3   4  156.80    7.45
  27  -3   3  321.50   10.00
  27  -3   2   24.10    4.83
  27  -3   1  416.00   11.26
  27  -3   0   -1.25    4.12
  27  -3  -1  130.90    5.94
  27  -3  -2    2.01    3.75
  27  -3  -3    0.99    3.88
  27  -3  -4    4.80    3.97
  27  -3  -5   10.78    4.11
 -27   3   6    8.03    3.93
  27  -3  -6    4.75    3.72
 -27   3   7  615.70   15.31
  27  -3  -7  633.50   15.59
  27  -3  -7  630.60   18.22
 -27   3   8  187.50    7.41
  27  -3  -8  189.70    7.22
  27  -3  -8  177.80    7.30
 -27   3   9  638.00   15.97
  27  -3  -9  652.00   16.35
  27  -3  -9  656.80   19.53
 -27   3  10   19.02    4.06
  27  -3 -10   26.89    4.55
  27  -3 -10   24.22    4.59
 -27   3  11  477.60   12.98
  27  -3 -11  463.50   12.60
  27  -3 -11  451.10   14.33
 -27   3  12   41.48    4.55
  27  -3 -12   28.59    4.69
  27  -3 -12   30.15    4.67
 -27   3  13  284.40    9.24
  27  -3 -13  287.30    9.46
  27  -3 -13  267.30   10.10
 -27   3  14    8.71    4.27
  27  -3 -14    9.63    4.45
  27  -3 -14    8.56    4.68
 -27   3  15   38.42    4.91
  27  -3 -15   39.79    4.97
  27  -3 -15   29.04    5.13
 -27   3  16    3.77    4.40
  27  -3 -16    6.37    4.65
  27  -3 -16    6.02    4.48
 -27   3  17   13.66    4.92
 -27   3  17   19.01    4.68
  27  -3 -17   12.07    4.77
  27  -3 -17    8.27    4.75
 -27   3  18   35.65    5.14
 -27   3  18   22.09    5.03
  27  -3 -18   21.88    4.94
  27  -3 -18   25.62    5.02
 -27   3  19  184.90    8.02
 -27   3  19  197.80    7.85
  27  -3 -19  193.40    7.85
  27  -3 -19  201.40    8.59
 -27   3  20  285.70    9.52
 -27   3  20  284.90    9.44
  27  -3 -20  274.20    9.47
  27  -3 -20  279.70   10.70
 -27   3  21  325.40   10.27
 -27   3  21  342.50   10.70
  27  -3 -21  320.90   10.32
  27  -3 -21  323.40   11.61
 -27   3  22   -3.90    4.30
 -27   3  22    3.63    4.36
  27  -3 -22    0.01    4.39
  27  -3 -22    3.27    4.74
 -27   3  23  494.80   13.26
 -27   3  23  454.80   12.39
  27  -3 -23  475.50   13.19
  27  -3 -23  453.80   14.50
 -27   3  24   19.15    5.10
 -27   3  24   17.85    4.49
  27  -3 -24   19.44    4.47
  27  -3 -24   20.77    5.01
 -27   3  25  194.90    7.41
 -27   3  25  185.80    6.74
  27  -3 -25  187.00    7.37
  27  -3 -25  194.80    7.95
 -25   3  -8    8.89    8.42
  25  -3   8    5.29    5.73
  25  -3   8    0.38    5.71
  25  -3   7  106.80    6.99
  25  -3   7   90.24    7.15
  25  -3   6   12.00    5.97
  25  -3   5  254.40    9.14
  25  -3   4  121.40    6.20
  25  -3   3   76.92    5.51
  25  -3   2   23.04    4.20
  25  -3   1  164.90    6.48
  25  -3   0   10.14    3.87
  25  -3  -1    1.62    3.72
  25  -3  -2    7.51    3.85
  25  -3  -3  268.00    8.48
 -25   3   4    9.00    3.66
  25  -3  -4    9.56    3.81
 -25   3   5  220.10    7.64
  25  -3  -5  231.30    7.94
 -25   3   6  195.40    7.32
 -25   3   7  701.40   17.06
  25  -3  -7  686.70   16.60
  25  -3  -7  726.80   20.94
 -25   3   8    0.71    3.47
  25  -3  -8    0.73    3.82
  25  -3  -8    0.85    3.69
 -25   3   9  361.60   10.57
  25  -3  -9  366.00   10.47
  25  -3  -9  353.50   11.68
 -25   3  10  149.30    6.35
  25  -3 -10  147.70    6.52
  25  -3 -10  145.90    6.78
 -25   3  11  177.80    7.37
  25  -3 -11  176.00    6.88
  25  -3 -11  169.50    7.36
 -25   3  12  178.70    7.40
  25  -3 -12  187.20    7.69
  25  -3 -12  188.10    8.13
 -25   3  13   13.10    4.26
  25  -3 -13   20.67    4.26
  25  -3 -13   13.89    4.49
 -25   3  14   80.50    5.92
  25  -3 -14   65.44    5.59
  25  -3 -14   69.89    5.74
 -25   3  15  260.40    9.05
  25  -3 -15  270.90    9.40
  25  -3 -15  254.30    9.89
 -25   3  16   63.15    5.62
  25  -3 -16   64.34    5.58
  25  -3 -16   59.24    5.49
 -25   3  17  423.30   12.53
  25  -3 -17  403.70   11.82
  25  -3 -17  419.30   13.91
 -25   3  18   24.39    5.35
 -25   3  18   22.41    4.99
  25  -3 -18   27.89    4.97
  25  -3 -18   24.57    4.48
 -25   3  19  422.50   12.33
 -25   3  19  448.60   12.93
  25  -3 -19  431.50   12.45
  25  -3 -19  425.40   14.00
 -25   3  20   85.47    5.99
 -25   3  20   73.37    5.53
  25  -3 -20   75.53    6.03
  25  -3 -20   73.10    6.11
 -25   3  21  394.90   11.32
 -25   3  21  395.10   11.73
  25  -3 -21  434.60   12.59
  25  -3 -21  399.50   13.60
 -25   3  22   60.85    5.44
 -25   3  22   70.47    5.92
  25  -3 -22   67.79    5.89
  25  -3 -22   72.52    5.92
 -25   3  23   -4.94    4.26
 -25   3  23    2.73    4.65
  25  -3 -23    2.32    4.70
  25  -3 -23   -1.79    4.53
 -25   3  24   11.35    4.60
 -25   3  24    6.42    4.65
  25  -3 -24   13.44    4.96
  25  -3 -24    9.61    4.83
 -25   3  25    5.12    4.61
 -25   3  25    7.97    4.67
  25  -3 -25    2.59    4.45
  25  -3 -25    1.19    4.44
 -25   3  26   23.71    4.50
 -25   3  26   36.72    4.09
  25  -3 -26   33.19    4.65
  25  -3 -26   33.94    4.82
 -23   3 -10   -0.14    8.91
  23  -3  10    0.92    5.03
  23  -3  10    2.99    6.32
 -23   3  -9   -7.13    6.50
  23  -3   9  156.40    7.41
  23  -3   9  155.60    8.18
  23  -3   8   67.27    5.97
  23  -3   7  134.10    5.88
  23  -3   6   26.00    4.25
  23  -3   5    8.25    3.76
  23  -3   4    2.72    3.76
  23  -3   3    9.03    3.99
  23  -3   2    6.01    3.55
  23  -3   1  325.40    9.56
  23  -3   0    5.10    3.45
 -23   3   1  428.00   11.56
  23  -3  -1  415.40   11.24
 -23   3   2   -1.94    3.47
  23  -3  -2    4.59    3.83
 -23   3   3  599.30   14.95
  23  -3  -3  603.00   15.02
 -23   3   4  220.00    7.75
  23  -3  -4  234.00    7.80
 -23   3   5  157.30    6.22
  23  -3  -5  156.90    6.57
  23  -3  -5  166.30    6.03
 -23   3   6    0.26    3.55
  23  -3  -6    4.77    3.59
  23  -3  -6    0.28    3.07
 -23   3   7  195.00    7.26
  23  -3  -7  188.50    7.15
  23  -3  -7  189.10    7.43
 -23   3   8    3.14    3.53
  23  -3  -8   -0.29    3.92
  23  -3  -8    0.79    3.58
 -23   3   9   15.79    3.97
  23  -3  -9   26.05    4.19
  23  -3  -9   18.20    3.90
 -23   3  10    5.02    4.07
  23  -3 -10    0.34    3.75
  23  -3 -10    0.23    3.98
 -23   3  11 1021.00   23.57
  23  -3 -11  988.30   22.90
  23  -3 -11 1026.00   29.24
 -23   3  12  153.60    7.06
  23  -3 -12  161.20    7.01
  23  -3 -12  139.40    7.04
 -23   3  13  684.70   17.26
  23  -3 -13  660.60   16.80
  23  -3 -13  684.70   20.37
 -23   3  14   56.19    5.61
  23  -3 -14   42.44    4.93
  23  -3 -14   45.45    5.12
 -23   3  15  771.30   18.96
  23  -3 -15  732.00   18.21
  23  -3 -15  749.00   22.09
 -23   3  16   29.36    5.04
  23  -3 -16   22.06    4.45
  23  -3 -16    9.74    4.52
 -23   3  17  427.10   12.77
  23  -3 -17  407.60   11.77
  23  -3 -17  420.20   14.00
 -23   3  18   35.20    4.94
 -23   3  18   47.20    4.40
  23  -3 -18   60.80    5.49
  23  -3 -18   48.57    5.36
 -23   3  19   30.00    5.00
 -23   3  19   31.49    4.71
  23  -3 -19   43.45    5.46
  23  -3 -19   33.52    5.16
 -23   3  20  213.50    8.47
 -23   3  20  200.10    8.09
  23  -3 -20  213.90    8.62
  23  -3 -20  224.40    9.19
 -23   3  21  126.60    6.61
 -23   3  21  111.90    6.09
  23  -3 -21  112.70    7.01
  23  -3 -21  122.20    6.88
 -23   3  22   12.95    4.80
 -23   3  22   25.32    4.56
  23  -3 -22   11.45    5.31
  23  -3 -22    9.03    4.86
 -23   3  23  203.90    8.06
 -23   3  23  195.90    8.09
  23  -3 -23  190.90    8.17
  23  -3 -23  185.40    8.38
 -23   3  24   -2.87    4.13
 -23   3  24    0.99    4.07
  23  -3 -24    2.60    4.49
  23  -3 -24    8.83    4.76
 -23   3  25  281.20    8.44
 -23   3  25  278.50    9.26
  23  -3 -25  282.40    9.22
  23  -3 -25  282.10    9.99
 -23   3  26    7.82    4.48
 -23   3  26    8.46    4.53
  23  -3 -26    5.59    4.67
  23  -3 -26    6.88    4.40
 -23   3  27  470.40   12.56
 -23   3  27  460.20   11.99
  23  -3 -27  495.80   15.35
 -21   3 -12    5.53    9.58
  21  -3  12    6.65    7.34
  21  -3  12    8.44    5.56
 -21   3 -11    4.01    9.99
  21  -3  11   94.58    6.01
  21  -3  11   86.35    7.41
 -21   3 -10   12.67    6.89
  21  -3  10   70.31    5.22
  21  -3  10   74.12    6.45
  21  -3   9   60.66    4.77
  21  -3   8   15.09    3.94
  21  -3   7   17.04    3.99
  21  -3   6   15.37    3.90
  21  -3   5  113.10    5.48
  21  -3   4  106.20    5.48
 -21   3  -3  422.90   11.86
  21  -3   3  416.00   11.09
 -21   3  -2    4.18    3.51
  21  -3   2   -0.12    3.49
 -21   3  -1  701.50   16.89
  21  -3   1  716.90   17.23
 -21   3   0  245.10    8.02
  21  -3   0  241.20    7.76
 -21   3   1  461.50   12.31
  21  -3  -1  473.20   12.24
 -21   3   2   34.24    4.15
  21  -3  -2   36.48    3.97
 -21   3   3  285.20    8.72
  21  -3  -3  311.10    9.34
 -21   3   4  324.00    9.73
  21  -3  -4  312.60    9.25
 -21   3   5   33.37    4.22
  21  -3  -5   30.34    3.94
  21  -3  -5   29.38    3.21
 -21   3   6  508.60   13.22
  21  -3  -6  467.70   12.29
  21  -3  -6  492.20   14.62
 -21   3   7  326.10   10.16
  21  -3  -7  306.20    9.41
  21  -3  -7  297.70   10.17
 -21   3   8  358.00   10.53
  21  -3  -8  373.40   10.86
  21  -3  -8  350.00   11.49
 -21   3   9  182.80    6.92
  21  -3  -9  179.20    7.01
  21  -3  -9  195.50    7.82
 -21   3  10 1376.00   30.85
  21  -3 -10 1344.00   30.00
  21  -3 -10 1370.00   37.91
 -21   3  11  373.70   11.11
  21  -3 -11  358.50   10.60
  21  -3 -11  364.50   12.28
 -21   3  12   78.45    5.49
  21  -3 -12   66.46    5.12
  21  -3 -12   67.84    5.49
 -21   3  13 2066.00   44.91
  21  -3 -13 2050.00   44.19
  21  -3 -13 2007.00   54.81
 -21   3  14   11.31    4.70
  21  -3 -14    2.61    4.47
  21  -3 -14    5.53    4.44
 -21   3  15   13.87    4.97
  21  -3 -15   14.27    4.59
  21  -3 -15   13.78    4.51
 -21   3  16   96.45    6.28
  21  -3 -16  102.70    6.01
  21  -3 -16   98.73    6.47
 -21   3  17   -1.83    4.32
  21  -3 -17    6.85    4.51
  21  -3 -17   -2.82    4.51
 -21   3  18  172.40    7.36
  21  -3 -18  167.40    7.14
  21  -3 -18  174.30    8.02
 -21   3  19  139.50    7.13
 -21   3  19  129.90    6.34
  21  -3 -19  137.90    7.06
  21  -3 -19  140.40    6.93
 -21   3  20  216.90    8.25
 -21   3  20  222.50    7.89
  21  -3 -20  222.90    8.70
  21  -3 -20  220.80    9.21
 -21   3  21  455.40   12.86
 -21   3  21  472.10   13.07
  21  -3 -21  453.10   12.99
  21  -3 -21  485.70   15.39
 -21   3  22   -6.72    4.70
 -21   3  22    7.47    4.15
  21  -3 -22    4.57    4.58
  21  -3 -22    2.01    4.70
 -21   3  23  222.80    8.52
 -21   3  23  204.60    8.01
  21  -3 -23  217.30    8.56
  21  -3 -23  201.50    8.62
 -21   3  24    7.64    4.54
 -21   3  24    2.52    3.86
  21  -3 -24    6.08    3.93
  21  -3 -24    8.10    4.22
 -21   3  25  228.50    8.40
 -21   3  25  216.40    8.10
  21  -3 -25  229.00    8.52
  21  -3 -25  239.90    9.13
 -21   3  26   -2.78    4.42
 -21   3  26   -2.80    4.47
  21  -3 -26   -0.36    4.72
  21  -3 -26   -1.76    4.46
 -21   3  27    3.02    4.07
 -21   3  27    1.86    4.34
  21  -3 -27    3.27    3.87
 -19   3 -13    7.36    9.56
  19  -3  13    6.50    5.86
  19  -3  13   -3.63    5.89
 -19   3 -12   -4.32    7.93
  19  -3  12   -3.60    4.85
  19  -3  12    3.19    5.31
 -19   3 -11    6.64    7.52
  19  -3  11   -3.80    4.28
  19  -3  11    1.48    5.05
 -19   3 -10    7.22    6.89
  19  -3  10    4.09    3.91
  19  -3   9  141.00    6.28
  19  -3   8    2.74    3.87
  19  -3   7  320.10    9.52
 -19   3  -6  216.70    7.66
  19  -3   6  226.80    7.65
 -19   3  -5  939.30   21.67
  19  -3   5  925.00   21.36
 -19   3  -4   38.25    4.20
  19  -3   4   37.69    4.36
 -19   3  -3  237.10    8.01
  19  -3   3  224.60    7.67
 -19   3  -2    2.87    3.66
  19  -3   2    0.71    3.47
 -19   3  -1  205.60    7.21
  19  -3   1  223.50    7.49
 -19   3   0    1.98    3.15
  19  -3   0   -1.79    3.31
 -19   3   1    4.48    3.55
  19  -3  -1    5.02    3.49
 -19   3   2  223.60    7.66
  19  -3  -2  216.90    7.50
 -19   3   3  661.10   16.04
  19  -3  -3  658.00   15.83
  19  -3  -3  644.90   17.92
  19  -3  -3  667.20   18.54
 -19   3   4 3168.00   65.92
  19  -3  -4 3215.00   67.03
  19  -3  -4 3169.00   84.25
 -19   3   5 1996.00   42.76
  19  -3  -5 2008.00   42.89
  19  -3  -5 2115.00   56.69
 -19   3   6  543.60   13.90
  19  -3  -6  518.20   13.40
  19  -3  -6  500.30   14.84
 -19   3   7 1387.00   30.34
  19  -3  -7 1379.00   30.51
  19  -3  -7 1421.00   39.00
 -19   3   8 1637.00   35.56
  19  -3  -8 1647.00   35.88
  19  -3  -8 1673.00   45.49
 -19   3   9  482.90   13.15
  19  -3  -9  475.50   12.76
  19  -3  -9  446.20   14.12
 -19   3  10  130.80    6.15
  19  -3 -10  113.30    6.02
  19  -3 -10  122.60    6.35
 -19   3  11  240.10    8.36
  19  -3 -11  230.00    8.15
  19  -3 -11  233.40    9.22
 -19   3  12  588.30   15.54
  19  -3 -12  592.60   15.39
  19  -3 -12  627.70   18.98
 -19   3  13    3.74    4.27
  19  -3 -13    0.49    4.09
  19  -3 -13    4.04    4.15
 -19   3  14  458.80   12.97
  19  -3 -14  460.90   13.14
  19  -3 -14  481.20   15.40
 -19   3  15  415.20   12.17
  19  -3 -15  408.10   11.99
  19  -3 -15  445.90   14.44
 -19   3  16   13.36    4.89
  19  -3 -16   11.46    4.72
  19  -3 -16    7.34    4.61
 -19   3  17  710.20   18.02
  19  -3 -17  762.10   18.97
  19  -3 -17  742.70   22.11
 -19   3  18   22.17    4.70
  19  -3 -18   24.84    5.19
  19  -3 -18   31.71    4.88
 -19   3  19 1242.00   28.36
 -19   3  19 1210.00   27.64
  19  -3 -19 1239.00   28.31
  19  -3 -19 1211.00   34.20
 -19   3  20   56.53    4.97
 -19   3  20   55.98    5.81
  19  -3 -20   59.55    5.68
  19  -3 -20   57.66    5.41
 -19   3  21  316.20    9.77
 -19   3  21  335.70   10.77
  19  -3 -21  314.70   10.57
  19  -3 -21  322.80   11.25
 -19   3  22    2.09    4.31
 -19   3  22   -0.81    4.48
  19  -3 -22   -2.14    5.16
  19  -3 -22   -2.87    4.33
 -19   3  23  160.60    6.99
 -19   3  23  167.80    7.39
  19  -3 -23  164.60    7.23
  19  -3 -23  174.50    7.94
 -19   3  24   96.56    6.29
 -19   3  24   87.21    5.89
  19  -3 -24   83.58    5.67
  19  -3 -24   85.34    6.03
 -19   3  25    5.07    4.78
 -19   3  25   -5.03    4.48
  19  -3 -25    3.58    5.05
  19  -3 -25    2.26    4.51
 -19   3  26   23.43    4.95
 -19   3  26   30.23    4.91
  19  -3 -26   14.68    5.02
  19  -3 -26   23.94    4.44
 -19   3  27  108.50    5.80
 -19   3  27  112.50    5.22
  19  -3 -27  102.60    5.87
 -17   3 -15   11.07    9.70
  17  -3  15   -3.91    4.85
  17  -3  15    8.05    5.87
 -17   3 -14    8.63    7.49
  17  -3  14   10.73    5.31
  17  -3  14    7.62    5.31
 -17   3 -13   22.23    6.70
  17  -3  13   11.89    5.00
  17  -3  13   13.24    5.70
 -17   3 -12   74.11    7.06
  17  -3  12   56.80    5.71
  17  -3  12   46.28    5.01
 -17   3 -11  178.10    8.40
  17  -3  11  137.50    6.51
 -17   3 -10   57.06    5.50
  17  -3  10   56.83    5.12
 -17   3  -9  587.10   15.01
  17  -3   9  577.70   14.74
 -17   3  -8  159.60    6.70
  17  -3   8  163.60    6.90
 -17   3  -7  273.60    8.57
  17  -3   7  274.50    8.81
 -17   3  -6    3.09    3.61
  17  -3   6    0.06    3.75
 -17   3  -5  169.60    6.79
  17  -3   5  160.40    6.55
 -17   3  -4   22.42    3.85
  17  -3   4   25.61    4.04
 -17   3  -3  109.70    5.55
  17  -3   3  110.70    5.85
 -17   3  -2   98.52    5.36
  17  -3   2   98.68    5.23
 -17   3  -1  485.50   12.78
  17  -3   1  465.80   12.17
 -17   3   0    6.02    3.16
  17  -3   0    2.71    3.42
 -17   3   1  671.80   16.12
  17  -3  -1  671.20   16.22
 -17   3   2   50.71    4.15
  17  -3  -2   57.60    4.26
 -17   3   3  368.40   10.42
  17  -3  -3  353.80   10.11
  17  -3  -3  352.10   10.33
  17  -3  -3  334.90    9.98
 -17   3   4  101.90    5.41
  17  -3  -4   97.45    5.46
  17  -3  -4  103.20    4.66
 -17   3   5 3108.00   64.63
  17  -3  -5 3175.00   66.17
  17  -3  -5 3099.00   82.49
 -17   3   6  476.30   12.62
  17  -3  -6  496.40   13.09
  17  -3  -6  495.40   14.76
 -17   3   7  110.40    5.96
  17  -3  -7   96.56    5.70
  17  -3  -7  100.10    5.51
 -17   3   8  340.70   10.10
  17  -3  -8  342.00   10.18
  17  -3  -8  329.10   10.94
 -17   3   9   -3.32    3.64
  17  -3  -9    4.08    3.78
  17  -3  -9   -1.68    3.83
 -17   3  10   -0.47    4.11
  17  -3 -10   -0.27    4.07
  17  -3 -10    3.32    3.81
 -17   3  11  438.80   12.56
  17  -3 -11  423.60   11.98
  17  -3 -11  426.10   13.73
 -17   3  12  101.80    6.14
  17  -3 -12  108.90    6.35
  17  -3 -12  105.00    5.89
 -17   3  13 1080.00   25.20
  17  -3 -13 1066.00   24.65
  17  -3 -13 1029.00   29.32
 -17   3  14  138.50    6.53
  17  -3 -14  141.60    6.77
  17  -3 -14  148.00    7.36
 -17   3  15  747.90   18.82
  17  -3 -15  718.10   18.08
  17  -3 -15  730.80   21.77
 -17   3  16   -3.38    4.69
  17  -3 -16   -0.26    4.64
  17  -3 -16    0.45    4.51
 -17   3  17 1274.00   29.41
  17  -3 -17 1257.00   29.05
  17  -3 -17 1289.00   36.21
 -17   3  18   61.23    6.04
  17  -3 -18   50.09    6.03
  17  -3 -18   48.42    5.28
 -17   3  19   16.48    4.57
 -17   3  19   24.40    5.20
  17  -3 -19   26.88    5.13
  17  -3 -19   25.17    5.03
 -17   3  20   25.10    5.38
 -17   3  20   29.54    4.54
  17  -3 -20   31.56    4.90
  17  -3 -20   43.77    5.33
 -17   3  21   13.20    4.48
 -17   3  21   14.05    5.12
  17  -3 -21   15.53    4.64
  17  -3 -21    7.69    4.26
 -17   3  22   35.76    5.33
 -17   3  22   28.71    4.81
  17  -3 -22   22.25    5.08
  17  -3 -22   29.64    4.57
 -17   3  23   30.81    5.20
 -17   3  23   23.37    4.86
  17  -3 -23   38.08    5.35
  17  -3 -23   30.39    4.64
 -17   3  24    8.53    5.02
 -17   3  24    2.70    4.47
  17  -3 -24    7.92    5.30
  17  -3 -24    6.50    4.29
 -17   3  25  563.00   14.73
 -17   3  25  560.40   14.99
  17  -3 -25  542.30   14.87
  17  -3 -25  532.10   16.50
 -17   3  26   -0.24    4.25
 -17   3  26   -5.19    4.69
  17  -3 -26    4.57    4.78
  17  -3 -26    0.28    4.39
 -17   3  27  143.60    6.82
 -17   3  27  151.30    6.41
  17  -3 -27  147.40    6.90
 -15   3 -16    1.40    7.49
  15  -3  16    2.71    5.20
  15  -3  16   -2.23    4.71
 -15   3 -15  189.10    9.73
  15  -3  15  128.00    7.18
  15  -3  15  145.50    7.37
 -15   3 -14   11.98    5.05
  15  -3  14    6.56    4.88
  15  -3  14   14.15    5.39
 -15   3 -13  416.40   12.66
 -15   3 -12  569.90   15.14
  15  -3  12  490.90   13.09
 -15   3 -11  194.20    7.60
  15  -3  11  181.10    7.22
 -15   3 -10   72.39    5.40
  15  -3  10   61.07    5.30
 -15   3  -9  212.70    7.95
  15  -3   9  188.10    7.19
 -15   3  -8    3.04    3.50
  15  -3   8    5.83    3.98
 -15   3  -7   27.91    4.19
  15  -3   7   29.85    4.41
 -15   3  -6   39.00    4.44
  15  -3   6   40.53    4.82
 -15   3  -5  252.40    8.25
  15  -3   5  258.20    8.18
 -15   3  -4  178.20    6.79
  15  -3   4  178.90    6.89
 -15   3  -3  513.10   13.11
  15  -3   3  518.90   13.00
 -15   3  -2  401.50   10.78
  15  -3   2  425.60   11.42
 -15   3  -1 1134.00   25.36
  15  -3   1 1141.00   25.46
 -15   3   0  100.80    5.33
  15  -3   0  103.60    5.15
 -15   3   1  957.60   22.06
  15  -3  -1  930.40   21.41
  15  -3  -1  920.80   25.17
  15  -3  -1  981.10   26.79
 -15   3   2  656.20   15.94
  15  -3  -2  681.90   16.44
  15  -3  -2  676.50   18.78
  15  -3  -2  652.70   18.07
 -15   3   3  494.20   12.71
  15  -3  -3  489.80   12.85
  15  -3  -3  497.30   14.32
  15  -3  -3  505.40   14.52
 -15   3   4   45.55    4.08
  15  -3  -4   40.90    4.30
  15  -3  -4   31.98    3.31
 -15   3   5  108.50    5.64
  15  -3  -5  117.80    5.90
  15  -3  -5  107.80    5.06
 -15   3   6    3.12    3.69
  15  -3  -6    3.46    3.84
  15  -3  -6   11.24    3.28
 -15   3   7  803.50   19.09
  15  -3  -7  784.80   18.77
  15  -3  -7  796.20   22.71
 -15   3   8   -0.93    3.64
  15  -3  -8    5.19    4.03
  15  -3  -8    6.70    3.69
 -15   3   9  917.40   21.75
  15  -3  -9  966.00   22.60
  15  -3  -9  981.10   27.75
 -15   3  10  118.80    6.27
  15  -3 -10  127.20    6.32
  15  -3 -10  123.90    6.27
 -15   3  11 2194.00   47.11
  15  -3 -11 2260.00   48.31
  15  -3 -11 2266.00   61.39
 -15   3  12   14.33    4.59
  15  -3 -12    4.10    4.32
  15  -3 -12    8.48    4.20
 -15   3  13  606.30   15.67
  15  -3 -13  632.90   16.41
  15  -3 -13  666.00   20.31
 -15   3  14   75.70    5.49
  15  -3 -14   83.97    6.17
  15  -3 -14   85.08    5.87
 -15   3  15  242.90    9.25
  15  -3 -15  248.90    8.83
  15  -3 -15  235.20    9.35
 -15   3  16  291.80   10.14
  15  -3 -16  292.50    9.83
  15  -3 -16  285.20   10.72
 -15   3  17   51.46    5.53
  15  -3 -17   59.86    5.78
  15  -3 -17   54.76    5.29
 -15   3  18   82.44    6.06
  15  -3 -18   90.37    6.66
  15  -3 -18   77.25    5.74
 -15   3  19  306.20   10.31
 -15   3  19  313.40   10.20
  15  -3 -19  314.60   10.62
  15  -3 -19  310.10   11.32
 -15   3  20   13.26    5.13
 -15   3  20    2.18    4.74
  15  -3 -20    8.23    5.20
  15  -3 -20   11.24    4.79
 -15   3  21 1033.00   24.30
 -15   3  21  989.90   23.06
  15  -3 -21 1021.00   24.29
  15  -3 -21 1001.00   28.81
 -15   3  22   -5.98    4.76
 -15   3  22   -2.68    4.75
  15  -3 -22   -0.83    4.92
  15  -3 -22    6.58    4.09
 -15   3  23  589.50   15.26
 -15   3  23  580.40   15.24
  15  -3 -23  591.90   15.90
  15  -3 -23  596.80   18.14
 -15   3  24    3.22    4.45
 -15   3  24    1.69    4.61
  15  -3 -24    2.69    4.60
  15  -3 -24    0.82    4.49
 -15   3  25  266.40    9.49
 -15   3  25  263.30    9.12
  15  -3 -25  259.40    8.84
  15  -3 -25  277.00   10.03
 -15   3  26  194.60    8.03
 -15   3  26  216.40    8.13
  15  -3 -26  234.50    8.01
  15  -3 -26  199.20    7.96
 -15   3  27   58.71    5.19
 -15   3  27   59.07    5.35
  15  -3 -27   59.77    4.37
 -13   3 -18   15.62    7.87
 -13   3 -17  350.40   12.22
 -13   3 -16   38.66    6.47
  13  -3  16   34.87    5.08
  13  -3  16   32.85    5.58
 -13   3 -15  273.90    9.70
  13  -3  15  250.90    9.32
  13  -3  15  234.00    8.16
 -13   3 -14   38.50    5.12
  13  -3  14   30.47    4.91
  13  -3  14   32.22    5.14
 -13   3 -13  109.00    6.36
  13  -3  13   99.80    5.77
 -13   3 -12   84.71    5.68
  13  -3  12   78.13    5.65
 -13   3 -11  312.00    9.61
  13  -3  11  314.30    9.74
 -13   3 -10    8.47    3.81
  13  -3  10    3.07    3.95
 -13   3  -9  184.60    7.26
  13  -3   9  184.50    7.54
 -13   3  -8 1183.00   26.56
  13  -3   8 1194.00   26.86
 -13   3  -7 1246.00   27.71
  13  -3   7 1234.00   27.68
 -13   3  -6   56.48    4.46
  13  -3   6   59.34    4.53
 -13   3  -5  649.90   15.73
  13  -3   5  656.50   16.18
 -13   3  -4   78.54    4.86
  13  -3   4   84.74    4.92
 -13   3  -3 2414.00   50.99
  13  -3   3 2392.00   50.49
 -13   3  -2  110.80    5.52
  13  -3   2  118.90    5.78
 -13   3  -1  132.20    5.81
  13  -3   1  132.70    5.70
 -13   3   0   18.50    3.56
  13  -3   0   14.86    3.75
  13  -3   0   18.60    1.82
  13  -3   0   18.70    1.90
 -13   3   1  576.60   14.13
  13  -3  -1  592.60   14.84
  13  -3  -1  585.50   16.35
  13  -3  -1  619.20   17.25
 -13   3   2  842.80   19.40
  13  -3  -2  830.00   19.53
  13  -3  -2  815.20   22.49
  13  -3  -2  814.20   22.51
 -13   3   3  381.80   10.70
  13  -3  -3  432.30   11.73
 -13   3   4  134.00    6.08
  13  -3  -4  124.70    5.85
  13  -3  -4  116.70    5.21
 -13   3   5  427.70   11.77
  13  -3  -5  441.00   11.95
  13  -3  -5  443.50   13.39
 -13   3   6  492.20   12.99
  13  -3  -6  472.10   12.63
  13  -3  -6  493.40   14.85
 -13   3   7  683.70   16.57
  13  -3  -7  712.70   17.33
  13  -3  -7  724.90   20.92
 -13   3   8  109.90    5.70
  13  -3  -8  123.70    5.99
  13  -3  -8  107.60    5.67
 -13   3   9 2993.00   62.89
  13  -3  -9 2962.00   62.24
  13  -3  -9 3040.00   81.20
 -13   3  10   58.69    5.25
  13  -3 -10   52.03    5.07
  13  -3 -10   55.05    5.03
 -13   3  11  531.30   14.35
  13  -3 -11  544.60   14.59
  13  -3 -11  551.30   17.15
 -13   3  12  131.30    6.59
  13  -3 -12  144.70    7.05
  13  -3 -12  135.10    7.10
 -13   3  13   -0.71    4.35
  13  -3 -13    8.60    4.69
  13  -3 -13    0.52    4.35
 -13   3  14   45.91    5.46
  13  -3 -14   45.30    5.57
  13  -3 -14   57.02    5.63
 -13   3  15   14.97    4.78
  13  -3 -15    7.78    4.98
  13  -3 -15   11.77    4.45
 -13   3  16    4.98    4.27
  13  -3 -16    1.29    4.37
  13  -3 -16    7.83    4.45
 -13   3  17  687.80   17.49
  13  -3 -17  687.40   17.84
  13  -3 -17  675.90   20.48
 -13   3  18  226.00    8.75
  13  -3 -18  223.90    8.04
  13  -3 -18  239.30    9.37
 -13   3  19  689.90   17.58
 -13   3  19  710.80   17.83
  13  -3 -19  701.40   17.62
  13  -3 -19  661.50   19.77
 -13   3  20  125.40    6.92
 -13   3  20  132.60    6.48
  13  -3 -20  130.80    7.12
  13  -3 -20  122.90    6.56
 -13   3  21  423.30   12.62
 -13   3  21  405.20   12.22
  13  -3 -21  436.60   12.62
  13  -3 -21  418.60   13.87
 -13   3  22  474.10   13.16
 -13   3  22  475.80   13.30
  13  -3 -22  454.70   13.06
  13  -3 -22  434.30   13.91
 -13   3  23   97.14    6.32
 -13   3  23   84.66    6.11
  13  -3 -23   95.25    6.08
  13  -3 -23   92.05    5.65
 -13   3  24    5.63    4.52
 -13   3  24    9.59    4.91
  13  -3 -24    6.06    4.20
  13  -3 -24   11.48    4.22
 -13   3  25   -3.28    4.77
 -13   3  25    1.51    4.37
  13  -3 -25    3.61    4.47
  13  -3 -25    1.78    3.67
 -13   3  26  229.70    8.60
 -13   3  26  206.30    7.87
  13  -3 -26  220.70    8.73
 -13   3  27   41.95    5.09
 -13   3  27   42.65    4.99
  13  -3 -27   52.84    4.71
 -11   3 -19   46.78    4.99
 -11   3 -18    1.33    5.83
  11  -3  18    3.27    4.93
  11  -3  18    0.91    5.20
 -11   3 -17   81.77    6.83
  11  -3  17   70.94    5.76
  11  -3  17   62.38    6.04
 -11   3 -16   -3.09    4.82
  11  -3  16   -5.33    4.43
  11  -3  16    2.86    5.11
 -11   3 -15   14.80    4.79
  11  -3  15   37.28    5.04
  11  -3  15   26.07    5.24
 -11   3 -14   38.66    5.19
  11  -3  14   32.18    4.56
 -11   3 -13  108.80    6.05
  11  -3  13  107.40    6.16
 -11   3 -12  122.60    6.13
  11  -3  12  110.40    6.15
 -11   3 -11  710.70   17.28
  11  -3  11  723.60   17.52
 -11   3 -10   13.28    4.04
  11  -3  10    7.46    4.55
 -11   3  -9  812.60   19.45
  11  -3   9  808.00   19.30
 -11   3  -8    2.08    3.81
  11  -3   8    4.46    4.14
 -11   3  -7  609.00   15.35
  11  -3   7  592.40   14.95
 -11   3  -6  156.80    6.20
  11  -3   6  164.10    6.57
 -11   3  -5  501.00   12.97
  11  -3   5  502.40   13.05
 -11   3  -4   83.39    4.81
  11  -3   4   78.59    4.75
 -11   3  -3    3.48    3.23
  11  -3   3    0.44    3.70
 -11   3  -2  197.10    6.80
  11  -3   2  202.60    7.18
  11  -3   2  201.30    6.00
  11  -3   2  197.50    5.92
 -11   3  -1 1288.00   28.20
  11  -3   1 1308.00   28.86
  11  -3   1 1304.00   35.07
  11  -3   1 1330.00   35.85
 -11   3   0  443.60   11.67
  11  -3   0  446.70   11.74
  11  -3   0  436.80   12.47
  11  -3   0  441.80   12.65
 -11   3   1 2416.00   50.97
  11  -3  -1 2403.00   50.54
  11  -3  -1 2433.00   64.55
  11  -3  -1 2529.00   67.21
 -11   3   2  513.00   13.27
  11  -3  -2  515.70   13.13
  11  -3  -2  483.00   14.00
  11  -3  -2  502.40   14.62
 -11   3   3 2880.00   60.34
  11  -3  -3 2890.00   60.37
  11  -3  -3 2925.00   77.63
 -11   3   4   12.83    3.70
  11  -3  -4   14.06    3.88
  11  -3  -4   10.55    2.81
 -11   3   5 2411.00   50.94
  11  -3  -5 2411.00   50.86
  11  -3  -5 2414.00   64.49
 -11   3   6    0.88    3.56
  11  -3  -6    8.88    3.74
  11  -3  -6   -1.26    3.12
 -11   3   7  797.90   18.89
  11  -3  -7  812.50   19.30
  11  -3  -7  772.50   22.13
 -11   3   8    4.84    3.77
  11  -3  -8    3.78    4.05
  11  -3  -8   10.44    3.71
 -11   3   9   68.23    5.20
  11  -3  -9   66.65    5.36
  11  -3  -9   75.64    5.05
 -11   3  10 1224.00   27.76
  11  -3 -10 1280.00   28.74
  11  -3 -10 1277.00   35.59
 -11   3  11  325.80   10.23
  11  -3 -11  341.20   10.61
  11  -3 -11  350.40   11.86
 -11   3  12  188.20    7.46
  11  -3 -12  180.30    8.01
  11  -3 -12  208.30    8.52
 -11   3  13 2262.00   48.61
  11  -3 -13 2312.00   49.67
  11  -3 -13 2340.00   63.40
 -11   3  14   26.33    5.17
  11  -3 -14   22.43    4.54
  11  -3 -14   27.39    4.96
 -11   3  15 1339.00   30.37
  11  -3 -15 1434.00   32.18
  11  -3 -15 1341.00   37.58
 -11   3  16  116.60    6.50
  11  -3 -16  111.40    6.90
  11  -3 -16  127.30    6.74
 -11   3  17  897.40   21.68
  11  -3 -17  881.60   21.84
  11  -3 -17  870.30   25.01
 -11   3  18   39.96    4.55
 -11   3  18   40.88    5.45
  11  -3 -18   44.47    5.28
  11  -3 -18   50.27    5.26
 -11   3  19  328.10   10.53
 -11   3  19  358.70   11.61
  11  -3 -19  330.30   11.27
  11  -3 -19  356.70   12.40
[truncated: 3,094,289 more chars]
