# Supplementary material for: Crystal structures and Hirshfeld surface analyses of 2-amino-4-(4-bromo­phen­yl)-6-oxo-1-phenyl-1,4,5,6-tetra­hydro­pyridine-3-carbo­nitrile hemi­hydrate and 1,6-di­amino-2-oxo-4-phenyl-1,2-di­hydro­pyridine-3,5-dicarbo­nitrile
Source: Acta Crystallogr E Crystallogr Commun. 2022 Jul 26;78(Pt 8):833–9. doi: 10.1107/S2056989022007356 (PMC9361375; doi:10.1107/S2056989022007356)
Supplement: Supplementary file 2 [file e-78-00833-Isup2.hkl]

data_I                                                                          
_shelx_title ' T252s in C2/c'                                                   
_shelx_refln_list_code          4                                               
_shelx_F_calc_maximum      244.71                                               
_exptl_crystal_F_000      1528.00                                               
_reflns_d_resolution_high  0.7231                                               
                                                                                
loop_                                                                           
 _space_group_symop_operation_xyz                                               
 'x, y, z'                                                                      
 '-x, y, -z+1/2'                                                                
 'x+1/2, y+1/2, z'                                                              
 '-x+1/2, y+1/2, -z+1/2'                                                        
 '-x, -y, -z'                                                                   
 'x, -y, z-1/2'                                                                 
 '-x+1/2, -y+1/2, -z'                                                           
 'x+1/2, -y+1/2, z-1/2'                                                         
                                                                                
_cell_length_a    27.5387                                                       
_cell_length_b     6.3430                                                       
_cell_length_c    21.3540                                                       
_cell_angle_alpha  90.000                                                       
_cell_angle_beta  118.170                                                       
_cell_angle_gamma  90.000                                                       
                                                                                
_shelx_F_squared_multiplier     1.000                                           
                                                                                
loop_                                                                           
 _refln_index_h                                                                 
 _refln_index_k                                                                 
 _refln_index_l                                                                 
 _refln_F_squared_calc                                                          
 _refln_F_squared_meas                                                          
 _refln_F_squared_sigma                                                         
 _refln_observed_status                                                         
   2   0   0        150.05        219.66         6.70 o                         
   6   0   0       2251.34       2288.56        27.88 o                         
   8   0   0       4921.78       4754.16        56.61 o                         
  10   0   0      18807.36      20227.73       534.27 o                         
  12   0   0      24447.03      23356.91       671.41 o                         
  14   0   0      22265.94      23356.25       436.03 o                         
  16   0   0       1711.97       1638.27        36.00 o                         
  18   0   0       9032.30       9086.67       173.19 o                         
  20   0   0       4712.84       4776.97       132.20 o                         
  22   0   0        520.62        507.90        25.34 o                         
  24   0   0       8941.06       9263.65       250.95 o                         
  26   0   0       2221.25       2202.40        66.28 o                         
  28   0   0        224.44        128.97        17.43 o                         
   3   1   0       8974.52       8773.71        75.95 o                         
   7   1   0       1921.46       1546.20        22.96 o                         
   9   1   0      17976.39      17486.59       200.71 o                         
  11   1   0      13768.88      13194.07       131.21 o                         
  13   1   0      11954.88      10963.16       109.36 o                         
  15   1   0         11.05         21.55         4.51 o                         
  17   1   0         91.14         85.56         9.80 o                         
  19   1   0       3825.79       3918.74        80.44 o                         
  21   1   0       1160.04       1222.98        49.17 o                         
  23   1   0       7593.06       7766.48       213.02 o                         
  25   1   0       3335.04       3573.17       105.34 o                         
  27   1   0        145.26        135.16        26.16 o                         
  29   1   0       1519.74       1638.95        57.36 o                         
  31   1   0        146.49         51.14        28.42 o                         
  33   1   0         78.64         78.36        30.44 o                         
   0   2   0      13019.82      12722.33       148.89 o                         
   2   2   0        820.23       1028.05        13.19 o                         
   4   2   0      19894.76      20399.19       174.24 o                         
   6   2   0      10718.60      10201.28        89.08 o                         
   8   2   0        189.61        114.48         6.42 o                         
  10   2   0       5708.44       5711.39        59.12 o                         
  12   2   0       3195.17       3135.95        31.91 o                         
  14   2   0       2248.23       2243.40        24.02 o                         
  16   2   0        214.86        210.11        10.53 o                         
  18   2   0       7135.24       7057.79        85.85 o                         
  20   2   0       2345.23       2405.05        53.40 o                         
  22   2   0       3872.59       3866.72        71.50 o                         
  24   2   0        716.34        790.02        24.52 o                         
  26   2   0        291.48        315.81        26.90 o                         
  28   2   0          2.00         32.36        26.55 o                         
  30   2   0        129.25        132.39        30.90 o                         
  32   2   0        388.99        323.71        38.19 o                         
   1   3   0        726.92        669.89        11.15 o                         
   3   3   0        547.77        489.60        10.30 o                         
   5   3   0       8646.41       9810.06        86.94 o                         
   7   3   0       2799.22       3207.13        32.06 o                         
   9   3   0        878.49       1083.19        14.56 o                         
  11   3   0       2441.15       2519.73        24.61 o                         
  13   3   0        108.82         98.08         5.29 o                         
  15   3   0        598.63        612.04        14.85 o                         
  17   3   0         21.87         27.05         6.72 o                         
  19   3   0          0.10          9.79        10.82 o                         
  21   3   0       1308.81       1401.70        34.12 o                         
  23   3   0          4.07         13.98        18.57 o                         
  25   3   0         72.89         45.26        17.68 o                         
  27   3   0          5.83         -1.39        18.53 o                         
  29   3   0         47.65         21.72        20.91 o                         
  31   3   0          4.99         14.98        17.97 o                         
   0   4   0        972.65        778.75        20.77 o                         
   2   4   0       2015.03       1968.73        22.82 o                         
   4   4   0       4150.39       4089.26        40.47 o                         
   6   4   0       6464.39       6164.98        57.41 o                         
   8   4   0        364.17        355.61        10.23 o                         
  10   4   0       4525.00       4638.84        44.88 o                         
  12   4   0        406.22        440.25         9.45 o                         
  14   4   0          9.05         23.06         6.25 o                         
  16   4   0       1064.83       1130.25        21.14 o                         
  18   4   0         57.93         70.83        10.03 o                         
  20   4   0        831.03        885.49        33.09 o                         
  22   4   0        766.87        812.82        22.05 o                         
  24   4   0        725.04        763.06        23.14 o                         
  26   4   0        275.66        315.44        21.07 o                         
  28   4   0          6.26         26.41        16.65 o                         
   1   5   0        942.50        942.05        16.80 o                         
   3   5   0          4.26          0.98         9.14 o                         
   5   5   0       3452.32       3505.60        38.34 o                         
   7   5   0       5300.67       5028.16        51.71 o                         
   9   5   0         11.70         27.23         8.64 o                         
  11   5   0         83.87         85.04         9.15 o                         
  13   5   0       3277.79       3336.91        34.02 o                         
  15   5   0        174.58        159.02         8.83 o                         
  17   5   0       2711.82       2743.64        28.91 o                         
  19   5   0       4436.56       4849.81       179.40 o                         
  21   5   0        190.94        198.02        13.61 o                         
  23   5   0         15.57         41.41        12.07 o                         
  25   5   0        332.55        315.54        22.92 o                         
  27   5   0          8.10          0.90        15.67 o                         
   0   6   0       1572.68       1547.07        30.35 o                         
   2   6   0       1408.24       1461.07        21.39 o                         
   4   6   0         51.06         45.91         9.40 o                         
   6   6   0       1974.23       1951.51        25.32 o                         
   8   6   0        360.64        357.61        16.31 o                         
  10   6   0        592.39        597.61        17.26 o                         
  12   6   0        563.01        647.88        14.16 o                         
  14   6   0         22.48         34.22         8.34 o                         
  16   6   0         17.33         27.07         9.06 o                         
  18   6   0         23.78         10.84         8.52 o                         
  20   6   0        775.40        880.27        18.19 o                         
  22   6   0          0.26          2.33        12.31 o                         
  24   6   0        305.29        178.17        35.59 o                         
   1   7   0       3671.57       3715.99        40.11 o                         
   3   7   0         25.95         29.39         9.09 o                         
   5   7   0        255.88        277.56        11.67 o                         
   7   7   0         57.88         61.49         9.83 o                         
   9   7   0          1.89          0.85         9.10 o                         
  11   7   0        400.02        448.68        14.62 o                         
  13   7   0        346.29        358.17        13.18 o                         
  15   7   0        528.46        582.61        19.46 o                         
  17   7   0         79.64         73.46        10.08 o                         
  19   7   0        331.81        299.64        22.69 o                         
   0   8   0        292.85        322.31        16.76 o                         
   2   8   0        251.00        248.85        11.45 o                         
   4   8   0         52.12         43.02         9.37 o                         
   6   8   0         75.24         65.63        10.19 o                         
   8   8   0        411.99        410.18        15.12 o                         
  10   8   0         38.58         51.78         9.98 o                         
  12   8   0        229.43        206.75        16.70 o                         
 -33   1   1        983.17        810.73        42.17 o                         
 -31   1   1          3.63        -24.35        24.35 o                         
 -29   1   1         33.11          7.10        24.18 o                         
 -27   1   1        248.45        205.62        25.38 o                         
 -25   1   1         15.17         -0.51        24.24 o                         
 -23   1   1        107.64         83.35        11.73 o                         
 -21   1   1       5238.38       5252.46        68.23 o                         
 -19   1   1        505.72        459.89         8.47 o                         
 -17   1   1        305.75        297.43         7.00 o                         
 -15   1   1       4991.42       5278.64        54.08 o                         
 -13   1   1        404.07        454.59         8.35 o                         
 -11   1   1      14561.60      13926.44       137.19 o                         
  -9   1   1      20654.32      20538.89       235.11 o                         
  -7   1   1      11391.19      11428.06       115.77 o                         
  -3   1   1       1156.49       1352.46        31.67 o                         
   1   1   1       2677.64       2133.82        21.13 o                         
   7   1   1        665.91        678.64        11.78 o                         
   9   1   1       2264.40       2148.53        22.17 o                         
  11   1   1       3935.84       3951.13        48.92 o                         
  13   1   1        411.52        338.82         9.58 o                         
  15   1   1       1962.48       1825.94        25.52 o                         
  17   1   1        508.41        514.92        12.50 o                         
  19   1   1        619.81        688.26        14.56 o                         
  21   1   1      10655.38      11356.75       201.74 o                         
  23   1   1        148.85        128.06        24.02 o                         
  25   1   1        767.03        779.59        37.26 o                         
  27   1   1        410.00        409.43        30.24 o                         
  29   1   1        597.94        663.01        35.77 o                         
  31   1   1        430.85        254.18        30.35 o                         
 -32   2   1        258.42        261.33        34.06 o                         
 -30   2   1        712.03        679.50        38.77 o                         
 -28   2   1       2334.80       2228.66       163.28 o                         
 -26   2   1       1386.36       1510.46        53.40 o                         
 -24   2   1        545.24        651.29        19.10 o                         
 -22   2   1       7693.02       7905.29       114.88 o                         
 -20   2   1        129.22        113.84        10.36 o                         
 -18   2   1       5692.61       5701.17        70.61 o                         
 -16   2   1       5628.67       5094.89        55.68 o                         
 -14   2   1        264.92        193.37         6.66 o                         
 -12   2   1        276.69        209.70         5.35 o                         
 -10   2   1       7688.74       6372.87        54.11 o                         
  -8   2   1      27179.11      29103.33       290.10 o                         
  -6   2   1      26695.99      28647.27       285.52 o                         
  -4   2   1      14303.53      13172.72       114.26 o                         
  -2   2   1      26901.67      27858.64       634.19 o                         
   0   2   1         69.16         99.40         7.41 o                         
   4   2   1       4879.06       4016.66        35.86 o                         
   6   2   1        959.77       1033.91        13.25 o                         
   8   2   1      11214.29      10247.30        89.37 o                         
  10   2   1       6997.12       6452.99        61.10 o                         
  12   2   1       2510.18       2707.18        28.11 o                         
  14   2   1      22253.94      23247.86       212.74 o                         
  16   2   1       2501.92       2206.95        31.63 o                         
  18   2   1       2109.04       2126.09        34.48 o                         
  20   2   1       1301.92       1385.19        45.63 o                         
  22   2   1       2002.96       2280.85        46.95 o                         
  24   2   1        247.17        239.67        17.59 o                         
  26   2   1        343.31        382.74        18.57 o                         
  28   2   1        358.16        414.23        33.73 o                         
  30   2   1         63.25         36.14        32.08 o                         
  32   2   1        548.58        438.88        42.48 o                         
 -31   3   1          3.04        -15.56        27.06 o                         
 -29   3   1        937.17       1075.35        71.98 o                         
 -27   3   1        735.98        804.55        82.12 o                         
 -25   3   1         26.62         19.37        16.58 o                         
 -23   3   1       2345.80       2422.71        35.96 o                         
 -21   3   1       2642.37       2727.68        59.38 o                         
 -19   3   1         38.79         29.91         6.23 o                         
 -17   3   1       3805.27       3888.36        39.63 o                         
 -15   3   1       6014.31       5433.95        47.60 o                         
 -13   3   1       3087.20       3355.16        32.03 o                         
 -11   3   1      14546.20      14350.01       118.40 o                         
  -9   3   1      18356.94      18323.38       157.57 o                         
  -7   3   1        250.95        223.28         8.37 o                         
  -5   3   1       3297.64       2576.54        27.12 o                         
  -3   3   1      39673.32      42458.46       536.15 o                         
  -1   3   1         15.47         37.19         7.90 o                         
   1   3   1      14705.81      14870.24       129.08 o                         
   3   3   1       8373.87       8007.18        68.25 o                         
   5   3   1        205.17        234.12         8.43 o                         
   7   3   1       7563.44       7073.40        64.00 o                         
   9   3   1       8750.32       8073.64        72.31 o                         
  11   3   1       7749.23       7531.05        64.17 o                         
  13   3   1        691.91        746.37        12.64 o                         
  15   3   1       6581.65       6787.67       133.56 o                         
  17   3   1       2595.51       2728.47        31.22 o                         
  19   3   1       1140.98       1230.44        36.94 o                         
  21   3   1       3841.96       4133.76       137.46 o                         
  23   3   1       1733.35       1846.34        41.73 o                         
  25   3   1        960.56        950.12        28.49 o                         
  27   3   1       2105.68       2351.87        49.52 o                         
  29   3   1         19.67         24.75        20.80 o                         
 -30   4   1        305.86        249.64        18.63 o                         
 -28   4   1        356.44        339.88        21.03 o                         
 -26   4   1         38.32         24.31        15.18 o                         
 -24   4   1       2051.89       2177.02        37.85 o                         
 -22   4   1       2286.17       2484.04        68.96 o                         
 -20   4   1        253.25        276.75        10.33 o                         
 -18   4   1        616.48        718.63        17.33 o                         
 -16   4   1       1897.89       1829.39        19.72 o                         
 -14   4   1       4040.30       3859.11        36.05 o                         
 -12   4   1       1560.53       1433.56        17.19 o                         
 -10   4   1       5596.40       5435.71        51.60 o                         
  -8   4   1         23.29         34.76         7.73 o                         
  -6   4   1        445.15        618.95        13.98 o                         
  -4   4   1       6415.60       5987.15        56.14 o                         
  -2   4   1       7921.97       7818.06        71.12 o                         
   0   4   1       1319.30       1497.90        19.31 o                         
   2   4   1       8018.73       7634.87        73.71 o                         
   4   4   1       3869.70       3806.46        40.52 o                         
   6   4   1         38.91         42.90         8.19 o                         
   8   4   1       4424.99       4457.55        46.03 o                         
  10   4   1       4498.53       4084.61        42.54 o                         
  12   4   1        658.38        751.01        12.14 o                         
  14   4   1       2448.29       2467.94        26.15 o                         
  16   4   1       5686.98       5518.95        82.79 o                         
  18   4   1        834.40        889.26        36.42 o                         
  20   4   1        577.73        689.19        49.77 o                         
  22   4   1       1921.84       2075.27        58.27 o                         
  24   4   1        162.15        166.51        16.68 o                         
  26   4   1        982.37       1053.71        64.05 o                         
  28   4   1        192.20        185.62        18.48 o                         
 -27   5   1         60.02         31.29        40.06 o                         
 -25   5   1         24.75         32.66        14.61 o                         
 -23   5   1       2183.52       2497.78        94.07 o                         
 -21   5   1        151.07        198.04        20.58 o                         
 -19   5   1       1929.40       2133.48        83.98 o                         
 -17   5   1        110.26        148.66        13.23 o                         
 -15   5   1         11.52         17.72         7.78 o                         
 -13   5   1        360.46        325.98         9.41 o                         
 -11   5   1        633.96        649.27        13.59 o                         
  -9   5   1        228.74        224.15         9.65 o                         
  -7   5   1         14.08         -1.93         7.78 o                         
  -5   5   1         62.48         70.33         8.93 o                         
  -3   5   1         37.64         54.49         9.50 o                         
  -1   5   1        330.94        378.34        11.96 o                         
   1   5   1       1428.00       1387.12        20.65 o                         
   3   5   1        252.18        245.09        11.03 o                         
   5   5   1        313.66        291.93        11.24 o                         
   7   5   1         56.16         55.62         9.39 o                         
   9   5   1        758.61        721.55        14.07 o                         
  11   5   1        188.66        273.41        10.71 o                         
  13   5   1        274.99        238.79         9.23 o                         
  15   5   1        734.39        815.49        16.90 o                         
  17   5   1         11.93         14.28        10.12 o                         
  19   5   1         41.53         36.32        10.61 o                         
  21   5   1         83.26         78.50        12.63 o                         
  23   5   1        153.11        126.58        15.74 o                         
  25   5   1         36.82         28.47        15.52 o                         
 -24   6   1          1.73         -2.38        12.97 o                         
 -22   6   1          7.96         -2.84        12.06 o                         
 -20   6   1         90.81        129.74        17.84 o                         
 -18   6   1          2.09         -5.53         8.74 o                         
 -16   6   1         48.25         56.40         9.18 o                         
 -14   6   1          8.25         18.74         8.58 o                         
 -12   6   1         71.98         53.22         8.36 o                         
 -10   6   1       1350.42       1185.03        18.59 o                         
  -8   6   1         92.19         73.56         9.58 o                         
  -6   6   1        201.15        211.09        10.75 o                         
  -4   6   1        205.21        233.59        11.03 o                         
  -2   6   1        166.91        174.16        10.60 o                         
   0   6   1         39.78         52.25         9.58 o                         
   2   6   1        115.87        120.05        10.34 o                         
   4   6   1        169.02        142.11         9.98 o                         
   6   6   1        236.65        230.12        11.04 o                         
   8   6   1       1545.63       1558.35        21.65 o                         
  10   6   1        218.92        200.89        10.18 o                         
  12   6   1        230.87        235.02        10.81 o                         
  14   6   1          6.61         -0.26         8.76 o                         
  16   6   1         16.99          5.58         8.99 o                         
  18   6   1        843.56       1001.35        18.96 o                         
  20   6   1        177.80        177.98        13.28 o                         
  22   6   1        103.00        122.47        13.48 o                         
 -19   7   1         13.36          9.43         9.87 o                         
 -17   7   1          2.05        -11.01        11.01 o                         
 -15   7   1        131.92        136.81        10.20 o                         
 -13   7   1        116.13        139.88         9.72 o                         
 -11   7   1        173.95        204.78        11.04 o                         
  -9   7   1          3.47          2.20         9.93 o                         
  -7   7   1        413.71        448.35        12.76 o                         
  -5   7   1        249.16        259.50        11.78 o                         
  -3   7   1        875.46        918.81        16.46 o                         
  -1   7   1        844.97        820.21        15.59 o                         
   1   7   1        219.24        242.46        12.29 o                         
   3   7   1         41.52         36.39         9.66 o                         
   5   7   1         20.41         31.44         9.47 o                         
   7   7   1          5.07          8.66         9.47 o                         
   9   7   1         28.92         26.85         9.68 o                         
  11   7   1         10.33          7.27         9.96 o                         
  13   7   1         51.48         32.99         9.46 o                         
  15   7   1        139.04        167.68        11.22 o                         
  17   7   1        128.71        111.28        11.97 o                         
  19   7   1          3.43         -7.07        11.77 o                         
 -14   8   1         11.70         12.25         9.63 o                         
 -12   8   1          6.99          3.59         9.51 o                         
 -10   8   1        546.46        530.63        13.21 o                         
  -8   8   1         43.04         60.70         9.86 o                         
  -6   8   1        354.95        328.89        11.64 o                         
  -4   8   1         24.60         35.53         9.61 o                         
  -2   8   1        560.25        594.66        14.20 o                         
   0   8   1        241.23        263.41        11.59 o                         
   2   8   1         33.54         45.76         9.59 o                         
   4   8   1        308.73        345.44        12.13 o                         
   6   8   1        287.64        310.21        11.82 o                         
   8   8   1          2.89         22.56         9.49 o                         
  10   8   1         90.98         70.00        10.76 o                         
  12   8   1         11.62         27.41        10.11 o                         
 -32   0   2       1413.79       1011.92        36.22 o                         
 -30   0   2       1468.94       1226.87        42.38 o                         
 -28   0   2        348.00        344.59        23.86 o                         
 -26   0   2       3353.20       3578.70       103.31 o                         
 -24   0   2       3233.57       3145.81        65.26 o                         
 -22   0   2        116.24        100.78        13.16 o                         
 -20   0   2      16474.17      17166.83       323.64 o                         
 -18   0   2       2752.71       2405.75        95.12 o                         
 -16   0   2        729.84       1010.86        26.84 o                         
 -14   0   2      15188.41      14233.53       143.99 o                         
 -10   0   2       3809.75       3265.18        39.95 o                         
  -4   0   2      10040.51       9959.65       204.73 o                         
  -2   0   2        469.74        412.67         6.79 o                         
   8   0   2      10663.85      10330.70       168.93 o                         
  10   0   2       6402.38       5978.88        99.83 o                         
  12   0   2      21775.31      22448.49       592.39 o                         
  14   0   2        515.40        484.40        22.36 o                         
  16   0   2      13413.98      13772.29       367.44 o                         
  18   0   2      18282.94      19263.29       510.77 o                         
  20   0   2       7187.90       7448.45       202.16 o                         
  22   0   2        973.98       1033.06        36.77 o                         
  24   0   2       6755.39       6804.81       185.42 o                         
 -33   1   2       1975.55       1845.68        64.86 o                         
 -31   1   2        790.02        822.39        41.94 o                         
 -29   1   2         41.57          6.76        24.64 o                         
 -27   1   2       2178.05       2285.37        73.75 o                         
 -25   1   2        490.71        511.25        33.93 o                         
 -23   1   2          4.76         10.87         5.66 o                         
 -21   1   2       5796.24       5985.35        61.30 o                         
 -19   1   2       7720.87       7474.55        75.47 o                         
 -17   1   2       1012.13       1053.80        19.58 o                         
 -15   1   2       7892.46       7515.45        83.50 o                         
 -13   1   2       3785.89       3201.88        35.30 o                         
 -11   1   2      17243.24      18075.53       146.73 o                         
  -9   1   2       9497.13       8341.34        69.03 o                         
  -5   1   2      35865.22      40726.64      1070.54 o                         
   1   1   2       3680.90       3706.47        36.27 o                         
   5   1   2      14333.84      14268.61       155.13 o                         
   7   1   2       1603.63       1397.48        16.62 o                         
   9   1   2        599.36        678.60        14.60 o                         
  11   1   2      13621.92      13327.84       175.11 o                         
  13   1   2       8518.15       8107.72       173.94 o                         
  15   1   2       5495.76       5740.51        76.73 o                         
  17   1   2      11932.64      12625.98       163.15 o                         
  19   1   2        588.46        635.87        18.19 o                         
  21   1   2        529.64        518.96        29.97 o                         
  23   1   2       5572.81       5954.02       166.54 o                         
  25   1   2        785.86        824.19        37.82 o                         
  27   1   2          3.84         10.32        24.18 o                         
  29   1   2        134.26        143.55        26.39 o                         
  31   1   2        769.56        626.82        25.73 o                         
 -32   2   2        418.11        381.94        35.65 o                         
 -30   2   2          2.02         -3.49        27.00 o                         
 -28   2   2        444.10        498.81        20.26 o                         
 -26   2   2       1557.72       1702.10        32.36 o                         
 -24   2   2       2591.26       2537.80        43.16 o                         
 -22   2   2       1434.36       1559.26        39.95 o                         
 -20   2   2       5613.33       5616.39        69.87 o                         
 -18   2   2         13.36         29.24         5.66 o                         
 -16   2   2         40.26         49.39         4.85 o                         
 -14   2   2        129.74         95.76         7.68 o                         
 -12   2   2       1438.44       1260.04        15.64 o                         
 -10   2   2       6698.68       7373.55        65.51 o                         
  -8   2   2      16697.31      17597.29       150.76 o                         
  -6   2   2      10516.66      10920.32       100.81 o                         
  -4   2   2      17897.11      17470.31       158.54 o                         
  -2   2   2       5417.01       5080.60        47.26 o                         
   0   2   2      25194.60      25244.75       348.49 o                         
   2   2   2       1420.35       1229.13        15.40 o                         
   4   2   2        453.09        473.74         8.83 o                         
   6   2   2       1975.12       1915.75        21.58 o                         
   8   2   2         23.69         56.96         7.77 o                         
  10   2   2        669.26        496.00        13.70 o                         
  12   2   2      12914.26      12632.67       123.14 o                         
  14   2   2       1352.34       1227.70        18.74 o                         
  16   2   2       2324.44       2374.09        37.49 o                         
  18   2   2       5200.39       5184.32        71.98 o                         
  20   2   2         61.73         48.15        14.17 o                         
  22   2   2       1353.61       1427.89        35.04 o                         
  24   2   2         27.75         47.40        14.53 o                         
  26   2   2        562.57        607.02        28.78 o                         
  28   2   2        113.12        101.43        28.59 o                         
  30   2   2         10.95         13.98        32.36 o                         
 -31   3   2         20.83         21.77        20.01 o                         
 -29   3   2        563.04        593.12        25.15 o                         
 -27   3   2          3.32         16.81        16.74 o                         
 -25   3   2         33.75         43.77        13.96 o                         
 -23   3   2          6.75          7.46        11.17 o                         
 -21   3   2        173.35        202.23        12.67 o                         
 -19   3   2       1171.15       1263.34        16.92 o                         
 -17   3   2        351.74        329.17        11.25 o                         
 -15   3   2       3922.31       3829.01        42.11 o                         
 -13   3   2       4674.81       4716.82        42.05 o                         
 -11   3   2       2709.98       2868.17        27.64 o                         
  -9   3   2        154.88        174.48         7.79 o                         
  -7   3   2       6513.78       6654.28        60.86 o                         
  -5   3   2       9818.85       9677.60        85.81 o                         
  -3   3   2        175.15        176.11         8.14 o                         
  -1   3   2         67.43         75.60         9.18 o                         
   1   3   2        992.92       1073.10        14.92 o                         
   3   3   2        756.90        742.79        12.29 o                         
   5   3   2        833.84        737.39        12.98 o                         
   7   3   2       8263.73       8708.50        81.99 o                         
   9   3   2         58.11         73.32         8.23 o                         
  11   3   2       1158.06       1141.61        14.02 o                         
  13   3   2        759.89        665.83        16.16 o                         
  15   3   2       2406.60       2378.82        28.14 o                         
  17   3   2        524.49        535.47        15.67 o                         
  19   3   2         20.67          2.22        12.36 o                         
  21   3   2         12.41         11.53        12.60 o                         
  23   3   2         16.38         35.44        16.10 o                         
  25   3   2        142.08        127.19        18.21 o                         
  27   3   2        167.70        134.36        20.15 o                         
  29   3   2          7.66         22.26        20.01 o                         
 -30   4   2        120.35         97.05        18.91 o                         
 -28   4   2          0.60          8.95        16.09 o                         
 -26   4   2         79.83         94.33        15.52 o                         
 -24   4   2        457.98        484.60        16.45 o                         
 -22   4   2         83.56         73.62        10.43 o                         
 -20   4   2        273.31        283.57        10.34 o                         
 -18   4   2       1522.07       1636.70        18.36 o                         
 -16   4   2          1.74          9.53         6.59 o                         
 -14   4   2       9750.73       9749.16        82.59 o                         
 -12   4   2        833.72        720.39        11.92 o                         
 -10   4   2         61.39         68.41         8.31 o                         
  -8   4   2       1941.34       1743.37        21.18 o                         
  -6   4   2       3229.46       3590.02        36.48 o                         
  -4   4   2        188.87        163.17         8.35 o                         
  -2   4   2         53.03         38.50         7.77 o                         
   0   4   2       7111.63       7041.64        64.63 o                         
   2   4   2        444.64        495.93        11.29 o                         
   4   4   2       1023.11       1159.80        18.46 o                         
   6   4   2       1739.35       1697.39        22.37 o                         
   8   4   2       1369.39       1470.71        24.80 o                         
  10   4   2       3480.97       3487.76        37.12 o                         
  12   4   2        835.78        953.90        13.77 o                         
  14   4   2        458.05        390.45        11.72 o                         
  16   4   2       6023.47       6303.57       113.09 o                         
  18   4   2         72.22         84.75         9.22 o                         
  20   4   2         26.63         31.75        10.18 o                         
  22   4   2        555.96        588.18        39.90 o                         
  24   4   2       1022.16       1125.05        30.69 o                         
  26   4   2          7.34         -4.18        16.69 o                         
  28   4   2        423.28        319.14        19.23 o                         
 -27   5   2        377.98        364.95        30.89 o                         
 -25   5   2       1494.24       1498.20        81.43 o                         
 -23   5   2         13.98         21.68        12.74 o                         
 -21   5   2        422.57        510.19        20.78 o                         
 -19   5   2       1031.71       1053.08        15.53 o                         
 -17   5   2        145.40        165.15         8.54 o                         
 -15   5   2       1446.95       1271.62        16.55 o                         
 -13   5   2       6217.64       5967.34        53.28 o                         
 -11   5   2        989.01       1020.72        27.47 o                         
  -9   5   2       1962.76       1927.30        23.55 o                         
  -7   5   2       2493.58       2578.26        32.48 o                         
  -5   5   2        130.44        123.91         9.38 o                         
  -3   5   2        885.76        776.72        14.54 o                         
  -1   5   2       3983.73       3843.82        39.07 o                         
   1   5   2       5614.27       5476.77        55.71 o                         
   3   5   2        428.88        435.78        12.66 o                         
   5   5   2       4346.29       4248.56        44.59 o                         
   7   5   2         29.46         33.89         8.90 o                         
   9   5   2        305.90        327.17        11.15 o                         
  11   5   2       3756.41       3666.23        45.94 o                         
  13   5   2        497.25        557.05        11.40 o                         
  15   5   2        290.93        236.46         8.28 o                         
  17   5   2        121.12        159.43        19.02 o                         
  19   5   2        175.11        184.52        13.73 o                         
  21   5   2        327.93        407.12        23.18 o                         
  23   5   2         71.98         53.15        14.44 o                         
  25   5   2        730.97        616.33       208.87 o                         
 -24   6   2        106.21         82.36        13.07 o                         
 -22   6   2        216.50        257.04        13.66 o                         
 -20   6   2        518.75        544.27        12.61 o                         
 -18   6   2        320.66        399.74        11.92 o                         
 -16   6   2       1143.79       1189.11        21.88 o                         
 -14   6   2        208.02        195.38         9.86 o                         
 -12   6   2        989.70       1051.17        16.11 o                         
 -10   6   2        523.64        551.84        13.38 o                         
  -8   6   2       2745.75       2734.92        31.99 o                         
  -6   6   2         70.92         61.97         9.47 o                         
  -4   6   2        383.02        412.88        12.38 o                         
  -2   6   2       4934.51       4895.54        50.64 o                         
   0   6   2        826.97        879.97        16.57 o                         
   2   6   2       1495.74       1445.31        20.81 o                         
   4   6   2       2189.96       2212.44        27.53 o                         
   6   6   2        188.79        200.85        10.94 o                         
   8   6   2        454.98        452.44        12.70 o                         
  10   6   2        159.09        178.88        10.10 o                         
  12   6   2       1591.58       1644.01        22.47 o                         
  14   6   2        499.43        569.93        12.84 o                         
  16   6   2       3304.19       3505.19        88.53 o                         
  18   6   2        237.12        236.90        13.05 o                         
  20   6   2        147.99        177.65        14.83 o                         
  22   6   2         41.43         26.19        12.98 o                         
 -21   7   2        334.82        283.80        17.65 o                         
 -19   7   2         55.53         57.06        10.10 o                         
 -17   7   2        290.32        265.49        11.01 o                         
 -15   7   2          6.11          5.74         9.10 o                         
 -13   7   2        983.08       1034.09        16.39 o                         
 -11   7   2        123.08         98.82         9.97 o                         
  -9   7   2        558.16        560.38        13.95 o                         
  -7   7   2       1601.25       1592.88        26.04 o                         
  -5   7   2        903.39        903.71        16.38 o                         
  -3   7   2       1547.89       1592.16        22.29 o                         
  -1   7   2        137.92        124.85        10.18 o                         
   1   7   2        520.32        573.26        13.98 o                         
   3   7   2        115.33        120.99        10.39 o                         
   5   7   2        690.66        712.50        14.69 o                         
   7   7   2        182.08        223.49        11.63 o                         
   9   7   2        362.83        391.11        16.33 o                         
  11   7   2        150.91        162.92        12.80 o                         
  13   7   2        595.17        653.10        13.85 o                         
  15   7   2        103.28        122.13        10.51 o                         
  17   7   2          9.36          1.77        14.95 o                         
 -14   8   2         39.36         30.45         9.77 o                         
 -12   8   2         31.19         26.86        10.21 o                         
 -10   8   2          3.20         26.02         9.62 o                         
  -8   8   2        301.74        306.45        11.47 o                         
  -6   8   2          3.01          8.35         9.39 o                         
  -4   8   2        156.94        169.34        12.03 o                         
  -2   8   2        143.92        165.01        10.34 o                         
   0   8   2        155.63        172.67        11.28 o                         
   2   8   2         78.81         47.79         9.61 o                         
   4   8   2        602.69        572.81        13.43 o                         
   6   8   2        281.47        282.29        11.72 o                         
   8   8   2          0.99         10.70         9.41 o                         
  10   8   2         37.29          8.64         9.76 o                         
  12   8   2        320.15        283.56        14.69 o                         
 -35   1   3         28.45         -6.93        34.33 o                         
 -33   1   3         51.24        -16.74        30.27 o                         
 -31   1   3         51.33         90.03        29.48 o                         
 -29   1   3        806.25        835.59        26.72 o                         
 -27   1   3        465.91        472.78        20.90 o                         
 -25   1   3       1355.28       1423.03        50.16 o                         
 -23   1   3         62.19         50.06         6.60 o                         
 -21   1   3         86.10        117.57         8.31 o                         
 -19   1   3       4219.26       4064.83        51.30 o                         
 -17   1   3      10126.52       9899.79        98.85 o                         
 -15   1   3        223.00        136.53         5.57 o                         
 -13   1   3      15151.61      17142.85       139.37 o                         
 -11   1   3      11628.26      11800.44        90.62 o                         
  -9   1   3        693.70        676.35         9.36 o                         
  -7   1   3      22790.28      21686.42       310.93 o                         
  -5   1   3       2852.43       2204.06        21.64 o                         
  -3   1   3       7087.40       6611.08        60.07 o                         
  -1   1   3       3891.09       3374.16        34.17 o                         
   1   1   3       4690.04       4364.97        42.46 o                         
   3   1   3      14582.68      15232.96       181.60 o                         
   5   1   3      16026.07      16089.37       205.66 o                         
   7   1   3      14106.42      13523.13       130.22 o                         
   9   1   3       8880.79       8722.80        85.35 o                         
  11   1   3        362.19        408.75        13.36 o                         
  13   1   3       6439.39       6325.53        84.28 o                         
  15   1   3       1383.23       1360.64        22.97 o                         
  17   1   3        661.98        679.54        15.08 o                         
  19   1   3       1413.18       1465.48        30.84 o                         
  21   1   3        517.18        516.95        30.25 o                         
  23   1   3       2311.13       2388.09        74.90 o                         
  25   1   3        867.80        906.15        40.09 o                         
  27   1   3        342.84        354.55        30.12 o                         
  29   1   3        244.54        204.94        18.99 o                         
  31   1   3        125.21        102.82        29.40 o                         
 -34   2   3        339.44        241.96        35.48 o                         
 -32   2   3        180.96        208.29        34.90 o                         
 -30   2   3       1722.18       1622.29       212.57 o                         
 -28   2   3        490.60        507.30        18.00 o                         
 -26   2   3         11.06          0.73        13.00 o                         
 -24   2   3        509.70        563.54        22.90 o                         
 -22   2   3       6926.45       6797.17        76.92 o                         
 -20   2   3       1489.69       1496.56        31.47 o                         
 -18   2   3      10083.13      10054.29        88.48 o                         
 -16   2   3      14185.69      13918.46       111.04 o                         
 -14   2   3       2349.37       2282.30        28.48 o                         
 -12   2   3      15298.62      14840.93       127.73 o                         
 -10   2   3      45198.89      49149.99      1294.01 o                         
  -8   2   3        453.98        536.76        10.00 o                         
  -6   2   3      30725.55      31588.29       653.83 o                         
  -4   2   3      11522.87      10940.19       101.32 o                         
  -2   2   3        343.38        287.34         9.39 o                         
   0   2   3      17890.13      18345.81       178.83 o                         
   4   2   3       2781.64       3201.47        30.98 o                         
   6   2   3      13259.01      13093.98       113.11 o                         
   8   2   3      10018.37       9267.31        86.18 o                         
  10   2   3       1866.63       1688.93        26.21 o                         
  12   2   3        338.38        322.94        14.56 o                         
  14   2   3      19350.05      19905.50       255.01 o                         
  16   2   3       3637.64       3736.41        54.31 o                         
  18   2   3       9252.60       9608.20       245.05 o                         
  20   2   3       1713.29       1781.68        78.91 o                         
  22   2   3       2052.63       2310.02        47.53 o                         
  24   2   3        473.73        525.75        30.41 o                         
  26   2   3       1773.68       1934.81        66.38 o                         
  28   2   3        142.63        134.64        30.90 o                         
  30   2   3        164.40         78.26        34.45 o                         
 -33   3   3        265.20         82.58        48.46 o                         
 -31   3   3        631.12        653.82        27.58 o                         
 -29   3   3       1330.94       1377.25       113.84 o                         
 -27   3   3          7.94         29.29        22.16 o                         
 -25   3   3       1432.75       1543.40        31.52 o                         
 -23   3   3       3254.03       3456.18        47.35 o                         
 -21   3   3       1769.20       1691.04        34.80 o                         
 -19   3   3       3917.55       3792.27        34.40 o                         
 -17   3   3       2130.78       2028.09        21.44 o                         
 -15   3   3       2770.41       2851.86        27.38 o                         
 -13   3   3       2646.81       2311.97        36.83 o                         
 -11   3   3      18228.27      17258.51       148.94 o                         
  -9   3   3       2281.54       2213.13        22.71 o                         
  -7   3   3       1029.21        978.57        14.45 o                         
  -5   3   3      18725.97      18810.27       161.91 o                         
  -3   3   3       1326.17       1225.42        16.34 o                         
  -1   3   3        274.39        203.08         8.21 o                         
   1   3   3      18645.76      17486.49       150.96 o                         
   3   3   3      26782.14      27251.73       232.20 o                         
   5   3   3         46.05         60.22         6.97 o                         
   7   3   3      11026.43      11020.47       102.33 o                         
   9   3   3       6982.24       6725.72        64.74 o                         
  11   3   3          9.43         10.90         7.52 o                         
  13   3   3      14481.42      14224.43       138.85 o                         
  15   3   3       2971.52       3010.31        34.86 o                         
  17   3   3        569.45        616.00        19.18 o                         
  19   3   3       1334.03       1309.30        27.07 o                         
  21   3   3       2217.16       2378.83        39.75 o                         
  23   3   3         88.51        104.04        46.77 o                         
  25   3   3        423.64        442.24        23.83 o                         
  27   3   3       1468.07       1704.35       129.39 o                         
  29   3   3        170.16        120.23        15.25 o                         
 -30   4   3       1040.25       1079.57        36.60 o                         
 -28   4   3         10.42         22.21        15.34 o                         
 -26   4   3        123.52        133.09        13.81 o                         
 -24   4   3       1878.57       2068.23        67.51 o                         
 -22   4   3        554.03        635.39        14.91 o                         
 -20   4   3          7.16         11.57         6.48 o                         
 -18   4   3         65.22         66.75         7.01 o                         
 -16   4   3        928.54        961.63        13.74 o                         
 -14   4   3        131.09         94.92         7.32 o                         
 -12   4   3       3998.02       4007.64        37.66 o                         
 -10   4   3       6763.39       6493.78        60.34 o                         
  -8   4   3        408.13        418.59        10.66 o                         
  -6   4   3       5771.62       5757.78        54.42 o                         
  -4   4   3       2589.23       2414.07        26.51 o                         
  -2   4   3        158.26        180.26         9.09 o                         
   0   4   3       1111.01       1104.00        15.78 o                         
   2   4   3       4341.53       4011.39        39.68 o                         
   4   4   3       4291.00       4181.61        40.93 o                         
   6   4   3         45.76         38.75         8.18 o                         
   8   4   3       3069.07       3130.47        34.62 o                         
  10   4   3       2101.16       1854.90        22.90 o                         
  12   4   3       2119.53       2135.51        23.37 o                         
  14   4   3       1883.84       2048.52        26.07 o                         
  16   4   3        445.95        515.35        14.59 o                         
  18   4   3        190.45        193.82        11.86 o                         
  20   4   3       1055.14       1114.25        29.94 o                         
  22   4   3        181.17        141.21        15.09 o                         
  24   4   3          1.15         -7.15        15.02 o                         
  26   4   3        524.51        543.66        37.11 o                         
 -29   5   3         34.44         11.42        16.32 o                         
 -27   5   3        116.22        112.88        15.51 o                         
 -25   5   3         71.59         95.68        13.42 o                         
 -23   5   3        414.09        500.60        15.02 o                         
 -21   5   3         91.49        116.83        10.53 o                         
 -19   5   3         36.47         39.16         7.85 o                         
 -17   5   3       2959.09       2887.33        30.75 o                         
 -15   5   3        125.24        112.58         9.44 o                         
 -13   5   3       1464.04       1351.07        17.38 o                         
 -11   5   3        374.17        416.11        10.31 o                         
  -9   5   3       1589.39       1648.28        21.34 o                         
  -7   5   3       2818.40       2825.79        32.45 o                         
  -5   5   3        381.69        385.38        11.83 o                         
  -3   5   3        592.78        629.83        13.17 o                         
  -1   5   3        225.83        283.95        10.60 o                         
   1   5   3       4201.83       4049.98        40.67 o                         
   3   5   3         50.85         55.11        10.01 o                         
   5   5   3         16.77         20.67         8.79 o                         
   7   5   3        310.21        373.48        11.63 o                         
   9   5   3       1155.28       1179.06        18.18 o                         
  11   5   3        532.69        488.60        28.51 o                         
  13   5   3         60.51         32.93         7.46 o                         
  15   5   3       1094.52       1083.72        18.77 o                         
  17   5   3         26.22         25.15        10.43 o                         
  19   5   3        859.56        957.42        52.31 o                         
  21   5   3        780.47        848.13        33.01 o                         
  23   5   3         53.06         73.33        20.80 o                         
  25   5   3         22.95          8.12        18.54 o                         
 -26   6   3        267.49        124.46        13.51 o                         
 -24   6   3         43.91         45.84        13.62 o                         
 -22   6   3         32.99         30.59        11.75 o                         
 -20   6   3        352.41        369.75        11.64 o                         
 -18   6   3        169.23        205.01        10.89 o                         
 -16   6   3        116.70        156.17         8.99 o                         
 -14   6   3         49.00         53.03         8.13 o                         
 -12   6   3         68.03         63.81         8.32 o                         
 -10   6   3        542.19        528.40        12.48 o                         
  -8   6   3         44.08         75.67         8.97 o                         
  -6   6   3          1.29         12.87         8.62 o                         
  -4   6   3        122.24        116.77        11.85 o                         
  -2   6   3        743.44        736.87        15.02 o                         
   0   6   3       1705.18       1780.65        24.50 o                         
   2   6   3        100.58        112.34        12.56 o                         
   4   6   3         71.61         76.85         9.46 o                         
   6   6   3        367.40        355.35        12.00 o                         
   8   6   3         12.29         16.49         9.31 o                         
  10   6   3         84.32        107.34         9.93 o                         
  12   6   3        294.48        302.62        12.11 o                         
  14   6   3        300.62        334.47        16.76 o                         
  16   6   3         43.68         32.75        11.03 o                         
  18   6   3        376.61        403.97        17.73 o                         
  20   6   3        302.46        329.91        19.29 o                         
  22   6   3         40.82         25.90        15.54 o                         
 -21   7   3          1.80          8.55        10.19 o                         
 -19   7   3         74.41         83.03        10.09 o                         
 -17   7   3         76.46         64.35        10.01 o                         
 -15   7   3          2.09          1.55         9.38 o                         
 -13   7   3         59.78         46.48         8.77 o                         
 -11   7   3          5.34          5.96         8.64 o                         
  -9   7   3         17.46         19.39         9.66 o                         
  -7   7   3         14.70         16.45         9.26 o                         
  -5   7   3         94.71         99.49         9.77 o                         
  -3   7   3        804.58        854.89        16.04 o                         
  -1   7   3         13.28         20.55         9.37 o                         
   1   7   3        203.53        194.95        10.59 o                         
   3   7   3          8.67         36.27         9.82 o                         
   5   7   3          0.70         -2.61         9.57 o                         
   7   7   3         50.22         47.30         9.75 o                         
   9   7   3        247.67        239.90        11.04 o                         
  11   7   3         41.07         48.22         9.89 o                         
  13   7   3        176.53        186.63        10.82 o                         
  15   7   3         12.10         11.53         9.92 o                         
  17   7   3         28.98         22.20        12.01 o                         
 -14   8   3        109.01        115.32        10.75 o                         
 -12   8   3          6.62         -1.66        14.08 o                         
 -10   8   3         53.12         43.00         9.26 o                         
  -8   8   3          3.74          8.87         9.89 o                         
  -6   8   3        863.33        855.68        15.69 o                         
  -4   8   3         19.28         19.09         9.15 o                         
  -2   8   3         62.98         54.53         9.81 o                         
   0   8   3          4.09         -4.77         9.44 o                         
   2   8   3         11.40         16.99         9.66 o                         
   4   8   3         49.37         58.02        17.17 o                         
   6   8   3         15.63         27.47         9.70 o                         
   8   8   3        213.44        241.25        11.29 o                         
  10   8   3         29.71         40.04         9.67 o                         
 -34   0   4        323.95        207.55        25.27 o                         
 -32   0   4       1035.16        730.13        34.28 o                         
 -30   0   4        443.46        481.86        35.85 o                         
 -28   0   4       3439.18       3287.88        76.87 o                         
 -26   0   4       7287.37       7527.12       154.38 o                         
 -24   0   4        120.75        132.56        16.24 o                         
 -22   0   4       2644.94       2663.48        57.53 o                         
 -20   0   4       3419.86       2923.19        41.20 o                         
 -18   0   4       7299.43       8003.70        94.49 o                         
 -16   0   4       8359.33       7510.94        77.49 o                         
 -14   0   4       4007.43       2550.96        30.59 o                         
 -12   0   4       1658.23       1557.68        19.92 o                         
 -10   0   4        216.65        288.60         8.90 o                         
  -6   0   4       1949.35       2118.09        26.08 o                         
  -4   0   4      19556.88      18664.08       271.89 o                         
  -2   0   4       9165.36       8257.98        76.79 o                         
   0   0   4      11294.50      11697.58       244.24 o                         
   6   0   4       7749.57       7355.23        81.55 o                         
   8   0   4       6227.67       5967.37       112.59 o                         
  10   0   4      19730.37      19274.26       426.30 o                         
  12   0   4      12612.33      12313.60       158.62 o                         
  14   0   4       3844.08       4377.71       121.87 o                         
  16   0   4       5749.52       5711.37       156.09 o                         
  18   0   4         70.45         80.89        10.48 o                         
  20   0   4       3048.83       3198.85        64.32 o                         
  22   0   4        613.25        632.36        18.43 o                         
 -35   1   4        218.88        193.76        34.00 o                         
 -33   1   4       1083.55       1039.04        48.06 o                         
 -31   1   4       1061.09       1051.39        31.27 o                         
 -29   1   4         52.35         61.83        11.43 o                         
 -27   1   4       3358.46       3610.03        59.82 o                         
 -25   1   4        448.11        433.19        11.87 o                         
 -23   1   4       1927.78       1831.04        31.77 o                         
 -21   1   4       7893.19       7535.33        76.42 o                         
 -19   1   4       8795.17       8375.84        84.75 o                         
 -17   1   4         22.74         12.03         4.58 o                         
 -15   1   4      25771.41      26298.98       212.57 o                         
 -13   1   4      27707.02      28621.68       306.56 o                         
 -11   1   4        430.86        389.89         7.17 o                         
  -7   1   4       1686.30       1477.50        16.42 o                         
  -5   1   4      19023.90      18724.54       230.27 o                         
  -1   1   4       7718.07       7323.78        74.41 o                         
   7   1   4        321.94        324.56         6.43 o                         
   9   1   4       8032.59       7635.46        79.94 o                         
  11   1   4      24164.73      24690.05       237.43 o                         
  13   1   4       2043.96       2114.13        42.54 o                         
  15   1   4       7814.01       7809.41       102.97 o                         
  17   1   4      14546.11      12404.63      1939.21 o                         
  19   1   4        245.15        234.46        13.85 o                         
  21   1   4       3217.52       3393.38       100.69 o                         
  23   1   4        317.01        344.06        27.36 o                         
  25   1   4       1245.05       1311.20        48.58 o                         
  27   1   4        499.20        569.32        23.48 o                         
  29   1   4        988.86        923.95        33.03 o                         
 -34   2   4        226.38        143.80        30.62 o                         
 -32   2   4        407.37        408.85        38.24 o                         
 -30   2   4        221.67        227.92        16.38 o                         
 -28   2   4        252.26        266.79        15.70 o                         
 -26   2   4        898.55        960.63        23.55 o                         
 -24   2   4         28.92         35.17         8.16 o                         
 -22   2   4        619.12        626.45        24.25 o                         
 -20   2   4       3439.93       3493.29        33.38 o                         
 -18   2   4       1350.19       1447.31        15.10 o                         
 -16   2   4         35.89         36.09         6.02 o                         
 -14   2   4       1307.58       1492.00        17.31 o                         
 -12   2   4       4529.57       4801.36        44.46 o                         
 -10   2   4      18692.00      19217.09       164.60 o                         
  -8   2   4       7021.50       6025.69        54.86 o                         
  -6   2   4        368.19        355.81         9.21 o                         
  -4   2   4       3912.38       3689.49        38.04 o                         
  -2   2   4       3663.73       3648.65        37.75 o                         
   0   2   4       4494.56       4520.41        45.09 o                         
   2   2   4       2384.68       2038.26        21.88 o                         
   4   2   4         85.85         70.36         5.94 o                         
   6   2   4       1798.14       1767.53        20.32 o                         
   8   2   4        373.88        516.35        11.04 o                         
  10   2   4        385.20        454.98        10.05 o                         
  12   2   4       7414.66       7142.83        64.79 o                         
  14   2   4        220.57        214.71        20.81 o                         
  16   2   4       5898.02       5928.47        81.40 o                         
  18   2   4        567.95        610.58        23.70 o                         
  20   2   4         38.70         40.15        14.41 o                         
  22   2   4         24.18         28.60        15.67 o                         
  24   2   4       1421.16       1630.70        47.47 o                         
  26   2   4         26.76        -17.87        25.48 o                         
  28   2   4         19.39         15.73        30.84 o                         
 -33   3   4         89.17         52.49        13.78 o                         
 -31   3   4          9.55         14.10        15.00 o                         
 -29   3   4       1108.80       1092.87        50.57 o                         
 -27   3   4         13.71         24.09        13.74 o                         
 -25   3   4         31.12         29.18        15.10 o                         
 -23   3   4       1359.64       1319.75        26.69 o                         
 -21   3   4       1778.43       1802.61        21.79 o                         
 -19   3   4      18654.09      18870.86       162.43 o                         
 -17   3   4        536.84        582.05        10.98 o                         
 -15   3   4        191.10        238.43         8.41 o                         
 -13   3   4        692.72        718.90        14.60 o                         
 -11   3   4         71.51         77.34         7.42 o                         
  -9   3   4       3384.95       3720.10        36.68 o                         
  -7   3   4        118.40        128.79         8.94 o                         
  -5   3   4       6065.62       6405.52        62.49 o                         
  -3   3   4        475.02        396.15        10.41 o                         
  -1   3   4        201.97        261.01         9.61 o                         
   1   3   4        313.27        310.57         9.33 o                         
   3   3   4       1478.55       1369.25        17.28 o                         
   5   3   4       3345.71       3290.88        32.55 o                         
   7   3   4       2241.81       2233.48        23.82 o                         
   9   3   4       1126.12       1097.80        18.42 o                         
  11   3   4        469.06        453.25        11.27 o                         
  13   3   4        393.61        430.80        11.79 o                         
  15   3   4       1006.02        991.33        17.33 o                         
  17   3   4        136.54        133.64        13.32 o                         
  19   3   4        217.99        210.87        14.56 o                         
  21   3   4        582.41        625.15        29.34 o                         
  23   3   4         12.79         18.77        16.93 o                         
  25   3   4        685.00        696.46        26.47 o                         
  27   3   4        806.10        840.97        44.59 o                         
 -30   4   4          2.75          7.67        15.77 o                         
 -28   4   4        474.23        529.27        21.70 o                         
 -26   4   4        186.87        210.11        13.89 o                         
 -24   4   4         12.96         13.25         9.83 o                         
 -22   4   4        640.98        742.62        21.62 o                         
 -20   4   4        482.08        486.48        10.20 o                         
 -18   4   4        164.66        143.89         7.96 o                         
 -16   4   4       1286.97       1261.24        16.10 o                         
 -14   4   4        531.72        486.11        10.14 o                         
 -12   4   4       1066.75       1201.88        15.91 o                         
 -10   4   4        694.90        676.96        11.94 o                         
  -8   4   4       5814.78       5532.95        52.31 o                         
  -6   4   4       1610.98       1507.66        20.86 o                         
  -4   4   4       5138.53       5215.63        49.70 o                         
  -2   4   4       1546.35       1567.25        19.95 o                         
   0   4   4        802.40        875.66        14.26 o                         
   2   4   4       4552.40       4171.90        41.08 o                         
   4   4   4       6911.56       6679.41        61.51 o                         
   6   4   4        916.56        893.15        15.26 o                         
   8   4   4       1072.80       1057.59        16.52 o                         
  10   4   4       3252.08       3126.99        41.29 o                         
  12   4   4       3958.02       3737.26        42.17 o                         
  14   4   4         45.03         48.74         8.96 o                         
  16   4   4       1423.43       1448.40        21.15 o                         
  18   4   4        228.48        221.18        13.36 o                         
  20   4   4         29.83         19.53        13.00 o                         
  22   4   4        237.62        213.36        16.61 o                         
  24   4   4        197.15        204.26        17.19 o                         
  26   4   4         93.77        100.48        17.98 o                         
 -29   5   4        165.32         77.53        38.02 o                         
 -27   5   4         16.51         21.63        11.90 o                         
 -25   5   4        551.74        579.59        19.16 o                         
 -23   5   4        851.31       1005.33        30.72 o                         
 -21   5   4       1185.45       1376.74        34.88 o                         
 -19   5   4       1830.37       1891.48        26.14 o                         
 -17   5   4       1775.37       1820.56        24.35 o                         
 -15   5   4       1155.82       1049.23        14.99 o                         
 -13   5   4        743.90        797.31        14.41 o                         
 -11   5   4        769.50        753.84        12.97 o                         
  -9   5   4       2826.65       2701.12        29.56 o                         
  -7   5   4        990.55        973.34        15.69 o                         
  -5   5   4         33.49         49.79        10.28 o                         
  -3   5   4        758.46        838.17        20.02 o                         
  -1   5   4       2574.70       2614.42        29.07 o                         
   1   5   4        232.99        233.05        10.57 o                         
   3   5   4        195.66        196.05         9.48 o                         
   5   5   4       2992.83       2882.35        33.35 o                         
   7   5   4        258.62        272.27        10.85 o                         
   9   5   4        396.84        507.61        12.66 o                         
  11   5   4       3885.82       3871.18        40.90 o                         
  13   5   4         62.44         69.48         7.54 o                         
  15   5   4       2169.33       2313.80        29.99 o                         
  17   5   4         23.69         30.27        10.64 o                         
  19   5   4          2.99         16.04        12.21 o                         
  21   5   4        352.12        273.26        17.80 o                         
  23   5   4       1020.19        968.88        77.85 o                         
 -26   6   4        481.59        441.90        50.40 o                         
 -24   6   4        913.39        976.72        46.00 o                         
 -22   6   4        930.28        992.03        15.20 o                         
 -20   6   4        475.43        529.68        15.72 o                         
 -18   6   4         22.22          2.60         8.24 o                         
 -16   6   4        603.58        633.74        12.29 o                         
 -14   6   4       4402.59       4160.66        41.86 o                         
 -12   6   4         10.77          9.13         8.18 o                         
 -10   6   4        917.18        901.15        15.31 o                         
  -8   6   4       1315.29       1398.64        19.24 o                         
  -6   6   4          3.90          4.75         8.55 o                         
  -4   6   4        636.92        632.30        13.41 o                         
  -2   6   4        871.88        882.26        15.28 o                         
   0   6   4       5181.18       5132.10        52.89 o                         
   2   6   4         24.56         21.17         9.07 o                         
   4   6   4       5514.66       5662.49        57.22 o                         
   6   6   4        280.75        354.31        12.10 o                         
   8   6   4        370.46        419.10        12.37 o                         
  10   6   4       1470.20       1590.89        24.53 o                         
  12   6   4        438.87        462.20        12.71 o                         
  14   6   4         68.48         77.29         9.36 o                         
  16   6   4        316.68        280.02        15.09 o                         
  18   6   4       1138.41       1190.31        25.57 o                         
  20   6   4        145.44        123.89        13.77 o                         
 -21   7   4        163.40        149.04        10.67 o                         
 -19   7   4        373.86        341.83        12.46 o                         
 -17   7   4        672.75        755.38        14.56 o                         
 -15   7   4         15.22         24.69         8.92 o                         
 -13   7   4         21.35         32.02         8.51 o                         
 -11   7   4         21.34          6.75         8.67 o                         
  -9   7   4         16.71         23.66         9.61 o                         
  -7   7   4       1339.17       1303.98        19.67 o                         
  -5   7   4        422.69        454.33        12.37 o                         
  -3   7   4         18.47         26.95         8.58 o                         
  -1   7   4         81.61        115.65        14.54 o                         
   1   7   4        634.25        652.91        20.15 o                         
   3   7   4         21.05         34.73         9.62 o                         
   5   7   4        302.21        328.36        14.87 o                         
   7   7   4        149.87        171.86        10.63 o                         
   9   7   4        618.59        624.01        14.40 o                         
  11   7   4          8.63          1.89         9.94 o                         
  13   7   4        220.88        229.81        10.79 o                         
  15   7   4        104.09         66.29        10.02 o                         
  17   7   4         40.87         52.20        12.72 o                         
 -14   8   4          6.74         -6.44        10.27 o                         
 -12   8   4          1.29          1.60        10.05 o                         
 -10   8   4         42.64         60.38         8.87 o                         
  -8   8   4         51.25         42.58         9.99 o                         
  -6   8   4          9.06         -9.19         9.19 o                         
  -4   8   4        478.08        483.54        12.64 o                         
  -2   8   4        145.81        146.14        10.45 o                         
   0   8   4         57.83         46.45         9.70 o                         
   2   8   4        306.23        318.99        15.37 o                         
   4   8   4        725.16        750.67        14.87 o                         
   6   8   4        303.40        296.16        11.25 o                         
   8   8   4          7.09          1.31         9.83 o                         
  10   8   4        280.22        264.44        13.43 o                         
 -35   1   5        185.56        123.71        35.47 o                         
 -33   1   5        435.34        405.96        30.26 o                         
 -31   1   5         80.45         84.25        17.04 o                         
 -29   1   5        249.74        238.41        15.95 o                         
 -27   1   5        147.51        120.39        15.14 o                         
 -25   1   5       1407.22       1237.14        41.80 o                         
 -23   1   5       5750.87       5758.93        54.28 o                         
 -21   1   5        238.41        170.29         6.99 o                         
 -19   1   5       1608.94       1423.58        17.27 o                         
 -17   1   5       3787.29       3567.31        32.06 o                         
 -15   1   5          4.32         14.31         5.28 o                         
 -13   1   5      14307.62      13910.75       106.11 o                         
 -11   1   5      10924.45       9863.22        76.36 o                         
  -9   1   5         78.21        136.82         6.93 o                         
  -7   1   5       1668.83       1553.44        17.46 o                         
  -5   1   5      12133.65      12521.12       103.79 o                         
  -3   1   5       8972.02       8623.31        76.76 o                         
   1   1   5      14472.75      13574.23       124.01 o                         
   3   1   5      17764.96      17508.16       180.55 o                         
   5   1   5       2580.56       2669.95        25.36 o                         
   7   1   5        108.07        101.71         6.44 o                         
   9   1   5       1584.38       1640.88        21.97 o                         
  11   1   5        267.01        218.59        19.02 o                         
  13   1   5      15925.76      16115.46       206.98 o                         
  15   1   5         24.85         50.41        16.30 o                         
  17   1   5        142.59        170.03        10.23 o                         
  19   1   5        237.99        251.51        25.57 o                         
  21   1   5        201.83        210.46        25.04 o                         
  23   1   5       1739.35       1851.60        42.46 o                         
  25   1   5        484.32        497.59        21.04 o                         
  27   1   5        535.39        570.71        23.73 o                         
  29   1   5        442.66        306.85        37.29 o                         
 -34   2   5        577.16        412.73        35.60 o                         
 -32   2   5        167.61        153.49        20.60 o                         
 -30   2   5       1212.56       1300.07        27.84 o                         
 -28   2   5         42.07         18.30        16.19 o                         
 -26   2   5        398.02        453.47        23.80 o                         
 -24   2   5      10256.42      10532.66       114.89 o                         
 -22   2   5       1060.54       1109.80        15.41 o                         
 -20   2   5         31.43         41.16         6.31 o                         
 -18   2   5       2111.86       1978.67        19.56 o                         
 -16   2   5       4328.01       4579.10        42.90 o                         
 -14   2   5      13485.63      12965.00       112.68 o                         
 -12   2   5       9010.49       8125.50        72.42 o                         
 -10   2   5       6778.13       6588.79        59.78 o                         
  -8   2   5        132.30        123.92        10.00 o                         
  -6   2   5       7196.84       6114.11        56.05 o                         
  -4   2   5       3145.06       2883.71        31.29 o                         
  -2   2   5       1603.24       1776.55        21.73 o                         
   0   2   5      16922.68      16213.55       147.77 o                         
   2   2   5      48676.65      54978.17      1110.25 o                         
   4   2   5         64.16         79.97         6.16 o                         
   6   2   5      42113.60      46808.03       670.70 o                         
   8   2   5      11812.19      11094.82        96.96 o                         
  10   2   5       1630.50       1543.83        19.96 o                         
  12   2   5       6946.74       6591.41        60.19 o                         
  14   2   5       1297.27       1287.68        17.83 o                         
  16   2   5         64.63         82.96        11.56 o                         
  18   2   5       1802.80       1845.70        42.51 o                         
  20   2   5        897.91        904.23        28.80 o                         
  22   2   5         17.25         -7.16        15.13 o                         
  24   2   5       1219.15       1241.63        36.75 o                         
  26   2   5       1676.45       1776.02        62.63 o                         
  28   2   5          0.56         -6.76        19.53 o                         
 -33   3   5         81.06         63.71        25.39 o                         
 -31   3   5       1646.21       1694.17        33.92 o                         
 -29   3   5        323.61        311.55        17.22 o                         
 -27   3   5         69.57         65.01        14.87 o                         
 -25   3   5       1173.40       1280.48        23.86 o                         
 -23   3   5        981.41        947.73        32.08 o                         
 -21   3   5        148.71        186.20         8.11 o                         
 -19   3   5      12286.79      11891.10       104.49 o                         
 -17   3   5      18745.78      18727.82       161.23 o                         
 -15   3   5        523.41        619.97        12.78 o                         
 -13   3   5       2690.58       2508.19        26.91 o                         
 -11   3   5      14368.11      14371.94       124.97 o                         
  -9   3   5        445.87        413.54        10.26 o                         
  -7   3   5      23409.88      23418.21       212.00 o                         
  -5   3   5      24469.56      23784.25       215.35 o                         
  -3   3   5        265.74        268.84        10.64 o                         
  -1   3   5       3896.47       3541.57        35.39 o                         
   1   3   5      10754.09      10046.69        89.23 o                         
   3   3   5       2699.16       2515.82        26.61 o                         
   5   3   5      15364.69      15589.37       134.77 o                         
   7   3   5       7806.49       6957.22        63.10 o                         
   9   3   5       1590.46       1515.01        18.96 o                         
  11   3   5       2925.40       2877.79        33.27 o                         
  13   3   5       3899.27       3737.96        41.22 o                         
  15   3   5       1316.39       1363.78        23.97 o                         
  17   3   5        791.43        961.10        32.77 o                         
  19   3   5       5276.94       5312.18        75.48 o                         
  21   3   5        658.82        691.30        62.65 o                         
  23   3   5         20.17         52.00        17.07 o                         
  25   3   5       1219.56       1325.49       120.31 o                         
  27   3   5        411.86        356.49        25.63 o                         
 -32   4   5        244.15        231.47        29.39 o                         
 -30   4   5       1106.65       1155.75        23.34 o                         
 -28   4   5          1.05         10.12        12.73 o                         
 -26   4   5        504.36        545.36        23.17 o                         
 -24   4   5         97.79        115.02        10.98 o                         
 -22   4   5       1608.86       1553.67        26.18 o                         
 -20   4   5       5677.82       5656.20        50.44 o                         
 -18   4   5      10669.34      10895.95        91.92 o                         
 -16   4   5        295.48        258.84         8.85 o                         
 -14   4   5       1401.17       1427.99        17.58 o                         
 -12   4   5       1830.54       1749.42        22.44 o                         
 -10   4   5       1921.21       2065.22        24.15 o                         
  -8   4   5       1220.06       1183.80        17.03 o                         
  -6   4   5      10852.86      10773.55        95.93 o                         
  -4   4   5       1369.96       1262.56        17.72 o                         
  -2   4   5        264.26        323.62        10.15 o                         
   0   4   5       2214.14       2225.00        25.32 o                         
   2   4   5        933.66        971.36        15.06 o                         
   4   4   5        645.72        678.83        12.59 o                         
   6   4   5       8666.67       8668.56        78.17 o                         
   8   4   5       3209.12       3097.16        33.72 o                         
  10   4   5        146.23        166.73         8.63 o                         
  12   4   5        614.97        602.05        13.68 o                         
  14   4   5       2590.35       2636.03        32.20 o                         
  16   4   5         41.06         32.33         9.43 o                         
  18   4   5       1875.23       1813.84        46.77 o                         
  20   4   5        956.69       1003.93        54.56 o                         
  22   4   5        248.89        272.71        17.70 o                         
  24   4   5         30.41         35.81        15.70 o                         
  26   4   5        376.45        315.38        19.59 o                         
 -29   5   5        163.03        114.75        25.00 o                         
 -27   5   5       2003.10       2205.41        67.09 o                         
 -25   5   5         12.42          2.42        11.20 o                         
 -23   5   5        209.48        170.01        10.72 o                         
 -21   5   5        117.80        106.36         8.45 o                         
 -19   5   5       1344.28       1350.26        21.81 o                         
 -17   5   5         30.49         38.89         7.82 o                         
 -15   5   5          5.72         13.79         7.72 o                         
 -13   5   5        788.86        878.05        13.87 o                         
 -11   5   5         54.91         52.51         8.02 o                         
  -9   5   5        321.23        303.14        13.46 o                         
  -7   5   5        235.54        231.08        10.38 o                         
  -5   5   5         10.62         14.61         8.43 o                         
  -3   5   5        618.18        601.13        16.63 o                         
  -1   5   5       1010.93        955.73        15.53 o                         
   1   5   5       4055.34       4048.94        40.84 o                         
   3   5   5       1988.76       2051.19        24.08 o                         
   5   5   5         15.75         -4.51         8.77 o                         
   7   5   5       4948.67       4812.42        49.44 o                         
   9   5   5        146.14        123.77         9.69 o                         
  11   5   5          9.10          7.73         8.60 o                         
  13   5   5         11.65          6.87         9.84 o                         
  15   5   5       1805.39       1896.43        32.78 o                         
  17   5   5         37.19         42.27        11.36 o                         
  19   5   5          6.35         -3.62        11.73 o                         
  21   5   5       1664.11       1724.40        99.77 o                         
  23   5   5        165.06        146.29        58.72 o                         
 -26   6   5          4.07         -1.92        13.27 o                         
 -24   6   5          4.18         10.26         8.94 o                         
 -22   6   5          1.71         14.98         9.02 o                         
 -20   6   5         90.58         84.66         9.01 o                         
 -18   6   5         26.13         25.17         8.46 o                         
 -16   6   5        438.90        443.20        12.79 o                         
 -14   6   5         53.20         56.62         8.38 o                         
 -12   6   5        184.20        188.78         9.60 o                         
 -10   6   5         31.28         33.83         8.73 o                         
  -8   6   5          9.81         10.70         9.04 o                         
  -6   6   5          9.19          8.79         8.37 o                         
  -4   6   5         70.71         87.70         9.16 o                         
  -2   6   5       1844.87       1818.10        22.79 o                         
   0   6   5         93.95        104.55         9.21 o                         
   2   6   5        236.22        219.19        10.99 o                         
   4   6   5         49.44         60.29         9.59 o                         
   6   6   5        239.26        250.46        11.12 o                         
   8   6   5        254.06        291.69        11.22 o                         
  10   6   5        146.86        160.06        10.20 o                         
  12   6   5          9.06         -2.11        10.77 o                         
  14   6   5         14.47          9.24        10.92 o                         
  16   6   5        756.34        760.30        17.15 o                         
  18   6   5         59.86         89.42        12.59 o                         
  20   6   5         59.97         63.87        13.13 o                         
 -21   7   5        398.02        401.56        12.92 o                         
 -19   7   5        405.73        368.75        13.25 o                         
 -17   7   5         15.22          8.86         8.88 o                         
 -15   7   5        154.92        149.30         9.18 o                         
 -13   7   5         52.30         50.72         8.60 o                         
 -11   7   5        935.73        924.98        18.43 o                         
  -9   7   5         39.79         30.19         8.95 o                         
  -7   7   5        161.39        171.14         9.67 o                         
  -5   7   5         20.42         19.75         9.20 o                         
  -3   7   5          1.14          4.99         9.00 o                         
  -1   7   5          2.14         -1.46         9.45 o                         
   1   7   5         45.07         40.95         9.65 o                         
   3   7   5         39.90         40.94         9.70 o                         
   5   7   5         31.72         15.18         9.40 o                         
   7   7   5        195.76        228.06        11.27 o                         
   9   7   5         92.70        100.72        12.40 o                         
  11   7   5         16.33         14.97        10.29 o                         
  13   7   5         69.81         58.32         9.97 o                         
  15   7   5          2.68         -7.93        11.04 o                         
 -14   8   5         46.22         44.17        14.60 o                         
 -12   8   5        132.18        134.08        10.87 o                         
 -10   8   5         10.37         -2.04         8.73 o                         
  -8   8   5         22.23         23.71         8.84 o                         
  -6   8   5         76.82         78.96         9.94 o                         
  -4   8   5         35.97         21.44         9.20 o                         
  -2   8   5        284.39        289.94        11.56 o                         
   0   8   5        289.13        310.51        11.30 o                         
   2   8   5        326.49        358.47        11.64 o                         
   4   8   5         31.79         27.70         9.37 o                         
   6   8   5         48.37         42.10         9.97 o                         
   8   8   5         92.49         56.72        10.41 o                         
 -36   0   6         93.18         55.76        30.33 o                         
 -34   0   6        648.69        581.30        64.61 o                         
 -32   0   6       3203.87       3014.63       146.51 o                         
 -30   0   6       1191.54       1248.98        43.78 o                         
 -28   0   6       2484.84       2851.78        61.97 o                         
 -26   0   6       2366.70       2106.97        48.56 o                         
 -24   0   6        119.76        111.09        38.51 o                         
 -22   0   6      10658.41      10660.69       219.55 o                         
 -20   0   6      12174.15      12310.79       143.60 o                         
 -18   0   6       1873.43       1653.75        24.63 o                         
 -16   0   6      43261.51      47003.31      1236.73 o                         
 -14   0   6       8547.98       8148.26        84.65 o                         
 -10   0   6      14941.16      12400.26       126.77 o                         
  -6   0   6       9626.74      10266.38       106.68 o                         
  -4   0   6      17083.75      16585.58       161.28 o                         
   0   0   6          8.82         21.75         8.45 o                         
   6   0   6       4539.90       4389.47        76.94 o                         
  10   0   6       5708.62       5531.95        75.37 o                         
  12   0   6          1.77         13.12         6.02 o                         
  14   0   6       2259.36       2087.89        55.39 o                         
  16   0   6      14813.16      16053.86       430.77 o                         
  18   0   6       1270.22       1312.05        30.71 o                         
  20   0   6      11974.88      13151.32       317.15 o                         
  22   0   6       3443.91       3552.97        70.90 o                         
 -35   1   6        870.28        885.87        37.82 o                         
 -33   1   6        970.34        855.09        35.47 o                         
 -31   1   6         31.24         31.00        11.04 o                         
 -29   1   6       3805.56       3608.84        91.76 o                         
 -27   1   6       1311.08       1398.58        24.33 o                         
 -25   1   6         21.78         10.44         8.48 o                         
 -23   1   6        876.18        874.25        11.82 o                         
 -21   1   6       7477.57       7364.65        62.57 o                         
 -19   1   6       3395.77       3384.99        30.92 o                         
 -17   1   6      10660.17      10161.01        84.75 o                         
 -15   1   6       7208.12       6666.67        56.94 o                         
 -13   1   6       4277.91       4333.07        35.95 o                         
 -11   1   6        355.17        259.29         7.41 o                         
  -9   1   6      31130.87      31957.01       404.55 o                         
  -7   1   6       8572.15       8091.23        68.68 o                         
  -5   1   6      12129.74      10876.48        90.89 o                         
  -1   1   6        100.82        100.57         7.68 o                         
   1   1   6       7925.22       7947.68        70.60 o                         
   3   1   6       9919.24       8825.82        75.22 o                         
   5   1   6      27837.72      29767.22       303.38 o                         
   7   1   6       7961.67       7696.29        71.73 o                         
   9   1   6      13124.22      12983.47       145.84 o                         
  11   1   6        567.07        439.44         7.26 o                         
  13   1   6       1155.35       1076.91        33.19 o                         
  15   1   6       4603.78       4082.60       203.82 o                         
  17   1   6        365.00        382.01        12.88 o                         
  19   1   6       1952.94       2086.99        68.59 o                         
  21   1   6       1012.44       1148.95        34.73 o                         
  23   1   6        977.73       1035.28        28.72 o                         
  25   1   6        235.74        251.43        24.19 o                         
  27   1   6       1712.42       1702.32        41.06 o                         
 -34   2   6        168.18        209.62        55.60 o                         
 -32   2   6        533.18        478.53        18.22 o                         
 -30   2   6       1143.76       1372.44        38.35 o                         
 -28   2   6        815.17        834.50        23.60 o                         
 -26   2   6          3.11         11.71        12.13 o                         
 -24   2   6       1446.71       1433.40        22.26 o                         
 -22   2   6         36.08         27.98         7.25 o                         
 -20   2   6         10.23          8.76         6.11 o                         
 -18   2   6        293.43        242.02         7.44 o                         
 -16   2   6       7748.85       7619.66        70.90 o                         
 -14   2   6       3971.65       3778.84        34.78 o                         
 -12   2   6       2835.31       2809.66        28.88 o                         
 -10   2   6        126.01         81.28         7.45 o                         
  -8   2   6       5956.62       6024.61        55.59 o                         
  -6   2   6       6164.77       5825.38        53.95 o                         
  -4   2   6        542.34        393.41        15.51 o                         
  -2   2   6       1395.47       1675.66        21.00 o                         
   0   2   6         33.61        101.72         9.47 o                         
   2   2   6       2247.44       2375.64        37.97 o                         
   4   2   6      14398.76      14492.82       132.36 o                         
   6   2   6        455.94        406.87         8.92 o                         
   8   2   6       1032.69        940.99        12.26 o                         
  10   2   6       7454.19       7203.47        65.65 o                         
  12   2   6        114.59        155.93        11.08 o                         
  14   2   6        739.73        751.07        22.58 o                         
  16   2   6        136.52        167.72        12.89 o                         
  18   2   6       1853.14       1835.58        48.66 o                         
  20   2   6        433.38        430.60        52.41 o                         
  22   2   6        468.45        472.18        37.48 o                         
  24   2   6        725.41        785.64        39.28 o                         
  26   2   6        281.95        279.99        21.14 o                         
  28   2   6         88.70         65.14        22.60 o                         
 -33   3   6         25.67          5.33        13.80 o                         
 -31   3   6         70.10        108.70        15.91 o                         
 -29   3   6         21.93         24.93        14.23 o                         
 -27   3   6          7.85         24.23        11.61 o                         
 -25   3   6       1198.06       1178.25        42.42 o                         
 -23   3   6         14.92         21.50         7.42 o                         
 -21   3   6       2870.25       2873.93        32.04 o                         
 -19   3   6       3039.50       3069.59        41.98 o                         
 -17   3   6       2723.71       2778.47        29.11 o                         
 -15   3   6         24.07         28.78         7.62 o                         
 -13   3   6       2650.54       2766.23        29.21 o                         
 -11   3   6         36.57         13.64         7.42 o                         
  -9   3   6        174.00        195.83         9.04 o                         
  -7   3   6       1718.26       2092.39        23.84 o                         
  -5   3   6        319.84        347.60        11.95 o                         
  -3   3   6        395.02        314.12        10.77 o                         
  -1   3   6         68.44         87.23         8.60 o                         
   1   3   6        529.70        551.40        13.85 o                         
   3   3   6        231.50        236.30         8.49 o                         
   5   3   6        297.26        370.28         9.21 o                         
   7   3   6       7197.35       7344.86        66.36 o                         
   9   3   6       4445.71       4372.35        44.00 o                         
  11   3   6        895.65        920.46        15.95 o                         
  13   3   6        319.77        321.88        10.64 o                         
  15   3   6        303.93        252.04        11.87 o                         
  17   3   6         11.67          9.22        12.55 o                         
  19   3   6       1273.76       1282.59        31.96 o                         
  21   3   6        106.39        110.72        24.98 o                         
  23   3   6        161.16        149.18        18.91 o                         
  25   3   6         24.19         59.66        22.30 o                         
  27   3   6        151.60         98.54        35.17 o                         
 -32   4   6        256.50        223.56        15.01 o                         
 -30   4   6         39.82         27.31        12.75 o                         
 -28   4   6        212.65        246.93        14.53 o                         
 -26   4   6        772.68        873.69        27.29 o                         
 -24   4   6       1408.38       1438.43        32.86 o                         
 -22   4   6      10007.48      10405.38       113.18 o                         
 -20   4   6       1763.87       1679.54        19.40 o                         
 -18   4   6          4.96          9.34         7.30 o                         
 -16   4   6       5202.08       5103.07        48.85 o                         
 -14   4   6         97.79         97.94         8.91 o                         
 -12   4   6        182.02        198.97         9.44 o                         
 -10   4   6       2201.00       2079.67        24.17 o                         
  -8   4   6       1243.57       1374.29        18.76 o                         
  -6   4   6        350.31        469.18        11.61 o                         
  -4   4   6       2471.27       2457.45        30.96 o                         
  -2   4   6       5768.02       5399.07        51.38 o                         
   0   4   6          1.65          4.52         7.88 o                         
   2   4   6        692.08        632.93        12.31 o                         
   4   4   6       2092.92       2148.00        24.41 o                         
   6   4   6        762.43        753.73        17.44 o                         
   8   4   6       1918.95       1986.72        24.36 o                         
  10   4   6        441.68        351.15        10.30 o                         
  12   4   6       1658.75       1515.12        27.36 o                         
  14   4   6       2333.27       2262.81        28.90 o                         
  16   4   6       1001.24       1111.63        37.57 o                         
  18   4   6        282.28        339.01        13.54 o                         
  20   4   6        685.43        753.57        39.87 o                         
  22   4   6        256.53        287.62        18.42 o                         
  24   4   6        245.03        206.16        17.85 o                         
 -29   5   6          9.92         20.93        12.62 o                         
 -27   5   6       1542.54       1531.20        72.64 o                         
 -25   5   6        134.93        157.02        21.63 o                         
 -23   5   6        501.80        546.74        21.20 o                         
 -21   5   6        313.45        288.93         9.99 o                         
 -19   5   6          4.48         12.44         7.79 o                         
 -17   5   6       1715.19       1715.38        20.05 o                         
 -15   5   6       1626.51       1692.07        26.66 o                         
 -13   5   6        373.07        420.25        10.62 o                         
 -11   5   6        280.81        236.93         9.79 o                         
  -9   5   6       1638.96       1709.12        21.74 o                         
  -7   5   6        753.72        814.12        14.86 o                         
  -5   5   6       1938.44       1886.04        23.22 o                         
  -3   5   6        177.58        172.58         9.46 o                         
  -1   5   6       3753.88       3733.33        38.29 o                         
   1   5   6       4931.31       4827.21        47.06 o                         
   3   5   6      10321.27      10382.53        93.25 o                         
   5   5   6        280.52        288.67        10.26 o                         
   7   5   6       2770.21       2872.71        34.48 o                         
   9   5   6        554.92        626.21        14.68 o                         
  11   5   6        237.46        209.11        12.49 o                         
  13   5   6        120.03         90.13        10.62 o                         
  15   5   6        583.98        560.17        18.58 o                         
  17   5   6       1743.96       1764.59        50.65 o                         
  19   5   6        338.43        313.16        21.33 o                         
  21   5   6        478.25        440.89        22.10 o                         
  23   5   6        136.80         93.95        19.58 o                         
 -26   6   6        123.53        114.74        11.16 o                         
 -24   6   6        888.07        950.60        18.19 o                         
 -22   6   6        380.75        406.15        11.44 o                         
 -20   6   6       1620.34       1579.20        19.60 o                         
 -18   6   6        558.72        609.28        14.25 o                         
 -16   6   6        741.62        745.52        15.00 o                         
 -14   6   6         97.24         95.61         8.61 o                         
 -12   6   6        598.50        567.46        11.80 o                         
 -10   6   6       1356.45       1401.12        17.99 o                         
  -8   6   6        703.04        724.12        13.87 o                         
  -6   6   6         38.36         36.58         8.91 o                         
  -4   6   6        982.86       1039.81        16.50 o                         
  -2   6   6        162.00        183.05        10.15 o                         
   0   6   6        744.28        763.25        14.25 o                         
   2   6   6       1264.47       1328.83        18.48 o                         
   4   6   6        509.41        550.70        13.09 o                         
   6   6   6        189.88        195.46        10.86 o                         
   8   6   6        217.83        234.61        11.22 o                         
  10   6   6        615.83        635.98        16.61 o                         
  12   6   6         55.42         73.10         9.98 o                         
  14   6   6         42.38         40.16        13.54 o                         
  16   6   6        727.57        820.86        17.64 o                         
  18   6   6        226.55        275.11        25.59 o                         
 -21   7   6        216.83        206.77        10.08 o                         
 -19   7   6         15.88         33.95         8.98 o                         
 -17   7   6        267.01        253.43        10.33 o                         
 -15   7   6        504.38        496.26        11.99 o                         
 -13   7   6        694.35        686.06        12.67 o                         
 -11   7   6        546.86        519.89        14.14 o                         
  -9   7   6        119.88        144.08         8.80 o                         
  -7   7   6        165.13        192.25        10.12 o                         
  -5   7   6        241.40        265.41        10.98 o                         
  -3   7   6          9.44         -0.71         9.33 o                         
  -1   7   6       1099.24       1168.46        29.44 o                         
   1   7   6        227.29        233.74        11.26 o                         
   3   7   6       2463.74       2432.83        35.70 o                         
   5   7   6         29.13         28.74         9.82 o                         
   7   7   6        390.79        416.72        12.34 o                         
   9   7   6         40.51         43.26        10.19 o                         
  11   7   6         39.22         30.70        10.33 o                         
  13   7   6         46.95         36.31         9.81 o                         
  15   7   6         80.66         63.96        12.10 o                         
 -14   8   6          0.72         -8.59         9.32 o                         
 -12   8   6        164.50        152.37         9.54 o                         
 -10   8   6        118.07        110.63         9.39 o                         
  -8   8   6         57.93         71.51         8.84 o                         
  -6   8   6        860.90        838.88        15.21 o                         
  -4   8   6       1211.48       1186.19        18.44 o                         
  -2   8   6        369.77        390.79        12.20 o                         
   0   8   6          0.37         -5.72         9.13 o                         
   2   8   6        249.42        230.64        14.11 o                         
   4   8   6        607.06        673.75        14.04 o                         
   6   8   6         99.86         90.20        10.08 o                         
   8   8   6         19.85         21.87        10.91 o                         
 -35   1   7        368.85        362.01        24.52 o                         
 -33   1   7         48.69         46.76        12.78 o                         
 -31   1   7       1239.54       1150.51        22.75 o                         
 -29   1   7       1010.77       1027.72        21.96 o                         
 -27   1   7         46.33         73.45        14.67 o                         
 -25   1   7       1754.09       1970.32        24.27 o                         
 -23   1   7         66.08         52.72         6.68 o                         
 -21   1   7        259.02        225.05         7.63 o                         
 -19   1   7       4872.39       4647.03        41.48 o                         
 -17   1   7       1534.79       1466.27        20.76 o                         
 -15   1   7       1253.43       1282.96        15.44 o                         
 -13   1   7      10312.13      10504.80        81.63 o                         
 -11   1   7       1896.05       1888.17        21.87 o                         
  -9   1   7       1170.37       1053.54        14.08 o                         
  -7   1   7       1520.70       1142.53        14.67 o                         
  -3   1   7       3180.69       3185.73        30.35 o                         
  -1   1   7      18842.69      19815.42       169.83 o                         
   1   1   7      11253.18      11713.49       102.01 o                         
   3   1   7       3721.73       3684.42        32.54 o                         
   5   1   7       9193.52       8693.26        70.72 o                         
   7   1   7       5724.56       5416.30        61.51 o                         
   9   1   7       1962.02       1994.17        22.25 o                         
  11   1   7       5454.09       5453.76        49.16 o                         
  13   1   7        100.10        102.21         9.68 o                         
  15   1   7        156.40        149.29         8.82 o                         
  17   1   7       2495.61       2604.22        56.09 o                         
  19   1   7       4515.83       4662.27        69.94 o                         
  23   1   7        537.43        573.64        22.65 o                         
  25   1   7         47.95         45.62        17.36 o                         
  27   1   7          6.37        -17.93        17.93 o                         
 -34   2   7         90.23        137.10        22.69 o                         
 -32   2   7         48.76         36.41        10.56 o                         
 -30   2   7       2243.42       1915.36       204.54 o                         
 -28   2   7         76.75         76.07        11.57 o                         
 -26   2   7       1687.60       1714.59        35.10 o                         
 -24   2   7       3107.75       3224.91        33.46 o                         
 -22   2   7        322.04        318.62         8.72 o                         
 -20   2   7       9281.46       9355.05        85.75 o                         
 -18   2   7       4593.71       4313.67        36.37 o                         
 -16   2   7        741.46        808.02        11.49 o                         
 -14   2   7      17438.06      16859.14       138.55 o                         
 -12   2   7       7574.43       6707.25        61.30 o                         
 -10   2   7        990.15        987.06        14.76 o                         
  -8   2   7      31317.06      32480.98       454.57 o                         
  -6   2   7      38194.98      40287.29       458.92 o                         
  -4   2   7        277.98        299.76         9.47 o                         
  -2   2   7      13396.74      12810.13       111.99 o                         
   0   2   7       8991.63       8918.42        84.03 o                         
   2   2   7      19548.81      21653.88       195.69 o                         
   4   2   7        419.67        307.24         8.73 o                         
   6   2   7      11566.26      11142.05        97.60 o                         
   8   2   7       2072.06       2094.96        20.58 o                         
  10   2   7       5987.19       5959.19        55.37 o                         
  12   2   7       1069.98       1034.56        15.79 o                         
  14   2   7        814.83        797.94        13.29 o                         
  16   2   7       1822.18       1855.88        38.67 o                         
  18   2   7       4197.78       4410.25       153.99 o                         
  20   2   7        405.75        445.40        55.09 o                         
  22   2   7        817.96        867.61        31.89 o                         
  24   2   7        880.77        924.97        28.97 o                         
  26   2   7        259.06        277.89        21.90 o                         
 -33   3   7        156.10        171.46        17.68 o                         
 -31   3   7       1192.49       1193.27        41.98 o                         
 -29   3   7       1553.26       1509.39        31.52 o                         
 -27   3   7       3470.68       3635.08        61.17 o                         
 -25   3   7       4070.06       4082.68        74.03 o                         
 -23   3   7       1004.06       1061.67        15.56 o                         
 -21   3   7       1727.30       1781.67        24.57 o                         
 -19   3   7       7895.59       8216.38        78.34 o                         
 -17   3   7        592.02        580.14        12.08 o                         
 -15   3   7       4907.38       4551.10        44.12 o                         
 -13   3   7       4243.17       4069.44        39.94 o                         
 -11   3   7       5033.05       4670.27        44.94 o                         
  -9   3   7        216.62        306.99         9.93 o                         
  -7   3   7       9342.34       8650.37        78.08 o                         
  -5   3   7       8352.62       8322.46        84.70 o                         
  -3   3   7       1272.45       1146.76        17.66 o                         
  -1   3   7      30955.72      32391.80       290.87 o                         
   1   3   7       9675.90       9401.03        88.93 o                         
   3   3   7        577.53        489.36        10.47 o                         
   5   3   7      17640.19      17692.80       182.38 o                         
   7   3   7       3918.14       3669.55        39.29 o                         
   9   3   7       3341.26       3209.77        31.81 o                         
  11   3   7       3200.56       3420.45        39.08 o                         
  13   3   7       7193.02       7033.29        65.34 o                         
  15   3   7        154.07        148.70         9.41 o                         
  17   3   7       1516.62       1588.93        46.33 o                         
  19   3   7       1735.41       1848.15        46.08 o                         
  21   3   7        118.50        106.50        17.51 o                         
  23   3   7        876.46        857.34       123.06 o                         
  25   3   7        628.50        569.46        24.92 o                         
 -32   4   7       1102.18       1133.64        23.37 o                         
 -30   4   7        141.91        162.06        13.81 o                         
 -28   4   7         23.48         35.21        12.18 o                         
 -26   4   7       2558.77       2672.64        78.56 o                         
 -24   4   7        623.89        653.96        14.28 o                         
 -22   4   7         40.74         35.52         8.40 o                         
 -20   4   7       1283.66       1304.60        17.90 o                         
 -18   4   7       4978.98       4981.10        50.36 o                         
 -16   4   7        838.56        818.28        14.15 o                         
 -14   4   7       3534.31       3399.24        35.31 o                         
 -12   4   7       1710.43       1564.06        20.36 o                         
 -10   4   7        644.22        652.79        13.11 o                         
  -8   4   7         86.46         76.86         8.79 o                         
  -6   4   7       7751.77       7373.65        72.02 o                         
  -4   4   7        366.41        321.96        10.46 o                         
  -2   4   7       5873.14       5610.09        55.32 o                         
   0   4   7       5786.66       5642.35        53.76 o                         
   2   4   7       7273.85       6893.21        63.65 o                         
   4   4   7       9247.05       9020.93        81.42 o                         
   6   4   7       4202.97       4132.37        40.55 o                         
   8   4   7         22.53         29.61         7.61 o                         
  10   4   7         50.81         47.25         8.14 o                         
  12   4   7       2250.46       2357.06        29.92 o                         
  14   4   7       3213.25       3211.46        52.94 o                         
  16   4   7          3.36         10.88        10.02 o                         
  18   4   7       1982.81       1964.47        80.25 o                         
  20   4   7        405.49        359.08        18.24 o                         
  22   4   7         92.18         81.72        15.34 o                         
  24   4   7       1292.49       1122.39        35.80 o                         
 -29   5   7        158.15        128.04        15.35 o                         
 -27   5   7         67.73        107.98        12.31 o                         
 -25   5   7       1236.56       1281.92        34.26 o                         
 -23   5   7         73.82         77.14         8.83 o                         
 -21   5   7        524.25        485.93        15.42 o                         
 -19   5   7        115.05        137.50         8.87 o                         
 -17   5   7          1.28          6.45         7.69 o                         
 -15   5   7        336.22        383.02        10.46 o                         
 -13   5   7         15.43          1.84         8.06 o                         
 -11   5   7         92.07         79.60         8.34 o                         
  -9   5   7          8.80          7.56         8.01 o                         
  -7   5   7       3490.93       3438.70        35.94 o                         
  -5   5   7       1455.09       1501.99        20.09 o                         
  -3   5   7       2369.33       2340.00        28.26 o                         
  -1   5   7       1510.68       1448.34        19.75 o                         
   1   5   7        328.53        357.12        13.10 o                         
   3   5   7        107.48         93.05         9.14 o                         
   5   5   7         94.18        117.78         8.60 o                         
   7   5   7         24.96         11.16         8.75 o                         
   9   5   7       1552.43       1613.26        21.72 o                         
  11   5   7        127.70        123.35         9.24 o                         
  13   5   7        203.68        228.99        12.02 o                         
  15   5   7        938.17       1106.31        42.09 o                         
  17   5   7        105.85         95.73        13.30 o                         
  19   5   7         81.01         89.18        12.25 o                         
  21   5   7        210.71        182.65        83.55 o                         
 -26   6   7         44.49         27.27         9.75 o                         
 -24   6   7        324.91        372.83        12.29 o                         
 -22   6   7        149.81        173.78        10.82 o                         
 -20   6   7         75.82         72.85         8.90 o                         
 -18   6   7         21.81         20.23         8.26 o                         
 -16   6   7        365.72        384.99        14.18 o                         
 -14   6   7          7.67         11.21         7.82 o                         
 -12   6   7          2.35          9.32         7.76 o                         
 -10   6   7          5.22         18.42         8.06 o                         
  -8   6   7        291.35        299.20        10.82 o                         
  -6   6   7         58.90         65.97         9.45 o                         
  -4   6   7       2160.11       2093.12        24.70 o                         
  -2   6   7        151.11        160.32         9.92 o                         
   0   6   7        219.15        204.25         9.99 o                         
   2   6   7         10.32         -0.77         8.54 o                         
   4   6   7         52.94         67.51         9.58 o                         
   6   6   7        430.43        489.81        13.13 o                         
   8   6   7          7.16          4.06         9.18 o                         
  10   6   7         73.80        105.04        13.05 o                         
  12   6   7          0.05         13.16         8.64 o                         
  14   6   7         49.60         30.07        11.54 o                         
  16   6   7         36.90         48.88        11.64 o                         
  18   6   7        226.25        248.42        14.92 o                         
 -21   7   7         75.74         73.43         9.27 o                         
 -19   7   7         82.53         96.92         9.18 o                         
 -17   7   7          5.87          4.09         8.72 o                         
 -15   7   7        104.82         95.42         8.95 o                         
 -13   7   7         12.53          5.92         8.32 o                         
 -11   7   7          4.38         -6.76         8.07 o                         
  -9   7   7        128.14        125.98         9.22 o                         
  -7   7   7        157.12        159.73         9.97 o                         
  -5   7   7          0.66         -1.99         8.83 o                         
  -3   7   7       1224.30       1221.64        17.45 o                         
  -1   7   7        132.83        139.32        13.53 o                         
   1   7   7        498.43        488.40        18.31 o                         
   3   7   7         18.20         11.23         9.18 o                         
   5   7   7       1294.16       1296.52        25.48 o                         
   7   7   7         82.66         66.23        10.17 o                         
   9   7   7         50.94         56.18        10.21 o                         
  11   7   7        213.61        204.18        11.26 o                         
  13   7   7         95.03         59.60        11.49 o                         
 -14   8   7         43.65         44.84         9.28 o                         
 -12   8   7         44.86         28.83         8.71 o                         
 -10   8   7          0.93         -0.42         8.68 o                         
  -8   8   7         44.55         36.72         8.67 o                         
  -6   8   7        236.47        251.90        11.47 o                         
  -4   8   7        212.41        226.52        10.62 o                         
  -2   8   7         16.50         20.04         9.46 o                         
   0   8   7         21.87         17.11         9.35 o                         
   2   8   7        288.77        265.04        11.27 o                         
   4   8   7        318.99        296.40        13.93 o                         
   6   8   7        250.70        240.54        12.08 o                         
 -36   0   8       1881.22       1581.35        43.05 o                         
 -34   0   8        816.56        757.75        28.55 o                         
 -32   0   8         54.00         25.54        17.15 o                         
 -30   0   8       2224.70       2308.77        52.95 o                         
 -28   0   8       1225.74       1475.94        40.40 o                         
 -26   0   8        111.61         39.65        18.99 o                         
 -24   0   8       2957.38       3360.57        72.68 o                         
 -22   0   8       8018.65       7783.14       101.15 o                         
 -20   0   8         18.13         13.49         9.13 o                         
 -18   0   8      12006.18      11662.33       120.39 o                         
 -16   0   8      22577.31      21527.84       216.44 o                         
 -14   0   8      43055.43      48352.77       517.79 o                         
 -12   0   8       4606.52       4106.09        46.63 o                         
 -10   0   8      39862.16      40836.48      1075.43 o                         
  -8   0   8      12492.18      13159.30       135.09 o                         
  -4   0   8      53085.56      55509.63      1126.73 o                         
  -2   0   8      22251.38      23058.43       231.78 o                         
   0   0   8       4678.52       4199.17        47.13 o                         
   4   0   8       5653.24       5522.24        64.73 o                         
   6   0   8      19643.21      19941.35       368.58 o                         
   8   0   8      25246.61      25039.90       547.04 o                         
  10   0   8       4223.69       4091.02        87.53 o                         
  12   0   8       2069.57       2117.79        29.19 o                         
  14   0   8       2973.91       3059.36        39.43 o                         
  16   0   8       4802.83       5054.68        84.89 o                         
  18   0   8         43.77         56.26        11.35 o                         
  20   0   8       3677.18       4002.77        95.90 o                         
 -35   1   8        806.39        666.03        32.70 o                         
 -33   1   8         11.65         14.70        12.56 o                         
 -31   1   8        258.89        308.10        14.59 o                         
 -29   1   8       3309.97       3388.69        84.76 o                         
 -27   1   8       3685.37       3550.90        50.06 o                         
 -25   1   8        238.31        244.24         9.70 o                         
 -23   1   8       8613.60       8908.44        76.86 o                         
 -21   1   8       1964.98       1936.08        19.32 o                         
 -19   1   8        235.69        225.82         7.99 o                         
 -17   1   8      16473.34      15923.59       131.30 o                         
 -15   1   8       6072.40       5427.19        44.66 o                         
 -13   1   8       3637.92       3549.33        31.21 o                         
 -11   1   8      17675.29      16342.66       131.20 o                         
  -9   1   8      10641.40      10421.78        81.69 o                         
  -7   1   8        837.42        805.55        12.79 o                         
  -5   1   8       7335.23       6644.17        57.82 o                         
  -3   1   8       4546.00       3796.86        35.32 o                         
  -1   1   8       1496.70       1781.12        24.06 o                         
   1   1   8      17076.56      17446.83       138.67 o                         
   3   1   8      10216.91       9571.69        77.98 o                         
   5   1   8       1094.96       1342.02        14.92 o                         
   7   1   8       7984.05       7249.46        68.46 o                         
   9   1   8       8504.89       8184.14        72.63 o                         
  11   1   8          3.12         10.06         4.87 o                         
  13   1   8       1399.01       1480.06        14.78 o                         
  15   1   8       7739.87       7375.80       226.01 o                         
  17   1   8         52.18         68.68         9.75 o                         
  19   1   8       2429.61       2527.24        34.29 o                         
  21   1   8       1163.24       1254.60        32.75 o                         
  23   1   8        527.14        506.72        22.18 o                         
  25   1   8          9.83         18.78        17.13 o                         
  27   1   8        523.46        412.36        32.89 o                         
 -36   2   8       1872.52       1247.30       694.63 o                         
 -34   2   8        265.92        222.10        31.33 o                         
 -32   2   8        383.29        361.46        15.30 o                         
 -30   2   8         24.39         18.03        11.09 o                         
 -28   2   8        742.11        797.24        32.51 o                         
 -26   2   8        170.08        138.21        10.02 o                         
 -24   2   8       3138.30       3193.08        61.14 o                         
 -22   2   8       2008.08       1991.30        21.52 o                         
 -20   2   8        148.08        166.01         8.98 o                         
 -18   2   8       4726.51       4719.38        39.72 o                         
 -16   2   8        979.72        923.73        12.44 o                         
 -14   2   8          5.45         18.78         7.04 o                         
 -12   2   8       7964.62       7546.19        65.06 o                         
 -10   2   8        618.04        411.15        10.55 o                         
  -8   2   8       7389.78       7197.83        65.63 o                         
  -6   2   8       6553.75       6787.66        66.52 o                         
  -4   2   8       9939.31      10371.31        91.92 o                         
  -2   2   8         18.78         19.58         7.62 o                         
   0   2   8       8185.65       7959.05        71.75 o                         
   2   2   8       4984.65       4828.21        48.21 o                         
   4   2   8      20497.25      20910.12       189.20 o                         
   6   2   8         47.09         68.25         6.52 o                         
   8   2   8       2253.77       2133.67        21.32 o                         
  10   2   8        239.99        222.25        13.28 o                         
  12   2   8         91.10        104.43         8.55 o                         
  14   2   8       1327.36       1370.15        27.02 o                         
  16   2   8       1468.91       1536.21        29.89 o                         
  18   2   8         14.27          7.83        17.33 o                         
  20   2   8        812.49        796.29        24.12 o                         
  22   2   8        520.04        482.61        26.01 o                         
  24   2   8         46.41         35.65        16.92 o                         
  26   2   8        112.70        131.58        20.85 o                         
 -35   3   8         60.39         16.16        16.62 o                         
 -33   3   8         49.67         42.87        13.41 o                         
 -31   3   8          2.48         -8.09        13.27 o                         
 -29   3   8         35.88         19.90        11.14 o                         
 -27   3   8       1024.61       1058.98        19.66 o                         
 -25   3   8          2.81          4.68         9.02 o                         
 -23   3   8         12.55          9.19         8.16 o                         
 -21   3   8       2101.05       2126.01        23.62 o                         
 -19   3   8       9752.60       9782.40       109.85 o                         
 -17   3   8       1929.20       1886.94        23.21 o                         
 -15   3   8          5.52         17.44         8.02 o                         
 -13   3   8        678.39        631.15        12.55 o                         
 -11   3   8         53.20         45.22         8.43 o                         
  -9   3   8        518.90        547.00        15.38 o                         
  -7   3   8        216.00        205.89         9.42 o                         
  -5   3   8       2695.96       2866.77        38.67 o                         
  -3   3   8         22.52         40.47         8.90 o                         
  -1   3   8       2033.29       1947.67        24.00 o                         
   1   3   8       4300.45       4543.24        46.40 o                         
   3   3   8       1989.33       1989.60        24.70 o                         
   5   3   8        152.26        135.49         7.89 o                         
   7   3   8        121.66        116.09         7.28 o                         
   9   3   8        370.13        390.97        11.48 o                         
  11   3   8         16.55         15.37         8.05 o                         
  13   3   8       7030.56       6939.90        64.75 o                         
  15   3   8         30.92         22.25         8.89 o                         
  17   3   8        944.12        920.05        22.56 o                         
  19   3   8         29.42         35.79        21.06 o                         
  21   3   8         79.63         73.75        16.41 o                         
  23   3   8        409.46        400.35        17.83 o                         
  25   3   8         22.01         28.08        12.88 o                         
 -32   4   8        440.15        420.39        16.24 o                         
 -30   4   8         33.28         77.46        21.48 o                         
 -28   4   8        636.90        630.01        30.22 o                         
 -26   4   8        223.48        244.79         9.91 o                         
 -24   4   8        231.14        226.37        10.27 o                         
 -22   4   8        303.81        312.95        14.51 o                         
 -20   4   8        445.89        490.52        11.79 o                         
 -18   4   8       4399.89       4408.69        43.41 o                         
 -16   4   8       2501.69       2511.10        27.75 o                         
 -14   4   8         13.40          3.43         8.56 o                         
 -12   4   8        313.51        290.76        11.17 o                         
 -10   4   8       1605.61       1708.49        28.79 o                         
  -8   4   8       7622.56       7345.46        67.85 o                         
  -6   4   8       2978.99       2898.05        31.17 o                         
  -4   4   8        604.92        580.41        13.52 o                         
  -2   4   8       1230.33       1275.28        18.09 o                         
   0   4   8        848.32        856.91        14.59 o                         
   2   4   8       6892.66       6992.33        64.69 o                         
   4   4   8       5843.55       5760.39        54.50 o                         
   6   4   8        301.69        272.55        12.31 o                         
   8   4   8       3831.15       3874.09        38.34 o                         
  10   4   8        189.27        163.53        10.53 o                         
  12   4   8         36.31         69.74        10.53 o                         
  14   4   8         45.27         45.83         8.95 o                         
  16   4   8        294.73        295.80        26.28 o                         
  18   4   8        369.82        332.80        16.97 o                         
  20   4   8        292.72        250.61        17.95 o                         
  22   4   8         20.16         10.72        21.07 o                         
 -29   5   8       1044.85       1025.03        23.39 o                         
 -27   5   8        677.36        633.79        22.63 o                         
 -25   5   8       1136.65       1219.42        26.95 o                         
 -23   5   8        739.59        764.68        14.07 o                         
 -21   5   8       1059.03       1087.22        15.44 o                         
 -19   5   8        385.14        391.45        11.40 o                         
 -17   5   8       2095.60       2073.76        23.03 o                         
 -15   5   8        230.68        254.68         9.68 o                         
 -13   5   8        669.19        701.43        13.38 o                         
 -11   5   8       1683.15       1544.70        19.21 o                         
  -9   5   8        444.72        419.18        11.15 o                         
  -7   5   8        482.93        547.46        12.40 o                         
  -5   5   8       6681.68       6691.74        62.76 o                         
  -3   5   8       5041.93       5016.44        48.89 o                         
  -1   5   8       7899.00       7815.08        71.90 o                         
   1   5   8        114.16        124.66         9.15 o                         
   3   5   8       3364.89       3285.09        34.25 o                         
   5   5   8       3109.74       3000.34        31.80 o                         
   7   5   8       1443.04       1419.29        21.95 o                         
   9   5   8        559.45        546.57        13.09 o                         
  11   5   8        272.38        259.86        12.33 o                         
  13   5   8       2419.15       2540.51        61.28 o                         
  15   5   8        821.93        857.62        21.65 o                         
  17   5   8        136.36        128.98        12.60 o                         
  19   5   8        614.47        598.81        18.14 o                         
  21   5   8        384.84        285.78       102.78 o                         
 -26   6   8          0.24          3.95         9.62 o                         
 -24   6   8        970.84       1015.38        18.59 o                         
 -22   6   8         23.53         12.34         8.79 o                         
 -20   6   8          1.52          6.61         8.56 o                         
 -18   6   8         74.60         76.62         8.43 o                         
 -16   6   8       1408.51       1437.54        18.30 o                         
 -14   6   8        686.43        660.82        13.95 o                         
 -12   6   8         83.95         64.81         8.42 o                         
 -10   6   8        499.32        585.38        12.22 o                         
  -8   6   8        127.44        128.06         8.86 o                         
  -6   6   8        292.98        309.02        11.27 o                         
  -4   6   8       9583.15       9728.15        87.78 o                         
  -2   6   8        145.89        127.51         9.68 o                         
   0   6   8       1969.47       1955.83        23.48 o                         
   2   6   8         31.80         36.12         8.92 o                         
   4   6   8        175.19        176.15         9.75 o                         
   6   6   8        148.97        169.55        10.47 o                         
   8   6   8        506.48        478.27        14.18 o                         
  10   6   8        167.06        174.52        12.74 o                         
  12   6   8        125.18        126.40        11.83 o                         
  14   6   8        473.20        448.76        14.98 o                         
  16   6   8        363.85        361.11        14.63 o                         
 -21   7   8          1.70         -2.54         8.92 o                         
 -19   7   8        288.00        293.25        10.57 o                         
 -17   7   8        105.03         96.99         8.75 o                         
 -15   7   8        611.15        533.88        11.96 o                         
 -13   7   8         17.36         26.74         8.21 o                         
 -11   7   8          7.48          7.85         8.59 o                         
  -9   7   8        504.15        516.37        11.55 o                         
  -7   7   8        204.59        257.17        10.00 o                         
  -5   7   8       1980.98       1951.27        23.65 o                         
  -3   7   8       1138.37       1200.52        18.96 o                         
  -1   7   8        101.85         98.37         8.92 o                         
   1   7   8         67.55         61.24        10.82 o                         
   3   7   8         10.16         17.27         9.41 o                         
   5   7   8        357.33        377.81        12.26 o                         
   7   7   8        252.71        294.78        11.98 o                         
   9   7   8        587.82        581.59        14.21 o                         
  11   7   8        217.11        216.16        11.48 o                         
  13   7   8         53.54         25.20        12.48 o                         
 -14   8   8        210.63        161.13         9.92 o                         
 -12   8   8         26.43         25.73         8.13 o                         
 -10   8   8         80.66         82.32         8.06 o                         
  -8   8   8          0.56          9.57         8.54 o                         
  -6   8   8         35.52         21.98         8.28 o                         
  -4   8   8         32.93         27.66         9.20 o                         
  -2   8   8         49.37         33.24         9.44 o                         
   0   8   8          0.63          6.32         9.09 o                         
   2   8   8        114.15         94.96         9.96 o                         
   4   8   8        370.03        295.53        14.68 o                         
 -37   1   9         39.33         15.54        15.09 o                         
 -35   1   9          8.19         -2.75        13.80 o                         
 -33   1   9         59.19         74.60        16.38 o                         
 -31   1   9        301.53        263.26        21.81 o                         
 -29   1   9          0.68         -3.44        10.94 o                         
 -27   1   9       2418.25       2524.89        37.84 o                         
 -25   1   9        505.61        631.00        13.75 o                         
 -23   1   9          0.84          5.94         7.27 o                         
 -21   1   9        242.80        223.05         7.90 o                         
 -19   1   9       4772.86       4729.31        42.77 o                         
 -17   1   9        578.49        623.80        11.37 o                         
 -15   1   9       3325.65       2703.63        25.11 o                         
 -13   1   9       6770.03       5965.11        49.15 o                         
 -11   1   9       2858.34       2851.47        27.10 o                         
  -9   1   9       9263.10       8805.64        69.96 o                         
  -7   1   9       5519.96       5539.92        53.61 o                         
  -5   1   9       3386.19       3437.89        32.99 o                         
  -3   1   9       8386.80       7707.64        61.85 o                         
  -1   1   9        130.80         99.43        12.17 o                         
   1   1   9       2390.85       2574.27        27.56 o                         
   3   1   9        250.84        255.89         8.53 o                         
   5   1   9       6448.85       6348.12        57.77 o                         
   7   1   9       1253.75       1320.75        17.54 o                         
   9   1   9        674.53        641.23        11.91 o                         
  11   1   9       3492.95       3399.36        29.18 o                         
  13   1   9        117.94        118.86         5.78 o                         
  15   1   9        378.93        384.39         9.15 o                         
  17   1   9        259.44        273.47        20.30 o                         
  19   1   9        685.60        679.15        15.09 o                         
  21   1   9        165.05        178.93        28.17 o                         
  23   1   9        216.01        230.37        31.80 o                         
  25   1   9         16.10         17.32        23.06 o                         
 -36   2   9        204.37        125.57        25.07 o                         
 -34   2   9        354.51        370.24        22.89 o                         
 -32   2   9       3396.55       3093.53       446.07 o                         
 -30   2   9        855.13        887.83        64.99 o                         
 -28   2   9       1968.42       2139.24        43.05 o                         
 -26   2   9       3637.62       3832.85        46.98 o                         
 -24   2   9        294.45        278.14        13.02 o                         
 -22   2   9       3954.64       4071.13        55.43 o                         
 -20   2   9      15457.95      15315.20       117.86 o                         
 -18   2   9       3884.18       3710.09        38.15 o                         
 -16   2   9        588.38        608.67        10.76 o                         
 -14   2   9      16213.64      16012.21       132.27 o                         
 -12   2   9        213.24        166.76         8.34 o                         
 -10   2   9        232.25        181.87         9.23 o                         
  -8   2   9      13289.45      12610.90       111.08 o                         
  -6   2   9      38028.28      42391.38       424.42 o                         
  -4   2   9      14366.61      15067.68       131.28 o                         
  -2   2   9      21249.66      20469.15       176.07 o                         
   0   2   9      15713.36      15554.83       135.09 o                         
   2   2   9       7185.71       7218.99        65.39 o                         
   4   2   9      16168.82      16574.73       143.35 o                         
   6   2   9       3465.42       3358.71        47.79 o                         
   8   2   9        611.18        619.84        19.98 o                         
  10   2   9      16080.78      16625.66       192.39 o                         
  12   2   9       2067.50       2085.17        28.34 o                         
  14   2   9          4.86         11.79         7.52 o                         
  16   2   9       4386.72       4455.74        57.84 o                         
  18   2   9        867.34        911.40        19.40 o                         
  20   2   9        336.31        304.67        26.31 o                         
  22   2   9       1394.65       1337.46        35.85 o                         
  24   2   9         95.71         91.18        33.07 o                         
 -35   3   9         15.61         -0.85        13.46 o                         
 -33   3   9       1087.29       1242.00        55.93 o                         
 -31   3   9        322.32        311.19        34.00 o                         
 -29   3   9          2.62          3.58        10.67 o                         
 -27   3   9       3556.49       3795.87        77.25 o                         
 -25   3   9       2045.49       2132.90        42.00 o                         
 -23   3   9        103.89        134.51         9.17 o                         
 -21   3   9       1041.10       1056.03        16.39 o                         
 -19   3   9       2701.13       2740.86        44.54 o                         
 -17   3   9          0.16          9.32         7.97 o                         
 -15   3   9       5753.61       5431.76        51.84 o                         
 -13   3   9      18010.02      17621.00       152.77 o                         
 -11   3   9        420.77        404.78        11.24 o                         
  -9   3   9       9045.30       8281.17        75.18 o                         
  -7   3   9      16091.27      15502.90       135.08 o                         
  -5   3   9       1164.60       1189.35        16.86 o                         
  -3   3   9      22026.30      23099.40       198.37 o                         
  -1   3   9       2455.97       2341.70        33.79 o                         
   1   3   9         10.90         12.58         8.21 o                         
   3   3   9       1447.19       1236.48        18.05 o                         
   5   3   9       5857.88       5895.65        54.98 o                         
   7   3   9       2693.27       2646.31        27.89 o                         
   9   3   9       1073.30       1105.91        14.77 o                         
  11   3   9       4466.32       4562.62        44.86 o                         
  13   3   9       1011.87       1090.77        16.56 o                         
  15   3   9       1083.37       1157.57        23.91 o                         
  17   3   9       3356.62       3302.45        51.22 o                         
  19   3   9        740.58        853.76        65.75 o                         
  21   3   9        465.33        417.08        34.95 o                         
  23   3   9        998.77        875.37       104.17 o                         
 -32   4   9        112.48        107.07        13.61 o                         
 -30   4   9        164.48        125.06        11.30 o                         
 -28   4   9        849.41        876.09        43.70 o                         
 -26   4   9       2451.90       2600.80        88.76 o                         
 -24   4   9         71.80         69.83         9.23 o                         
 -22   4   9       2013.94       2089.15        28.98 o                         
 -20   4   9         46.05         57.86         8.96 o                         
 -18   4   9        299.13        306.01        10.65 o                         
 -16   4   9        522.94        541.83        14.05 o                         
 -14   4   9       3261.71       3269.54        34.30 o                         
 -12   4   9       2155.97       2013.37        24.14 o                         
 -10   4   9       1041.56       1022.76        16.56 o                         
  -8   4   9       8151.59       7967.05        72.94 o                         
  -6   4   9        958.22        947.25        15.84 o                         
  -4   4   9         20.12         31.60         9.12 o                         
  -2   4   9       9262.93       9236.28        88.76 o                         
   0   4   9        582.07        591.09        14.76 o                         
   2   4   9        457.04        445.03        11.23 o                         
   4   4   9         71.49         79.23         8.67 o                         
   6   4   9       6694.03       6795.49        62.81 o                         
   8   4   9        165.91        136.02         8.56 o                         
  10   4   9       1600.99       1505.64        20.50 o                         
  12   4   9       1255.02       1360.58        21.32 o                         
  14   4   9          2.80          7.58         9.36 o                         
  16   4   9        601.87        654.84        26.76 o                         
  18   4   9       2347.22       2462.40        41.33 o                         
  20   4   9         16.66         11.53        14.47 o                         
  22   4   9         82.55         22.37        37.09 o                         
 -31   5   9        157.25         44.34        10.00 o                         
 -29   5   9        120.81        107.63        11.25 o                         
 -27   5   9        252.91        235.70        10.77 o                         
 -25   5   9         83.40         62.32         8.97 o                         
 -23   5   9        429.20        447.62        11.34 o                         
 -21   5   9        333.50        349.80        10.36 o                         
 -19   5   9         16.52          7.16         7.98 o                         
 -17   5   9          1.19          9.53         7.92 o                         
 -15   5   9       2046.34       2000.89        22.63 o                         
 -13   5   9        115.88        139.17         9.36 o                         
 -11   5   9        404.29        488.09        11.37 o                         
  -9   5   9        457.85        427.19        11.43 o                         
  -7   5   9        935.54       1010.94        15.29 o                         
  -5   5   9        785.83        791.16        14.72 o                         
  -3   5   9        163.99        161.62         9.74 o                         
  -1   5   9       5443.16       5348.33        51.43 o                         
   1   5   9        465.06        472.18        12.21 o                         
   3   5   9          3.18          0.33         7.95 o                         
   5   5   9        170.77        195.77         9.66 o                         
   7   5   9        463.07        450.11        12.42 o                         
   9   5   9        315.64        356.97        13.78 o                         
  11   5   9        607.42        575.92        19.50 o                         
  13   5   9        599.51        657.71        15.81 o                         
  15   5   9        118.97        145.04        11.56 o                         
  17   5   9        492.26        467.98        19.41 o                         
  19   5   9         18.60        -12.89        28.60 o                         
 -26   6   9          4.01          3.45         9.77 o                         
 -24   6   9        194.95        189.82         9.80 o                         
 -22   6   9         13.78         -4.19        11.05 o                         
 -20   6   9         20.86         20.38         8.33 o                         
 -18   6   9         65.19         66.24         8.45 o                         
 -16   6   9         15.82         14.10         8.08 o                         
 -14   6   9          5.73         12.93         8.47 o                         
 -12   6   9        347.34        383.37        10.68 o                         
 -10   6   9          1.85          2.47         7.84 o                         
  -8   6   9         11.97         32.65         8.52 o                         
  -6   6   9          3.93          7.48         7.84 o                         
  -4   6   9        238.65        253.88        10.55 o                         
  -2   6   9         11.95          7.35         8.58 o                         
   0   6   9        262.18        252.84        10.30 o                         
   2   6   9        418.55        422.78        11.62 o                         
   4   6   9         97.83        118.97         9.29 o                         
   6   6   9         93.16        113.41        10.67 o                         
   8   6   9        627.83        629.89        14.36 o                         
  10   6   9        186.44        161.28        14.02 o                         
  12   6   9        301.01        300.88        13.29 o                         
  14   6   9        116.75        147.77        12.45 o                         
  16   6   9        127.70        119.77        15.57 o                         
 -21   7   9          2.18          3.70         8.67 o                         
 -19   7   9        210.94        225.42        10.28 o                         
 -17   7   9          2.80         -5.80         8.18 o                         
 -15   7   9        409.04        410.14        10.81 o                         
 -13   7   9        148.16        133.05         8.91 o                         
 -11   7   9         34.05         45.92         8.49 o                         
  -9   7   9        787.73        790.27        13.62 o                         
  -7   7   9         10.37         11.88         8.02 o                         
  -5   7   9          0.25         11.62         8.84 o                         
  -3   7   9         98.01        105.60         9.45 o                         
  -1   7   9       1284.51       1301.60        18.27 o                         
   1   7   9        119.00        103.87        10.17 o                         
   3   7   9         23.38         33.26         9.61 o                         
   5   7   9         35.98         36.79         9.87 o                         
   7   7   9         20.51         10.41         9.71 o                         
   9   7   9         77.01         72.25        10.45 o                         
  11   7   9          2.09          2.39        10.40 o                         
 -14   8   9          3.94         11.55         8.09 o                         
 -12   8   9        136.61        117.08         8.30 o                         
 -10   8   9        100.10         90.00         9.72 o                         
  -8   8   9         10.30         10.76         7.72 o                         
  -6   8   9         13.86         11.15         8.10 o                         
  -4   8   9          0.69          0.54         8.42 o                         
  -2   8   9          2.89          8.26         8.88 o                         
   0   8   9         63.49         53.45         9.56 o                         
   2   8   9         13.07         10.04         9.03 o                         
 -36   0  10        881.64        899.41        63.79 o                         
 -34   0  10        796.29        838.37        36.12 o                         
 -32   0  10         60.71         70.13        18.35 o                         
 -30   0  10       2552.41       2655.69        60.32 o                         
 -28   0  10       2871.95       2661.27        86.04 o                         
 -26   0  10       3360.47       2910.93        65.26 o                         
 -24   0  10      15731.06      16609.74       194.15 o                         
 -22   0  10       9606.55       9056.71       109.22 o                         
 -20   0  10        849.08        875.02        22.49 o                         
 -18   0  10      10511.68       9482.42       113.98 o                         
 -16   0  10      21045.95      20959.67       211.61 o                         
 -14   0  10       6120.02       5487.48        60.88 o                         
 -12   0  10      38989.87      38419.50       413.30 o                         
 -10   0  10        216.04        261.70        17.16 o                         
  -8   0  10         98.96        127.14        10.99 o                         
  -6   0  10      31223.63      31955.22       366.28 o                         
  -4   0  10       8827.41       8233.38       111.86 o                         
  -2   0  10        735.47        964.76        22.17 o                         
   0   0  10      43869.75      46165.23       664.01 o                         
   2   0  10      15054.32      14564.41       161.06 o                         
   4   0  10       1638.31       1564.52        42.58 o                         
   6   0  10        259.67        206.98        12.69 o                         
   8   0  10      12866.28      12298.89       160.50 o                         
  10   0  10        396.61        446.78        31.66 o                         
  12   0  10      13472.35      14065.98       163.95 o                         
  14   0  10       6310.78       6455.66        88.51 o                         
  16   0  10        206.53        216.60        19.76 o                         
  18   0  10        624.52        639.79        29.81 o                         
  20   0  10        235.08        238.72        14.68 o                         
 -37   1  10       1011.64        677.39       107.96 o                         
 -35   1  10        478.00        410.31        17.21 o                         
 -33   1  10        470.23        463.40        30.08 o                         
 -31   1  10        764.30        817.19        47.19 o                         
 -29   1  10       2512.85       2837.81        51.98 o                         
 -27   1  10          1.93          9.41         7.90 o                         
 -25   1  10       1753.75       2040.24        25.50 o                         
 -23   1  10       3287.18       3395.06        30.73 o                         
 -21   1  10       1044.97        994.21        13.45 o                         
 -19   1  10       1903.60       1646.12        19.15 o                         
 -17   1  10      10161.18       9683.20        82.23 o                         
 -15   1  10        349.15        391.64         9.20 o                         
 -13   1  10      12865.11      12477.63        97.14 o                         
 -11   1  10      47005.25      50095.43       687.36 o                         
  -9   1  10         43.09        112.18         7.34 o                         
  -7   1  10        692.47       1053.95        14.01 o                         
  -5   1  10      30907.70      31877.55       225.32 o                         
  -3   1  10       1246.81       1248.11        15.06 o                         
  -1   1  10      29041.49      30280.49       237.95 o                         
   1   1  10      19364.96      19503.26       155.08 o                         
   3   1  10       4593.66       4635.22        40.72 o                         
   5   1  10       4563.06       4760.52        45.68 o                         
   7   1  10      11567.64      11423.88        97.22 o                         
   9   1  10       3977.85       3780.32        34.01 o                         
  11   1  10       1571.03       1610.48        16.68 o                         
  13   1  10       4353.96       4461.55        41.58 o                         
  15   1  10        142.45        145.58         8.20 o                         
  17   1  10         18.33         33.42        11.86 o                         
  19   1  10       1727.68       1704.49        26.49 o                         
  21   1  10       2769.96       2726.31        72.77 o                         
  23   1  10        382.71        370.78        21.23 o                         
  25   1  10       1245.24       1033.50        31.41 o                         
 -36   2  10        152.39         42.25        20.31 o                         
 -34   2  10        429.46        400.60        69.89 o                         
 -32   2  10        583.91        504.65        47.69 o                         
 -30   2  10        466.07        473.40        19.71 o                         
 -28   2  10        252.76        273.61        10.24 o                         
 -26   2  10        453.61        493.07        16.22 o                         
 -24   2  10       1176.10       1237.87        17.35 o                         
 -22   2  10         33.99         42.24         8.39 o                         
 -20   2  10        896.83        983.98        15.52 o                         
 -18   2  10      10212.53       9888.59        78.42 o                         
 -16   2  10      10254.15       9950.43        78.88 o                         
 -14   2  10        896.11        858.83        13.47 o                         
 -12   2  10       2832.00       3176.23        32.23 o                         
 -10   2  10         35.08         57.51         8.58 o                         
  -8   2  10        403.65        412.70        11.31 o                         
  -6   2  10        604.30        446.41        14.00 o                         
  -4   2  10      27045.71      28183.62       240.80 o                         
  -2   2  10       9362.10      10131.74        90.35 o                         
   0   2  10       4000.27       3983.65        39.33 o                         
   2   2  10         52.98         70.98         7.79 o                         
   4   2  10        403.25        391.56        11.49 o                         
   6   2  10       1428.37       1314.97        16.80 o                         
   8   2  10       3768.55       3740.81        34.16 o                         
  10   2  10        692.78        696.62        11.87 o                         
  12   2  10        250.50        245.14         9.95 o                         
  14   2  10        470.20        479.75        11.24 o                         
  16   2  10       2051.87       2042.92        23.69 o                         
  18   2  10       1052.10       1015.75        24.78 o                         
  20   2  10        558.03        494.53        43.20 o                         
  22   2  10        803.37        797.53        47.01 o                         
  24   2  10          5.53         -4.84        20.00 o                         
 -35   3  10        423.96        368.26        18.78 o                         
 -33   3  10        608.07        657.95        27.21 o                         
 -31   3  10        294.89        322.75        19.56 o                         
 -29   3  10         76.01         80.36        11.93 o                         
 -27   3  10        130.46        126.80        10.62 o                         
 -25   3  10        893.14        892.64        25.13 o                         
 -23   3  10          6.28         14.44         8.09 o                         
 -21   3  10       7779.72       7932.12        67.04 o                         
 -19   3  10        679.55        705.50        15.92 o                         
 -17   3  10          2.70          1.65         8.35 o                         
 -15   3  10        685.57        701.15        13.79 o                         
 -13   3  10        326.65        311.40        10.56 o                         
 -11   3  10       7228.45       7158.00        90.27 o                         
  -9   3  10         11.11         19.23         8.29 o                         
  -7   3  10        365.45        338.36        10.71 o                         
  -5   3  10        346.83        388.39        15.97 o                         
  -3   3  10       1065.65       1177.32        17.20 o                         
  -1   3  10       1807.60       1800.83        22.10 o                         
   1   3  10       2381.21       2281.83        25.63 o                         
   3   3  10        746.38        776.91        14.42 o                         
   5   3  10       1645.02       1616.74        19.76 o                         
   7   3  10        496.13        552.60        11.43 o                         
   9   3  10        602.75        626.03        10.47 o                         
  11   3  10         46.14         46.35         9.17 o                         
  13   3  10         27.30         30.26         9.21 o                         
  15   3  10        369.18        374.93        11.34 o                         
  17   3  10        303.83        331.48        14.37 o                         
  19   3  10          2.75         14.19        12.14 o                         
  21   3  10        458.94        436.49        53.38 o                         
  23   3  10          4.08          3.12        12.25 o                         
 -32   4  10         60.19         38.29        11.20 o                         
 -30   4  10        383.06        394.50        17.97 o                         
 -28   4  10        530.34        565.15        42.73 o                         
 -26   4  10         80.05         43.16         9.81 o                         
 -24   4  10        506.36        528.55        11.63 o                         
 -22   4  10        111.55        123.01         9.29 o                         
 -20   4  10       3376.36       3406.30        35.36 o                         
 -18   4  10       1367.22       1304.49        18.47 o                         
 -16   4  10        167.02        172.32         9.64 o                         
 -14   4  10        780.14        781.55        17.36 o                         
 -12   4  10       2425.10       2455.22        28.44 o                         
 -10   4  10        617.57        635.49        13.64 o                         
  -8   4  10       3094.01       2948.21        31.71 o                         
  -6   4  10       3069.74       3024.65        32.49 o                         
  -4   4  10        385.19        412.55        11.51 o                         
  -2   4  10       4596.77       4558.87        45.28 o                         
   0   4  10       1164.96       1169.89        17.12 o                         
   2   4  10        697.71        656.38        18.85 o                         
   4   4  10        285.71        289.55        10.17 o                         
   6   4  10        812.82        862.14        14.38 o                         
   8   4  10       4314.10       4223.14        41.47 o                         
  10   4  10        535.57        497.74        21.75 o                         
  12   4  10       1531.43       1515.88        20.72 o                         
  14   4  10         83.79        120.52        10.39 o                         
  16   4  10        480.29        502.19        14.58 o                         
  18   4  10       1334.31       1275.19        27.69 o                         
  20   4  10         17.18         15.03        12.34 o                         
 -31   5  10        822.00        516.45       137.45 o                         
 -29   5  10         67.43         55.55         9.45 o                         
 -27   5  10        170.93        174.26         9.69 o                         
 -25   5  10       1390.50       1449.62        25.25 o                         
 -23   5  10         56.67         45.76         8.93 o                         
 -21   5  10         30.02         34.07         9.29 o                         
 -19   5  10        204.43        234.77        10.31 o                         
 -17   5  10       2559.01       2504.85        28.25 o                         
 -15   5  10       2130.10       2188.31        25.47 o                         
 -13   5  10       1102.48       1174.99        17.79 o                         
 -11   5  10       1884.42       2068.01        24.74 o                         
  -9   5  10       2124.78       2039.92        23.13 o                         
  -7   5  10       4816.67       4869.04        45.16 o                         
  -5   5  10       2823.31       2878.57        29.69 o                         
  -3   5  10       1930.60       1907.13        23.58 o                         
  -1   5  10        481.04        520.34        16.84 o                         
   1   5  10        480.33        572.37        13.00 o                         
   3   5  10         12.14         12.67         8.84 o                         
   5   5  10         91.63         98.74         9.34 o                         
   7   5  10       2722.81       2835.56        30.46 o                         
   9   5  10        187.05        192.88        10.66 o                         
  11   5  10        195.58        188.64        12.10 o                         
  13   5  10        661.56        683.97        20.65 o                         
  15   5  10        302.71        295.04        17.67 o                         
  17   5  10         98.89        101.60        12.94 o                         
  19   5  10       1058.42        704.15       255.77 o                         
 -26   6  10         11.20         10.94         9.65 o                         
 -24   6  10        393.83        358.72        10.83 o                         
 -22   6  10         45.45         32.66         8.94 o                         
 -20   6  10        398.40        406.98        11.23 o                         
 -18   6  10         19.95         11.88         8.41 o                         
 -16   6  10       1800.25       1862.49        28.96 o                         
 -14   6  10        394.53        407.23        11.06 o                         
 -12   6  10       1859.61       1813.59        24.26 o                         
 -10   6  10       1376.29       1355.86        17.66 o                         
  -8   6  10          0.63         11.64         8.22 o                         
  -6   6  10       2052.68       2123.01        23.49 o                         
  -4   6  10        108.00        125.94         9.61 o                         
  -2   6  10        353.26        383.61        12.46 o                         
   0   6  10         30.89         32.37         9.34 o                         
   2   6  10       1176.52       1193.59        17.50 o                         
   4   6  10        254.10        244.20        10.47 o                         
   6   6  10        983.25        964.26        20.01 o                         
   8   6  10       1728.18       1706.96        23.09 o                         
  10   6  10          1.85          2.03         9.77 o                         
  12   6  10        443.53        449.25        14.39 o                         
  14   6  10        441.60        459.20        19.30 o                         
 -21   7  10         40.39         41.47        11.73 o                         
 -19   7  10          4.84          9.53         8.46 o                         
 -17   7  10        131.91        131.97         8.94 o                         
 -15   7  10         97.09         97.69         8.94 o                         
 -13   7  10        288.09        304.06        10.13 o                         
 -11   7  10        103.40         98.20         8.55 o                         
  -9   7  10        164.45        177.79         9.18 o                         
  -7   7  10        856.70        892.91        14.40 o                         
  -5   7  10         20.23         26.69         8.21 o                         
  -3   7  10         66.86         58.70         8.96 o                         
  -1   7  10         13.64         26.98         8.64 o                         
   1   7  10        123.11        138.38         9.54 o                         
   3   7  10        195.89        187.68        11.55 o                         
   5   7  10        593.25        668.23        14.68 o                         
   7   7  10        128.72         90.14        10.43 o                         
   9   7  10        386.56        384.32        12.63 o                         
 -12   8  10        200.06        162.38         8.60 o                         
 -10   8  10        577.09        518.13        10.87 o                         
  -8   8  10        283.12        256.54         9.79 o                         
  -6   8  10          3.82         -7.72         7.72 o                         
  -4   8  10        145.03        150.79        11.96 o                         
  -2   8  10        813.37        726.12        12.86 o                         
   0   8  10          1.15          8.89         8.89 o                         
 -37   1  11         25.52         10.92        15.73 o                         
 -35   1  11        432.52        396.26        16.80 o                         
 -33   1  11        770.10        744.07        19.80 o                         
 -31   1  11         12.35         14.40        12.45 o                         
 -29   1  11        150.31        193.19        22.15 o                         
 -27   1  11       4879.03       4879.18        51.74 o                         
 -25   1  11         42.83         21.64         7.83 o                         
 -23   1  11        195.37        197.51         9.11 o                         
 -21   1  11       3589.63       3663.59        38.06 o                         
 -19   1  11       1616.29       1503.54        17.30 o                         
 -17   1  11       9909.19       9927.58        78.64 o                         
 -15   1  11        104.55         99.11         7.48 o                         
 -13   1  11        656.84        660.27        13.69 o                         
 -11   1  11       3394.40       3267.57        28.36 o                         
  -9   1  11      11006.37      10234.66        76.19 o                         
  -7   1  11       4413.32       4013.25        39.04 o                         
  -5   1  11        783.56        914.31        12.39 o                         
  -3   1  11      14578.95      14846.63       108.83 o                         
  -1   1  11        528.77        548.37        10.42 o                         
   1   1  11       1269.66       1120.63        17.08 o                         
   3   1  11       7274.62       7213.73        60.69 o                         
   5   1  11       2638.88       2447.84        25.99 o                         
   7   1  11       1321.73       1360.77        17.20 o                         
   9   1  11       1360.82       1431.34        27.65 o                         
  11   1  11        252.14        267.49         7.93 o                         
  13   1  11        361.72        374.83        12.09 o                         
  15   1  11       2109.83       2152.03        24.70 o                         
  17   1  11         41.15         44.20        16.66 o                         
  19   1  11        943.64        858.21        19.15 o                         
  21   1  11        209.61        228.94        20.24 o                         
  23   1  11         71.00         54.86        19.89 o                         
 -36   2  11        184.40        145.34        20.70 o                         
 -34   2  11        700.82        593.18       119.42 o                         
 -32   2  11       1051.17       1098.05        53.67 o                         
 -30   2  11         27.92         22.62        10.80 o                         
 -28   2  11       1264.28       1306.40        18.15 o                         
 -26   2  11       1763.25       1777.01        24.88 o                         
 -24   2  11        148.57        166.48         9.41 o                         
 -22   2  11        797.06        914.84        17.82 o                         
 -20   2  11       7677.19       7341.32        59.50 o                         
 -18   2  11       2521.43       2337.57        24.02 o                         
 -16   2  11      12605.11      11972.18        93.67 o                         
 -14   2  11      17927.25      18045.03       154.38 o                         
 -12   2  11         88.71        181.80         9.23 o                         
 -10   2  11      17750.42      17583.77       152.64 o                         
  -8   2  11      10631.65       9694.26        89.24 o                         
  -6   2  11       2900.16       3037.10        39.51 o                         
  -4   2  11      10171.51       9449.68        84.85 o                         
  -2   2  11      10028.84       9569.48        85.83 o                         
   0   2  11       6337.77       6531.96        60.36 o                         
   2   2  11       1295.77       1149.11        18.73 o                         
   4   2  11       7783.72       7765.87        65.39 o                         
   6   2  11        676.58        688.84        11.25 o                         
   8   2  11       2104.68       2222.54        24.82 o                         
  10   2  11       7720.88       8037.56        72.46 o                         
  12   2  11         52.09         40.27         8.56 o                         
  14   2  11        370.77        391.84        11.09 o                         
  16   2  11       2221.91       2290.00        26.09 o                         
  18   2  11        520.07        509.61        36.31 o                         
  20   2  11        773.50        730.07        60.45 o                         
  22   2  11        430.36        405.58        26.57 o                         
 -35   3  11        666.70        503.66        18.83 o                         
 -33   3  11       1211.04       1220.56        53.23 o                         
 -31   3  11         72.77        104.03        18.90 o                         
 -29   3  11        946.26        985.90        27.55 o                         
 -27   3  11       2594.47       2778.12        67.29 o                         
 -25   3  11        978.42       1020.92        25.57 o                         
 -23   3  11       5909.92       5922.48        56.70 o                         
 -21   3  11       2087.37       2070.92        22.73 o                         
 -19   3  11       1347.61       1355.22        19.45 o                         
 -17   3  11       2537.89       2450.09        27.85 o                         
 -15   3  11      13649.09      13084.74       115.60 o                         
 -13   3  11       3042.79       3084.63        33.03 o                         
 -11   3  11       2087.86       1954.49        23.94 o                         
  -9   3  11      12762.52      12859.33       120.00 o                         
  -7   3  11        712.51        650.14        13.34 o                         
  -5   3  11         55.28         86.15         8.86 o                         
  -3   3  11      11089.98      10475.46        93.83 o                         
  -1   3  11       4692.42       4633.45        45.24 o                         
   1   3  11       2002.59       2058.18        29.94 o                         
   3   3  11       9419.69       9684.68       105.53 o                         
   5   3  11       5259.21       5094.70        46.36 o                         
   7   3  11         48.69         40.90         6.90 o                         
   9   3  11       6509.05       6704.33        57.25 o                         
  11   3  11       4109.14       4194.51        39.91 o                         
  13   3  11       1855.09       1801.49        29.15 o                         
  15   3  11       1006.61       1072.79        16.92 o                         
  17   3  11        832.20        867.73        35.39 o                         
  19   3  11          2.52         15.49        11.54 o                         
  21   3  11        630.38        547.29        68.57 o                         
 -32   4  11         32.59         18.59        11.84 o                         
 -30   4  11        453.27        514.13        22.07 o                         
 -28   4  11        404.40        440.61        19.69 o                         
 -26   4  11        775.31        819.81        24.11 o                         
 -24   4  11        101.64        104.85         9.05 o                         
 -22   4  11       5216.70       5250.95        75.76 o                         
 -20   4  11        839.30        825.17        14.90 o                         
 -18   4  11          1.11          6.70         8.72 o                         
 -16   4  11        483.58        558.61        14.65 o                         
 -14   4  11       9709.49       9893.05        89.39 o                         
 -12   4  11        766.75        706.79        14.16 o                         
 -10   4  11       4200.00       4443.88        44.22 o                         
  -8   4  11       1137.39       1173.71        22.89 o                         
  -6   4  11       1794.97       1870.85        22.98 o                         
  -4   4  11       1159.76       1174.95        17.75 o                         
  -2   4  11       5208.62       5169.77        49.90 o                         
   0   4  11         73.00         80.15         8.27 o                         
   2   4  11       1843.51       1904.51        24.32 o                         
   4   4  11        498.27        488.74        11.79 o                         
   6   4  11       1837.85       1898.59        22.66 o                         
   8   4  11        611.44        702.95        12.83 o                         
  10   4  11       4221.30       4254.35        49.97 o                         
  12   4  11        702.44        791.02        17.20 o                         
  14   4  11        889.32        829.46        22.33 o                         
  16   4  11        430.57        434.81        17.75 o                         
  18   4  11        322.76        298.53        21.43 o                         
  20   4  11        147.35        125.33        30.17 o                         
 -31   5  11         20.68         11.48         9.36 o                         
 -29   5  11         89.47         81.20         9.85 o                         
 -27   5  11         36.65         36.22         9.03 o                         
 -25   5  11         88.03        109.19         9.16 o                         
 -23   5  11         24.65         18.98         9.16 o                         
 -21   5  11        568.31        647.26        15.27 o                         
 -19   5  11        197.12        185.57         9.98 o                         
 -17   5  11       1484.11       1438.84        28.97 o                         
 -15   5  11       3113.61       2969.30        35.01 o                         
 -13   5  11       2155.26       1991.25        27.73 o                         
 -11   5  11       3009.98       3107.10        33.32 o                         
  -9   5  11         58.30         70.10        10.46 o                         
  -7   5  11         84.61         92.40         8.96 o                         
  -5   5  11         33.68         31.08         8.04 o                         
  -3   5  11         73.45         77.59         8.47 o                         
  -1   5  11       1210.26       1241.27        17.09 o                         
   1   5  11        149.97        148.37         9.75 o                         
   3   5  11         65.19        109.23         9.36 o                         
   5   5  11       1377.00       1371.10        19.28 o                         
   7   5  11       1251.93       1257.90        19.59 o                         
   9   5  11        929.20        937.19        16.52 o                         
  11   5  11        281.66        300.06        14.81 o                         
  13   5  11        419.29        401.54        15.80 o                         
  15   5  11        267.43        240.60        12.69 o                         
  17   5  11        141.78        170.74        35.03 o                         
 -26   6  11         51.81         35.09         9.41 o                         
 -24   6  11        157.52        148.91         9.76 o                         
 -22   6  11         29.97         32.82         8.55 o                         
 -20   6  11         50.33         52.82         8.61 o                         
 -18   6  11          6.78          8.85         8.63 o                         
 -16   6  11          0.03         -4.69         8.20 o                         
 -14   6  11        839.45        821.94        13.78 o                         
 -12   6  11         25.54         29.30         8.62 o                         
 -10   6  11          8.51         16.31         8.22 o                         
  -8   6  11        111.45        103.96        10.23 o                         
  -6   6  11         20.43         19.99         8.10 o                         
  -4   6  11        299.97        317.02        10.13 o                         
  -2   6  11        249.84        273.46        12.09 o                         
   0   6  11         25.78         32.59         9.14 o                         
   2   6  11        310.15        316.56        11.08 o                         
   4   6  11         77.84         84.74         9.53 o                         
   6   6  11         57.65         49.35        10.15 o                         
   8   6  11        126.47        145.79        10.88 o                         
  10   6  11         22.94          3.53        10.05 o                         
  12   6  11        128.13        116.81        12.21 o                         
  14   6  11         24.72         30.49        11.38 o                         
 -21   7  11        317.05        260.58        11.83 o                         
 -19   7  11         15.41         23.90         8.65 o                         
 -17   7  11        150.98        151.35         8.90 o                         
 -15   7  11          9.11         -2.66         8.21 o                         
 -13   7  11        150.70        151.30         9.01 o                         
 -11   7  11        470.46        455.11        12.87 o                         
  -9   7  11        146.21        127.15         8.92 o                         
  -7   7  11         77.30         89.08         8.54 o                         
  -5   7  11        364.94        390.47        10.73 o                         
  -3   7  11        104.57        108.01         8.71 o                         
  -1   7  11         10.36         10.95         8.09 o                         
   1   7  11         42.44         49.35         9.29 o                         
   3   7  11         23.25         16.03         9.51 o                         
   5   7  11        267.59        262.91        14.07 o                         
   7   7  11        146.42        123.65        10.83 o                         
   9   7  11        217.90        183.98        12.45 o                         
 -12   8  11        111.82         68.92        12.27 o                         
 -10   8  11         53.79         41.21         8.03 o                         
  -8   8  11         86.24         77.79         8.58 o                         
  -6   8  11          2.74          9.21         7.62 o                         
  -4   8  11        125.42        121.03         8.45 o                         
  -2   8  11        193.80        144.63         9.14 o                         
 -36   0  12       1142.88       1090.54        34.99 o                         
 -34   0  12        361.04        335.18        23.49 o                         
 -32   0  12       2540.36       2433.48        79.21 o                         
 -30   0  12        721.29        793.05        42.22 o                         
 -28   0  12       4044.84       3774.59        81.40 o                         
 -26   0  12       1549.39       1809.77        30.07 o                         
 -24   0  12      12120.15      12224.53       146.04 o                         
 -22   0  12        103.73        146.29        14.40 o                         
 -20   0  12       7373.10       7286.81        96.92 o                         
 -18   0  12      13852.92      13347.55       157.38 o                         
 -16   0  12       3121.21       2752.00        40.16 o                         
 -14   0  12      16843.65      16676.87       195.53 o                         
 -12   0  12      14588.47      13424.63       159.21 o                         
 -10   0  12       3474.44       3611.33        49.60 o                         
  -8   0  12       7623.86       6691.56       156.77 o                         
  -6   0  12      59883.76      65772.64      1727.04 o                         
  -4   0  12      13031.63      12762.01       151.52 o                         
  -2   0  12       5677.51       5737.36        72.73 o                         
   0   0  12      21560.55      20381.80       236.10 o                         
   2   0  12       1327.76       1422.54        28.21 o                         
   4   0  12      13687.83      13634.84       178.47 o                         
   6   0  12       6903.99       6884.25        94.44 o                         
   8   0  12        628.63        530.58        18.46 o                         
  10   0  12       2961.75       2901.55        53.49 o                         
  12   0  12       4319.12       4429.50        57.03 o                         
  14   0  12         45.94         50.00         9.95 o                         
  16   0  12        172.07        142.36        11.28 o                         
  18   0  12       6013.09       6252.81       169.36 o                         
  20   0  12        505.50        507.40        26.01 o                         
 -37   1  12        570.35        394.26        60.11 o                         
 -35   1  12        648.19        609.57        20.48 o                         
 -33   1  12        803.23        843.37        36.71 o                         
 -31   1  12        606.19        686.13        27.68 o                         
 -29   1  12        596.95        625.76        16.61 o                         
 -27   1  12         14.45          8.23         8.30 o                         
 -25   1  12      10082.86      10433.25        82.64 o                         
 -23   1  12       1930.08       2183.01        25.73 o                         
 -21   1  12       3592.75       3535.50        31.92 o                         
 -19   1  12      12661.75      12665.95        99.35 o                         
 -17   1  12       9969.93       9914.07        78.68 o                         
 -15   1  12       9318.15       9183.12        69.16 o                         
 -13   1  12       7700.85       6458.49        50.24 o                         
 -11   1  12      12091.03      11571.42        85.51 o                         
  -9   1  12       4572.04       4402.07        36.22 o                         
  -7   1  12       4020.60       3623.47        34.33 o                         
  -5   1  12      14812.36      15004.26       109.15 o                         
  -3   1  12        519.08        612.55        14.49 o                         
  -1   1  12      15272.56      14986.66       113.07 o                         
   1   1  12      10575.28      10394.41        89.85 o                         
   3   1  12        133.08        171.61         8.06 o                         
   5   1  12       6199.71       5856.92        53.34 o                         
   7   1  12       9992.81      10230.94        88.28 o                         
   9   1  12         77.36        112.33         8.62 o                         
  11   1  12       1485.56       1496.83        26.65 o                         
  13   1  12       4358.27       4701.68        42.18 o                         
  15   1  12         33.85         44.34         6.61 o                         
  17   1  12        882.97        778.18        34.17 o                         
  19   1  12       2536.31       2556.86        36.51 o                         
  21   1  12        377.77        395.25        45.04 o                         
  23   1  12        157.90        118.27        23.31 o                         
 -36   2  12         33.70         48.80        19.27 o                         
 -34   2  12         45.82         31.36        11.91 o                         
 -32   2  12        125.30        105.86        10.90 o                         
 -30   2  12        171.70        169.30        14.96 o                         
 -28   2  12        101.18        108.70        11.00 o                         
 -26   2  12         93.74         83.11         8.30 o                         
 -24   2  12       4686.08       4789.00        44.10 o                         
 -22   2  12       1725.80       1776.34        22.49 o                         
 -20   2  12       7593.85       7661.86        68.26 o                         
 -18   2  12       2838.86       2860.17        27.37 o                         
 -16   2  12        677.66        700.64        12.26 o                         
 -14   2  12         26.70         35.22         7.74 o                         
 -12   2  12       3791.04       3483.93        39.16 o                         
 -10   2  12       1407.30       1476.89        19.76 o                         
  -8   2  12        365.41        357.86        11.28 o                         
  -6   2  12       1442.89       1386.82        19.44 o                         
  -4   2  12         22.96         16.28         8.36 o                         
  -2   2  12         20.84         35.56         8.46 o                         
   0   2  12       1606.74       1460.38        19.28 o                         
   2   2  12       1797.70       1723.46        31.62 o                         
   4   2  12         53.44        102.04         7.79 o                         
   6   2  12       3502.52       3328.24        31.50 o                         
   8   2  12         48.96         51.01         8.16 o                         
  10   2  12         59.83         52.83         8.13 o                         
  12   2  12       1398.44       1453.14        18.55 o                         
  14   2  12        197.46        188.51         9.59 o                         
  16   2  12       1088.58       1034.07        16.29 o                         
  18   2  12          9.98          4.31        11.69 o                         
  20   2  12        340.02        305.08        21.16 o                         
  22   2  12        183.34        121.66        17.45 o                         
 -35   3  12          7.21          7.50        11.91 o                         
 -33   3  12       1065.42       1139.84        24.61 o                         
 -31   3  12         85.80         92.06        12.24 o                         
 -29   3  12        362.11        371.32        17.24 o                         
 -27   3  12        190.30        198.87        14.99 o                         
 -25   3  12       1018.30       1048.16        15.47 o                         
 -23   3  12        814.24        854.68        20.42 o                         
 -21   3  12        421.47        416.31        11.02 o                         
 -19   3  12       3412.02       3420.79        32.97 o                         
 -17   3  12        567.63        605.66        13.58 o                         
 -15   3  12         32.58         37.10         9.05 o                         
 -13   3  12        757.02        760.10        14.78 o                         
 -11   3  12        986.78       1067.93        16.76 o                         
  -9   3  12          2.86          6.51         8.90 o                         
  -7   3  12        551.93        612.08        12.91 o                         
  -5   3  12        146.32        174.43        10.18 o                         
  -3   3  12        144.60        167.09         9.70 o                         
  -1   3  12       2780.97       2793.68        30.29 o                         
   1   3  12       5532.93       5602.77        56.11 o                         
   3   3  12       1514.30       1663.77        21.24 o                         
   5   3  12       1951.96       2006.46        20.87 o                         
   7   3  12         39.77         59.05         7.42 o                         
   9   3  12         12.85         20.76         7.55 o                         
  11   3  12        686.25        681.69        14.49 o                         
  13   3  12        494.94        474.73        12.84 o                         
  15   3  12       2731.22       2985.00        68.64 o                         
  17   3  12        341.51        354.62        24.59 o                         
  19   3  12          7.51         -2.85        11.93 o                         
  21   3  12         77.15         48.55        13.18 o                         
 -32   4  12        455.31        417.33        20.73 o                         
 -30   4  12       1056.86       1050.50        43.13 o                         
 -28   4  12        339.67        393.68        15.14 o                         
 -26   4  12         39.19         37.21         9.00 o                         
 -24   4  12        383.87        402.22        13.28 o                         
 -22   4  12         87.46         89.47        10.99 o                         
 -20   4  12        157.27        173.10        10.25 o                         
 -18   4  12       4962.37       5125.15        49.62 o                         
 -16   4  12       2341.55       2342.61        27.28 o                         
 -14   4  12       6094.42       5749.58        54.86 o                         
 -12   4  12       1770.69       1819.58        25.21 o                         
 -10   4  12          2.43         -3.79         8.87 o                         
  -8   4  12        699.48        738.87        14.41 o                         
  -6   4  12       1974.82       1922.39        23.48 o                         
  -4   4  12        528.75        534.43        12.86 o                         
  -2   4  12       5628.75       5644.73        53.74 o                         
   0   4  12       9068.71       9084.86        82.61 o                         
   2   4  12          1.02          6.11         7.95 o                         
   4   4  12       1376.74       1532.03        19.09 o                         
   6   4  12        249.20        243.09         9.12 o                         
   8   4  12         24.66         24.16         7.77 o                         
  10   4  12        785.47        842.91        14.63 o                         
  12   4  12       1783.65       1782.85        33.12 o                         
  14   4  12        106.56         65.99         9.79 o                         
  16   4  12        702.76        693.60        33.15 o                         
  18   4  12         25.59         25.99        13.90 o                         
 -31   5  12        352.44        237.89        31.45 o                         
 -29   5  12         30.55         15.19         9.51 o                         
 -27   5  12         43.40         64.44         9.73 o                         
 -25   5  12       1225.80       1293.95        19.96 o                         
 -23   5  12       1688.56       1704.83        25.11 o                         
 -21   5  12         59.53         63.49         9.26 o                         
 -19   5  12       2176.54       2284.69        26.20 o                         
 -17   5  12         19.01         27.53         8.66 o                         
 -15   5  12        156.63        159.37        10.87 o                         
 -13   5  12       3908.92       3803.06        38.68 o                         
 -11   5  12        822.53        925.82        15.98 o                         
  -9   5  12       1280.31       1219.68        19.55 o                         
  -7   5  12         91.23        111.93         9.59 o                         
  -5   5  12         29.20         24.24         8.18 o                         
  -3   5  12        126.96        136.32         9.24 o                         
  -1   5  12       1145.42       1220.13        16.89 o                         
   1   5  12       1133.58       1192.07        16.18 o                         
   3   5  12          6.65          9.81         7.89 o                         
   5   5  12       1682.65       1648.22        22.31 o                         
   7   5  12        980.19       1018.71        19.50 o                         
   9   5  12        177.27        151.08        10.78 o                         
  11   5  12       2267.60       2321.67        42.80 o                         
  13   5  12        184.61        160.15        12.58 o                         
  15   5  12          9.36         10.13        10.35 o                         
 -26   6  12        573.11        569.41        12.60 o                         
 -24   6  12         16.62          4.16         9.17 o                         
 -22   6  12          1.47         -4.93         8.38 o                         
 -20   6  12        163.07        149.67         9.21 o                         
 -18   6  12       1504.40       1504.28        18.77 o                         
 -16   6  12         17.06         33.77         8.47 o                         
 -14   6  12         14.07         17.94         8.56 o                         
 -12   6  12       2561.26       2540.04        26.77 o                         
 -10   6  12        195.70        210.20         9.79 o                         
  -8   6  12       1076.51       1085.18        15.68 o                         
  -6   6  12        102.10        115.37         8.90 o                         
  -4   6  12       1097.69       1122.75        16.08 o                         
  -2   6  12         14.19         20.08         8.18 o                         
   0   6  12       3181.17       3111.45        30.95 o                         
   2   6  12         60.95         60.88         8.39 o                         
   4   6  12         20.19         15.56         9.10 o                         
   6   6  12        496.50        522.96        13.37 o                         
   8   6  12       2097.04       2211.50        27.56 o                         
  10   6  12        608.29        550.50        18.37 o                         
  12   6  12        160.95        157.63        12.87 o                         
 -21   7  12        150.88        127.03        15.46 o                         
 -19   7  12         46.63         61.89         8.51 o                         
 -17   7  12        106.12        112.98         8.71 o                         
 -15   7  12        237.24        253.70         9.62 o                         
 -13   7  12       2802.24       2652.33        27.08 o                         
 -11   7  12        283.13        293.48         9.84 o                         
  -9   7  12         72.06         75.13         8.64 o                         
  -7   7  12        518.01        569.29        11.87 o                         
  -5   7  12        155.30        182.89        10.00 o                         
  -3   7  12        172.33        163.17        11.53 o                         
  -1   7  12        129.51        145.24         9.14 o                         
   1   7  12        307.60        311.68         9.77 o                         
   3   7  12         44.10         39.18         9.51 o                         
   5   7  12        110.67        109.49        11.23 o                         
   7   7  12         91.72         82.43         8.60 o                         
  -8   8  12         41.46         25.34        13.26 o                         
  -6   8  12         12.91        -12.85        14.71 o                         
 -37   1  13        126.35         31.25        29.54 o                         
 -35   1  13         67.86         47.00        19.06 o                         
 -33   1  13       1013.44        935.77        26.51 o                         
 -31   1  13        541.38        558.14        25.65 o                         
 -29   1  13         23.33         12.91         9.98 o                         
 -27   1  13        468.49        546.33        13.41 o                         
 -25   1  13       2376.49       2359.14        24.00 o                         
 -23   1  13       6780.25       6976.36        57.39 o                         
 -21   1  13       1330.09       1338.08        16.77 o                         
 -19   1  13        577.87        571.77        11.44 o                         
 -17   1  13       7585.44       7272.79        59.68 o                         
 -15   1  13      15177.35      15151.01       110.36 o                         
 -13   1  13          3.04         11.68         7.48 o                         
 -11   1  13       7073.75       6934.04        53.77 o                         
  -9   1  13       3570.34       3409.55        29.51 o                         
  -7   1  13        107.19         57.62         7.30 o                         
  -5   1  13        722.11        555.13        10.44 o                         
  -3   1  13      11456.57      11658.76        89.44 o                         
  -1   1  13          1.02         -0.15         7.32 o                         
   1   1  13        561.12        536.80        12.21 o                         
   3   1  13       5057.83       4950.28        44.12 o                         
   5   1  13        475.14        450.89        11.57 o                         
   7   1  13       5521.46       5888.29        53.72 o                         
   9   1  13        519.30        617.32        12.35 o                         
  11   1  13       1491.58       1418.98        28.02 o                         
  13   1  13        963.17        952.94        13.52 o                         
  15   1  13        812.44        794.96        12.11 o                         
  17   1  13        185.25        146.13        16.19 o                         
  19   1  13        335.86        321.80        15.20 o                         
  21   1  13        941.53        906.23        44.03 o                         
 -36   2  13        452.04        468.48        32.92 o                         
 -34   2  13        519.71        442.66        25.28 o                         
 -32   2  13         77.31         58.70        10.80 o                         
 -30   2  13       1667.57       1800.14        24.69 o                         
 -28   2  13       2273.89       2444.79        36.49 o                         
 -26   2  13       1537.07       1538.72        32.99 o                         
 -24   2  13       1351.04       1335.69        17.99 o                         
 -22   2  13      10965.15      11505.56        97.61 o                         
 -20   2  13       2991.50       3012.93        28.74 o                         
 -18   2  13       3293.76       3110.26        29.56 o                         
 -16   2  13       6036.13       5723.80        48.33 o                         
 -14   2  13       5143.23       4996.08        43.33 o                         
 -12   2  13       1777.72       1666.56        19.01 o                         
 -10   2  13       4040.96       3747.19        44.93 o                         
  -8   2  13       5537.70       5555.60        53.35 o                         
  -6   2  13       1793.99       1728.41        21.89 o                         
  -4   2  13       9657.41       9410.12        90.45 o                         
  -2   2  13       5790.18       5701.92        50.27 o                         
   0   2  13       1877.62       1897.68        21.60 o                         
   2   2  13       8764.42       8602.71        72.14 o                         
   4   2  13       1680.13       1788.38        20.59 o                         
   6   2  13       1768.32       1811.07        21.86 o                         
   8   2  13       5234.41       5680.80        55.53 o                         
  10   2  13        661.31        634.73        11.84 o                         
  12   2  13        502.45        517.84        13.81 o                         
  14   2  13       2632.30       2568.38        88.40 o                         
  16   2  13        156.05        150.83        10.58 o                         
  18   2  13         23.57         10.99        11.93 o                         
  20   2  13         30.24         33.10        14.37 o                         
 -35   3  13       1523.51       1434.30        38.93 o                         
 -33   3  13        297.94        261.44        15.13 o                         
 -31   3  13          3.70         -1.17        10.73 o                         
 -29   3  13        814.15        855.32        17.05 o                         
 -27   3  13       1580.59       1648.42        45.45 o                         
 -25   3  13         89.07         96.91         9.13 o                         
 -23   3  13       3833.32       3898.69        36.62 o                         
 -21   3  13      11777.74      11902.19        98.04 o                         
 -19   3  13         14.16         21.71         8.52 o                         
 -17   3  13       6292.04       6179.67        58.82 o                         
 -15   3  13       3695.42       3561.13        37.06 o                         
 -13   3  13          3.13          5.81         9.51 o                         
 -11   3  13      13670.48      13483.08       119.52 o                         
  -9   3  13       8963.20       8891.77        81.35 o                         
  -7   3  13         51.23         63.95         9.57 o                         
  -5   3  13       2174.05       2187.42        26.07 o                         
  -3   3  13       9968.84       9962.52        89.95 o                         
  -1   3  13        596.96        527.61        13.70 o                         
   1   3  13       9862.06       9566.00        92.54 o                         
   3   3  13       5542.75       6017.63        64.19 o                         
   5   3  13       1586.51       1645.27        18.46 o                         
   7   3  13       1734.04       1889.06        19.96 o                         
   9   3  13       2509.95       2584.40        26.19 o                         
  11   3  13        579.03        586.94        13.53 o                         
  13   3  13        616.86        660.06        28.03 o                         
  15   3  13       2026.75       2205.75        42.97 o                         
  17   3  13         88.59         80.45        12.27 o                         
  19   3  13          7.67         15.47        12.75 o                         
 -32   4  13          9.95         13.59        10.81 o                         
 -30   4  13        383.28        376.17        14.77 o                         
 -28   4  13        858.51        853.56        18.48 o                         
 -26   4  13        165.23        180.73        10.05 o                         
 -24   4  13        549.85        602.26        14.63 o                         
 -22   4  13       1282.95       1332.13        17.39 o                         
 -20   4  13       2774.49       2755.71        30.47 o                         
 -18   4  13       1083.95       1014.89        16.48 o                         
 -16   4  13       2176.23       2202.52        29.38 o                         
 -14   4  13         15.47         19.49         9.15 o                         
 -12   4  13        838.61        772.85        15.14 o                         
 -10   4  13       4423.38       4185.73        42.22 o                         
  -8   4  13        462.79        505.29        13.04 o                         
  -6   4  13          4.76         13.79         8.90 o                         
  -4   4  13       1124.30       1195.91        18.18 o                         
  -2   4  13       5656.02       5758.30        55.00 o                         
   0   4  13          7.79          7.55         8.77 o                         
   2   4  13       7444.95       7567.31        66.13 o                         
   4   4  13       1513.43       1516.68        20.31 o                         
   6   4  13         26.88         16.59         7.87 o                         
   8   4  13        841.65        860.74        14.18 o                         
  10   4  13       2744.18       2880.69        30.29 o                         
  12   4  13         59.05         95.24         9.58 o                         
  14   4  13         64.49         61.63        10.17 o                         
  16   4  13        479.45        449.20        27.06 o                         
  18   4  13        230.64        160.30        22.36 o                         
 -31   5  13        170.08        120.00        14.31 o                         
 -29   5  13        228.46        178.27        11.84 o                         
 -27   5  13        109.39        103.22        13.61 o                         
 -25   5  13        106.76        103.07         9.55 o                         
 -23   5  13        464.57        523.39        12.98 o                         
 -21   5  13         22.43         30.49         9.12 o                         
 -19   5  13        631.12        699.94        14.16 o                         
 -17   5  13        348.57        330.15        14.08 o                         
 -15   5  13         21.81         25.33         9.09 o                         
 -13   5  13        178.09        148.50        10.16 o                         
 -11   5  13         30.90         26.96         8.89 o                         
  -9   5  13         77.79         86.10         9.52 o                         
  -7   5  13        140.45        148.39        10.02 o                         
  -5   5  13        873.04        920.29        14.86 o                         
  -3   5  13        340.56        363.88        14.53 o                         
  -1   5  13        808.35        802.07        14.21 o                         
   1   5  13         30.42         30.65         8.22 o                         
   3   5  13        971.05       1001.24        15.10 o                         
   5   5  13         12.96         22.26        10.49 o                         
   7   5  13       1052.73       1104.94        15.88 o                         
   9   5  13       1368.14       1409.04        34.02 o                         
  11   5  13         20.01         12.38         9.25 o                         
  13   5  13         73.69         99.25        10.31 o                         
  15   5  13         67.51         77.31        15.06 o                         
 -26   6  13         20.25         34.01         9.16 o                         
 -24   6  13         67.78         61.20        10.19 o                         
 -22   6  13         13.87          9.84         8.68 o                         
 -20   6  13         31.42         18.80         8.44 o                         
 -18   6  13         26.59         35.64         8.50 o                         
 -16   6  13         31.03         21.07         8.39 o                         
 -14   6  13        351.18        355.31        10.72 o                         
 -12   6  13        256.97        254.68        15.97 o                         
 -10   6  13         21.74         27.61         8.44 o                         
  -8   6  13          9.84          7.67         8.28 o                         
  -6   6  13        190.77        202.95         9.51 o                         
  -4   6  13        134.76        133.33         9.68 o                         
  -2   6  13         33.23         31.22         8.54 o                         
   0   6  13        135.73        133.67         8.93 o                         
   2   6  13        251.70        259.44        10.68 o                         
   4   6  13          7.11         12.58         8.15 o                         
   6   6  13         19.52         21.83         8.58 o                         
   8   6  13         40.75         51.22         9.33 o                         
  10   6  13         27.51         18.58         9.71 o                         
 -21   7  13          1.02          7.20         9.88 o                         
 -19   7  13         11.09          4.25         8.31 o                         
 -17   7  13        144.61        121.80         8.41 o                         
 -15   7  13        110.84         99.17         9.99 o                         
 -13   7  13         17.26          8.27         8.39 o                         
 -11   7  13         34.94         35.92         8.36 o                         
  -9   7  13        264.43        252.42        11.68 o                         
  -7   7  13        163.29        165.62        10.27 o                         
  -5   7  13        177.35        168.91        10.39 o                         
  -3   7  13          5.44         16.51         8.31 o                         
  -1   7  13         52.54         48.31         8.61 o                         
   1   7  13        241.66        224.66        10.54 o                         
   3   7  13          1.75         10.32         8.39 o                         
   5   7  13        183.11        176.26        13.55 o                         
 -38   0  14         32.93         -2.89        14.45 o                         
 -36   0  14         41.09         63.42        26.52 o                         
 -34   0  14         17.48         42.65        19.59 o                         
 -32   0  14       2520.80       2758.34        90.87 o                         
 -30   0  14       6212.41       6680.30       133.83 o                         
 -28   0  14       2736.14       2916.17        42.87 o                         
 -26   0  14       4256.74       5080.62        66.41 o                         
 -24   0  14       3268.11       3443.37        48.53 o                         
 -22   0  14        934.70        967.89        21.79 o                         
 -20   0  14      18890.98      19403.18       226.94 o                         
 -18   0  14        471.62        398.18        16.89 o                         
 -16   0  14         26.04         16.60        12.82 o                         
 -14   0  14      27043.31      26978.01       311.39 o                         
 -12   0  14       9642.84       9348.51       114.53 o                         
 -10   0  14         95.42         55.98        12.37 o                         
  -8   0  14       7295.65       6986.83        87.37 o                         
  -6   0  14       2627.71       2345.22        35.63 o                         
  -4   0  14       1754.01       1984.48        31.81 o                         
  -2   0  14      29974.91      30390.63       349.36 o                         
   0   0  14       8977.71       8897.00       108.28 o                         
   2   0  14       1719.93       1799.76        33.68 o                         
   4   0  14       6186.89       6108.60        85.99 o                         
   6   0  14      14428.97      15139.20       215.34 o                         
   8   0  14          1.70         -2.61        13.67 o                         
  10   0  14       2694.80       3086.16        48.79 o                         
  12   0  14       5306.98       5461.42        69.16 o                         
  14   0  14        219.91        172.28        12.22 o                         
  16   0  14       2530.83       2396.87        65.71 o                         
  18   0  14       1506.53       1456.06        25.15 o                         
 -37   1  14        543.82        438.28       130.18 o                         
 -35   1  14          7.88         -6.65        12.60 o                         
 -33   1  14        257.13        254.90        33.94 o                         
 -31   1  14       2555.84       2705.98        50.47 o                         
 -29   1  14          6.82         14.99         9.48 o                         
 -27   1  14       4045.71       4397.87        45.08 o                         
 -25   1  14       8596.21       8680.69        70.27 o                         
 -23   1  14         39.54         39.62         8.61 o                         
 -21   1  14      11741.88      11860.77        93.53 o                         
 -19   1  14       5102.33       4912.65        42.61 o                         
 -17   1  14       3105.53       3042.65        29.18 o                         
 -15   1  14        512.37        411.95        10.76 o                         
 -13   1  14      10947.83      10332.75        77.42 o                         
 -11   1  14       5326.63       5540.25        44.56 o                         
  -9   1  14      12768.33      12645.00        93.21 o                         
  -7   1  14      20906.58      21210.29       152.50 o                         
  -5   1  14       5881.30       5803.49        46.02 o                         
  -3   1  14       5865.77       5581.85        46.46 o                         
  -1   1  14      16899.13      16448.27       132.81 o                         
   1   1  14        891.32        971.28        14.86 o                         
   3   1  14       5196.94       5306.93        47.14 o                         
   5   1  14       1660.98       1737.08        21.44 o                         
   7   1  14       1284.50       1363.71        18.62 o                         
   9   1  14        455.73        537.15        16.20 o                         
  11   1  14       1656.63       1818.55        22.13 o                         
  13   1  14       2942.73       2982.01        33.24 o                         
  15   1  14        166.68        143.92         8.21 o                         
  17   1  14        680.09        568.13        32.93 o                         
  19   1  14        650.77        628.92        51.24 o                         
 -36   2  14         42.47         42.40        14.50 o                         
 -34   2  14        195.17        207.92        12.06 o                         
 -32   2  14        997.73       1138.12        62.26 o                         
 -30   2  14         53.68         55.91         9.85 o                         
 -28   2  14        420.59        420.97        12.78 o                         
 -26   2  14       4606.01       4667.99        44.02 o                         
 -24   2  14        194.44        194.41        10.28 o                         
 -22   2  14         90.85        131.76         9.78 o                         
 -20   2  14       1262.39       1313.95        17.04 o                         
 -18   2  14        103.37        133.23         8.89 o                         
 -16   2  14       2502.68       2501.51        28.21 o                         
 -14   2  14       1321.15       1346.76        17.13 o                         
 -12   2  14       1205.03       1115.08        15.37 o                         
 -10   2  14          4.12         21.17         8.62 o                         
  -8   2  14       3663.92       3598.12        41.25 o                         
  -6   2  14       1942.48       1834.31        21.24 o                         
  -4   2  14         11.04         20.76         8.12 o                         
  -2   2  14       3096.67       3223.44        31.60 o                         
   0   2  14       3756.19       3708.02        37.70 o                         
   2   2  14       1273.73       1307.69        17.11 o                         
   4   2  14       1067.35       1101.09        15.60 o                         
   6   2  14        145.76        115.61         9.19 o                         
   8   2  14       2460.95       2419.24        25.07 o                         
  10   2  14         28.72         43.31         8.16 o                         
  12   2  14       2770.38       2750.39        35.57 o                         
  14   2  14          5.78          3.51         8.93 o                         
  16   2  14       1372.76       1232.52       105.65 o                         
  18   2  14         41.00         42.49        12.86 o                         
  20   2  14          9.59         37.55        21.82 o                         
 -35   3  14         40.08         34.46        13.07 o                         
 -33   3  14        380.78        396.27        18.68 o                         
 -31   3  14        318.22        385.41        17.02 o                         
 -29   3  14          2.87          4.38        10.59 o                         
 -27   3  14         61.95         50.51        11.88 o                         
 -25   3  14        444.10        419.71        11.70 o                         
 -23   3  14        269.49        290.73        11.33 o                         
 -21   3  14         12.91         18.98         9.03 o                         
 -19   3  14       2550.63       2726.90        28.44 o                         
 -17   3  14        765.08        826.60        15.51 o                         
 -15   3  14        425.74        476.51        13.02 o                         
 -13   3  14        274.69        301.20        11.91 o                         
 -11   3  14        129.02        148.18        10.31 o                         
  -9   3  14         76.43         68.65         9.78 o                         
  -7   3  14         84.38        108.04        10.72 o                         
  -5   3  14         76.02         53.04         9.60 o                         
  -3   3  14       1978.26       2051.43        24.97 o                         
  -1   3  14        907.81       1044.23        16.58 o                         
   1   3  14      13161.88      13648.24       111.42 o                         
   3   3  14         22.83         36.85         8.49 o                         
   5   3  14        648.67        609.86        11.41 o                         
   7   3  14        100.09         87.44         7.90 o                         
   9   3  14       2364.33       2483.39        41.98 o                         
  11   3  14        195.66        203.51        14.06 o                         
  13   3  14        214.07        201.85        12.85 o                         
  15   3  14        102.48         60.89        10.06 o                         
  17   3  14         45.51         42.22        11.61 o                         
 -32   4  14        205.25        178.31        11.73 o                         
 -30   4  14        749.01        800.45        18.36 o                         
 -28   4  14        102.14        111.48         9.67 o                         
 -26   4  14        282.84        303.66        10.62 o                         
 -24   4  14       2557.07       2579.30        30.39 o                         
 -22   4  14        219.23        244.45        10.38 o                         
 -20   4  14       1251.78       1307.76        21.74 o                         
 -18   4  14        864.90        951.40        16.07 o                         
 -16   4  14          4.15         14.42        11.13 o                         
 -14   4  14       2155.77       2113.28        25.19 o                         
 -12   4  14        301.08        262.31        11.01 o                         
 -10   4  14        143.55        117.73        17.03 o                         
  -8   4  14        725.70        807.68        15.03 o                         
  -6   4  14       1150.16       1242.99        18.71 o                         
  -4   4  14       1121.89       1134.01        17.52 o                         
  -2   4  14        574.59        544.47        13.18 o                         
   0   4  14       5567.15       5453.55        52.49 o                         
   2   4  14        219.85        195.27        11.41 o                         
   4   4  14       1238.06       1290.26        17.13 o                         
   6   4  14        900.27        973.69        13.87 o                         
   8   4  14         68.84         58.89         7.86 o                         
  10   4  14       2513.66       2535.43        40.46 o                         
  12   4  14        247.68        266.79        11.06 o                         
  14   4  14         47.52         52.08        10.80 o                         
  16   4  14         51.76         36.88        11.00 o                         
 -31   5  14         27.75         -5.08        14.41 o                         
 -29   5  14         57.10         39.01        10.55 o                         
 -27   5  14         45.45         45.54         9.00 o                         
 -25   5  14        233.01        205.86        10.25 o                         
 -23   5  14        170.20        165.97        11.33 o                         
 -21   5  14        149.54        149.33        10.26 o                         
 -19   5  14        960.61        980.16        16.27 o                         
 -17   5  14        477.63        452.03        16.20 o                         
 -15   5  14       1485.51       1458.92        19.83 o                         
 -13   5  14        402.13        427.50        12.61 o                         
 -11   5  14        585.10        569.02        13.08 o                         
  -9   5  14       1431.58       1451.06        20.20 o                         
  -7   5  14       2428.62       2462.36        27.67 o                         
  -5   5  14         29.12         19.67         9.30 o                         
  -3   5  14        292.08        297.83        10.10 o                         
  -1   5  14       3609.94       3672.01        40.95 o                         
   1   5  14          4.82         13.44         8.24 o                         
   3   5  14        574.18        604.36        13.27 o                         
   5   5  14       2583.79       2739.72        28.10 o                         
   7   5  14        306.80        301.03        15.08 o                         
   9   5  14         11.93         19.12         8.36 o                         
  11   5  14        432.52        423.26        12.08 o                         
  13   5  14         42.95         31.99        10.11 o                         
 -26   6  14        160.93        131.63        12.69 o                         
 -24   6  14       1706.04       1649.83        32.39 o                         
 -22   6  14       1178.39       1154.20        16.09 o                         
 -20   6  14       1313.92       1228.93        20.74 o                         
 -18   6  14         52.59         38.70         8.51 o                         
 -16   6  14        424.70        445.17        10.84 o                         
 -14   6  14         62.25         96.58         9.09 o                         
 -12   6  14        789.12        888.45        14.62 o                         
 -10   6  14         61.08         39.79         8.40 o                         
  -8   6  14       1376.75       1374.68        17.76 o                         
  -6   6  14       1202.59       1187.93        16.83 o                         
  -4   6  14        197.81        254.69         9.84 o                         
  -2   6  14        155.51        190.25         9.45 o                         
   0   6  14       1204.83       1180.41        16.23 o                         
   2   6  14        350.50        355.19        10.38 o                         
   4   6  14       1308.18       1364.74        20.06 o                         
   6   6  14         44.32         29.79         8.20 o                         
   8   6  14          4.93         19.03         8.94 o                         
  10   6  14         19.69         14.75        11.54 o                         
 -21   7  14         45.67          3.33        27.12 o                         
 -19   7  14        623.96        553.22        11.34 o                         
 -17   7  14        523.18        483.56        12.11 o                         
 -15   7  14          3.20          7.03         7.95 o                         
 -13   7  14        220.91        226.20         9.55 o                         
 -11   7  14         24.94         13.23         8.39 o                         
  -9   7  14         40.19         48.81         8.45 o                         
  -7   7  14         23.10         18.70         7.98 o                         
  -5   7  14        118.01        124.86         8.87 o                         
  -3   7  14          1.78         -3.45         9.93 o                         
  -1   7  14        361.99        344.98        10.14 o                         
   1   7  14        470.56        482.10        11.29 o                         
   3   7  14        125.11         99.04         8.78 o                         
 -37   1  15         20.36         -6.47        14.43 o                         
 -35   1  15       2054.37       2119.95        42.88 o                         
 -33   1  15          5.87         11.20        11.47 o                         
 -31   1  15         13.49         16.00        10.84 o                         
 -29   1  15       1110.72       1210.48        20.68 o                         
 -27   1  15        102.04        142.14         9.43 o                         
 -25   1  15       3384.31       3623.50        33.43 o                         
 -23   1  15       2711.57       2752.04        27.21 o                         
 -21   1  15        465.05        502.11        12.89 o                         
 -19   1  15         18.18         34.36         8.49 o                         
 -17   1  15         87.59         67.45         8.70 o                         
 -15   1  15        959.78        959.71        17.82 o                         
 -13   1  15         29.41         27.46         7.48 o                         
 -11   1  15       6375.84       6006.31        47.75 o                         
  -9   1  15       3980.28       3828.71        32.78 o                         
  -7   1  15       4821.46       4721.91        39.01 o                         
  -5   1  15        120.57        114.04         8.27 o                         
  -3   1  15       2899.18       2884.67        29.41 o                         
  -1   1  15        783.00        812.80        14.78 o                         
   1   1  15      11185.65      11478.78        94.66 o                         
   3   1  15         17.87         18.86         8.25 o                         
   5   1  15        467.82        480.67        12.43 o                         
   7   1  15       2023.43       2038.94        23.78 o                         
   9   1  15        444.56        451.64        12.88 o                         
  11   1  15        447.48        451.43        11.93 o                         
  13   1  15        457.60        501.85        11.24 o                         
  15   1  15         69.21         56.21        10.25 o                         
  17   1  15         26.03         15.50        12.08 o                         
  19   1  15         42.24         25.94        15.93 o                         
 -36   2  15       1481.91       1537.76        79.35 o                         
 -34   2  15        453.18        479.28        30.01 o                         
 -32   2  15        302.62        359.67        17.47 o                         
 -30   2  15       1700.37       1818.03        40.67 o                         
 -28   2  15       2484.17       2669.02        30.76 o                         
 -26   2  15         82.84         68.67         9.05 o                         
 -24   2  15       3827.49       4029.60        36.36 o                         
 -22   2  15      12260.02      12553.29        98.80 o                         
 -20   2  15        403.00        412.22        11.30 o                         
 -18   2  15       7171.12       6983.70        57.89 o                         
 -16   2  15       6064.85       5828.04        49.58 o                         
 -14   2  15          2.00          6.18         8.57 o                         
 -12   2  15      18153.15      18456.43       142.46 o                         
 -10   2  15       8606.36       8400.82        66.77 o                         
  -8   2  15         15.10         23.50         8.38 o                         
  -6   2  15       9300.40       9127.07        89.12 o                         
  -4   2  15       3231.21       3218.46        31.95 o                         
  -2   2  15          2.22         -6.76         8.78 o                         
   0   2  15      13886.05      14318.04       126.26 o                         
   2   2  15      10980.39      12015.05        92.10 o                         
   4   2  15        886.15        993.46        15.07 o                         
   6   2  15        119.84        158.59        10.46 o                         
   8   2  15       2852.98       2871.76        31.94 o                         
  10   2  15        379.67        388.42        10.64 o                         
  12   2  15       1494.00       1560.45        19.30 o                         
  14   2  15       1781.56       1584.54       161.44 o                         
  16   2  15        337.21        287.47        21.25 o                         
  18   2  15        996.16        802.60        20.95 o                         
 -35   3  15        652.96        586.72        26.13 o                         
 -33   3  15        848.07        802.03        20.81 o                         
 -31   3  15       2040.25       2033.96        34.94 o                         
 -29   3  15       1674.40       1852.08        25.16 o                         
 -27   3  15        162.91        166.89        19.27 o                         
 -25   3  15       1366.33       1482.58        19.01 o                         
 -23   3  15       4210.31       4279.10        39.67 o                         
 -21   3  15         67.64         91.49         9.33 o                         
 -19   3  15       2396.00       2415.65        26.11 o                         
 -17   3  15       4211.27       4239.13        39.64 o                         
 -15   3  15       1276.72       1340.81        19.87 o                         
 -13   3  15         41.63         48.60        10.15 o                         
 -11   3  15       7952.45       7898.52        98.94 o                         
  -9   3  15       3131.56       3379.62        38.66 o                         
  -7   3  15       1254.84       1373.35        19.78 o                         
  -5   3  15      11450.73      11496.75       102.96 o                         
  -3   3  15       5357.93       5733.28        54.94 o                         
  -1   3  15         13.73         37.40         8.89 o                         
   1   3  15       3201.02       3560.34        34.11 o                         
   3   3  15       3247.40       3251.86        31.81 o                         
   5   3  15       2254.04       2379.33        35.31 o                         
   7   3  15       2559.89       2743.51        42.18 o                         
   9   3  15       1279.85       1360.47        18.39 o                         
  11   3  15        143.03        138.83        15.79 o                         
  13   3  15       1483.89       1445.20        29.08 o                         
  15   3  15        835.60        809.72        39.22 o                         
  17   3  15         71.35         19.16        11.88 o                         
 -32   4  15         11.08          2.44        10.95 o                         
 -30   4  15       1384.00       1451.70        23.82 o                         
 -28   4  15        205.85        238.71        14.99 o                         
 -26   4  15        193.35        189.66         9.83 o                         
 -24   4  15        315.46        335.69        11.04 o                         
 -22   4  15        138.82        133.51         9.36 o                         
 -20   4  15        866.13        917.65        16.38 o                         
 -18   4  15       2845.71       2712.34        30.21 o                         
 -16   4  15       1219.02       1195.17        18.31 o                         
 -14   4  15        352.17        350.29        15.22 o                         
 -12   4  15        458.65        529.39        13.07 o                         
 -10   4  15       4546.91       4371.47        44.12 o                         
  -8   4  15        182.51        167.70        11.29 o                         
  -6   4  15       3568.56       3654.87        38.03 o                         
  -4   4  15       2359.05       2237.44        36.62 o                         
  -2   4  15        211.15        253.97        10.86 o                         
   0   4  15         45.70         41.88         9.05 o                         
   2   4  15       1289.60       1387.20        18.14 o                         
   4   4  15        892.77        950.30        14.02 o                         
   6   4  15       2015.67       2173.53        25.74 o                         
   8   4  15        340.26        375.02        11.99 o                         
  10   4  15        683.88        699.17        14.86 o                         
  12   4  15         40.01         47.64        10.03 o                         
  14   4  15       1348.36       1167.99        38.86 o                         
 -29   5  15        169.85        138.56        15.63 o                         
 -27   5  15          2.78          4.20         9.05 o                         
 -25   5  15          4.17          4.59         9.17 o                         
 -23   5  15        750.71        785.08        14.78 o                         
 -21   5  15        536.10        510.34        12.76 o                         
 -19   5  15        443.52        475.27        12.50 o                         
 -17   5  15        798.50        821.51        15.20 o                         
 -15   5  15          9.20         12.72         9.05 o                         
 -13   5  15        218.61        173.50        13.03 o                         
 -11   5  15        436.59        486.20        12.63 o                         
  -9   5  15        874.16        834.16        15.11 o                         
  -7   5  15          0.31         -7.05         9.15 o                         
  -5   5  15        297.18        338.91        10.98 o                         
  -3   5  15        413.20        466.97        11.55 o                         
  -1   5  15         57.98         66.96         9.64 o                         
   1   5  15        481.35        504.02        14.49 o                         
   3   5  15        726.02        794.27        13.49 o                         
   5   5  15          7.16         -6.33         8.52 o                         
   7   5  15          3.12         -6.47         8.20 o                         
   9   5  15         55.96         37.04         9.56 o                         
  11   5  15        471.34        453.56        13.07 o                         
 -26   6  15          0.19          5.17         9.81 o                         
 -24   6  15        313.77        319.22        10.71 o                         
 -22   6  15        164.35        162.54         9.37 o                         
 -20   6  15         26.64         21.25         8.84 o                         
 -18   6  15         40.65         38.70        10.55 o                         
 -16   6  15        367.16        396.70        14.27 o                         
 -14   6  15        139.18        118.27        10.00 o                         
 -12   6  15        207.45        209.29         9.87 o                         
 -10   6  15        222.34        219.22         9.81 o                         
  -8   6  15         25.63         36.46         8.39 o                         
  -6   6  15        782.03        853.44        14.00 o                         
  -4   6  15         31.18         27.30         8.46 o                         
  -2   6  15         65.39         82.01         8.99 o                         
   0   6  15          4.90         12.82         8.04 o                         
   2   6  15        214.87        242.91         9.89 o                         
   4   6  15        245.23        250.03        10.08 o                         
   6   6  15          4.46          7.05         8.84 o                         
   8   6  15         19.08          9.79         8.60 o                         
 -19   7  15        204.74        151.56         9.01 o                         
 -17   7  15        230.95        225.14         9.47 o                         
 -15   7  15         96.30         99.03         8.58 o                         
 -13   7  15         24.67         24.41         8.16 o                         
 -11   7  15          1.94         -8.19         8.19 o                         
  -9   7  15        218.77        185.86         9.18 o                         
  -7   7  15          2.47          3.39         8.70 o                         
  -5   7  15        285.67        290.45         9.56 o                         
  -3   7  15         34.98         30.26         8.09 o                         
  -1   7  15        318.55        321.08        14.40 o                         
   1   7  15         15.28         19.43         8.86 o                         
 -36   0  16        390.54        278.27        23.73 o                         
 -34   0  16       2328.88       2665.57        61.45 o                         
 -32   0  16       5471.72       6102.88       124.07 o                         
 -30   0  16       1264.30       1387.38        26.90 o                         
 -28   0  16       4953.23       5327.27        69.37 o                         
 -26   0  16       2546.57       2701.52        47.51 o                         
 -24   0  16        143.71        145.19        14.47 o                         
 -22   0  16       4340.18       4233.09        58.24 o                         
 -20   0  16       7906.50       8095.22       100.55 o                         
 -18   0  16        716.72        809.59        21.05 o                         
 -16   0  16        720.18        692.78        19.01 o                         
 -14   0  16      29203.02      30331.51       349.60 o                         
 -12   0  16       2237.60       2224.41        35.17 o                         
 -10   0  16       4586.67       4373.66        59.21 o                         
  -8   0  16      51410.67      55345.35       629.91 o                         
  -6   0  16        505.40        582.30        18.03 o                         
  -4   0  16      31500.99      32233.52       370.46 o                         
  -2   0  16       1014.88       1176.78        23.66 o                         
   0   0  16       6628.71       7109.24        99.53 o                         
   2   0  16       4432.38       4449.14        66.49 o                         
   4   0  16       7222.54       7588.71       105.26 o                         
   6   0  16        866.92        836.53        22.83 o                         
   8   0  16        263.84        239.40        28.05 o                         
  10   0  16       5518.84       5692.06        80.83 o                         
  12   0  16         39.10         36.94        12.13 o                         
  14   0  16        165.77        137.63        13.29 o                         
  16   0  16       1801.19       1746.24        30.55 o                         
  18   0  16        189.47        113.53        23.40 o                         
 -37   1  16       1930.97       1220.52       366.35 o                         
 -35   1  16         11.49          0.38        11.85 o                         
 -33   1  16       4661.81       4707.37        69.33 o                         
 -31   1  16       1128.45       1096.66        28.33 o                         
 -29   1  16       2299.27       2390.16        32.49 o                         
 -27   1  16       2104.72       2384.67        27.78 o                         
 -25   1  16       1708.26       1723.17        20.15 o                         
 -23   1  16         85.71         72.47         9.07 o                         
 -21   1  16       6687.53       6514.80        54.80 o                         
 -19   1  16       8411.12       8569.00        69.58 o                         
 -17   1  16       3394.41       3527.36        32.99 o                         
 -15   1  16       2711.73       2657.37        33.67 o                         
 -13   1  16       4954.12       4769.76        47.07 o                         
 -11   1  16          7.35         24.06         7.84 o                         
  -9   1  16      15894.67      15581.72       113.92 o                         
  -7   1  16       8143.82       8004.90        61.45 o                         
  -5   1  16        301.64        242.64         9.58 o                         
  -3   1  16       7002.35       7109.07        61.59 o                         
  -1   1  16       2226.53       2366.07        25.46 o                         
   1   1  16        583.51        649.51        12.99 o                         
   3   1  16       2106.14       2217.53        25.71 o                         
   5   1  16       4175.64       4407.35        42.75 o                         
   7   1  16         46.73         36.17         9.76 o                         
   9   1  16       2737.67       2868.35        32.96 o                         
  11   1  16       2948.47       2953.80        29.76 o                         
  13   1  16        275.53        243.27        10.11 o                         
  15   1  16       1934.04       1913.97        31.72 o                         
  17   1  16         56.91         46.48        12.33 o                         
 -36   2  16        107.58         75.82        14.40 o                         
 -34   2  16        146.41        137.00        12.01 o                         
 -32   2  16       1418.89       1512.82        33.66 o                         
 -30   2  16        125.02        113.85        11.60 o                         
 -28   2  16       1484.86       1629.08        22.29 o                         
 -26   2  16         58.68         50.73         9.15 o                         
 -24   2  16        920.42        957.47        14.97 o                         
 -22   2  16       1064.94       1059.81        15.54 o                         
 -20   2  16       1473.06       1559.96        17.91 o                         
 -18   2  16        604.88        631.95        12.04 o                         
 -16   2  16       1644.28       1593.24        20.73 o                         
 -14   2  16       4827.53       4994.76        40.97 o                         
 -12   2  16       2547.12       2349.22        23.06 o                         
 -10   2  16        451.14        368.21        11.30 o                         
  -8   2  16       5872.98       5969.18        49.55 o                         
  -6   2  16        248.27        231.43         9.39 o                         
  -4   2  16         36.53         43.61         8.22 o                         
  -2   2  16       4494.20       4437.04        38.53 o                         
   0   2  16        104.65        169.93         9.46 o                         
   2   2  16        376.25        375.12        10.79 o                         
   4   2  16       3789.38       4051.76        37.74 o                         
   6   2  16       1545.97       1450.45        19.58 o                         
   8   2  16        163.59        173.49         9.72 o                         
  10   2  16        958.43        971.10        21.88 o                         
  12   2  16        423.22        415.11        14.70 o                         
  14   2  16         68.01         48.46        11.03 o                         
  16   2  16        993.03        757.63        27.56 o                         
 -35   3  16        386.82        254.25        57.45 o                         
 -33   3  16        802.95        829.72        20.57 o                         
 -31   3  16        145.07        175.27        17.64 o                         
 -29   3  16        327.97        329.63        13.18 o                         
 -27   3  16          3.06         20.07         9.94 o                         
 -25   3  16        319.01        326.45        11.15 o                         
 -23   3  16         85.40        114.10         9.93 o                         
 -21   3  16        560.04        540.66        12.62 o                         
 -19   3  16         60.07         69.91         9.70 o                         
 -17   3  16          1.25         10.83         9.32 o                         
 -15   3  16       1643.03       1678.12        21.05 o                         
 -13   3  16         10.17          6.96        10.01 o                         
 -11   3  16        722.77        652.45        14.54 o                         
  -9   3  16         85.44        131.73        14.59 o                         
  -7   3  16        593.71        666.00        17.02 o                         
  -5   3  16        316.63        354.30        18.58 o                         
  -3   3  16         55.15         72.31         9.05 o                         
  -1   3  16       4151.24       4097.09        44.50 o                         
   1   3  16         58.09         47.38         9.10 o                         
   3   3  16       2991.87       3006.82        29.86 o                         
   5   3  16         53.69         43.60         8.25 o                         
   7   3  16       1275.54       1301.05        18.38 o                         
   9   3  16          3.10         -7.08         8.45 o                         
  11   3  16          2.69          7.40         9.66 o                         
  13   3  16        199.26        194.16        11.21 o                         
  15   3  16          3.04         -7.26        10.13 o                         
 -32   4  16        184.15        168.73        27.07 o                         
 -30   4  16        125.29        110.29        12.26 o                         
 -28   4  16        935.58        940.57        21.25 o                         
 -26   4  16        175.51        182.14        11.39 o                         
 -24   4  16        575.61        565.84        12.46 o                         
 -22   4  16         26.73         25.15         9.08 o                         
 -20   4  16        379.18        411.89        11.62 o                         
 -18   4  16        150.38        143.34        11.50 o                         
 -16   4  16        264.51        310.01        11.68 o                         
 -14   4  16        385.67        512.35        13.70 o                         
 -12   4  16        652.15        629.54        13.71 o                         
 -10   4  16       1788.07       1747.85        22.98 o                         
  -8   4  16        293.35        304.08        11.58 o                         
  -6   4  16        610.45        653.43        14.14 o                         
  -4   4  16       1818.56       2011.20        24.63 o                         
  -2   4  16        325.92        353.20        11.66 o                         
   0   4  16        387.98        361.33        11.56 o                         
   2   4  16       1602.23       1557.26        18.11 o                         
   4   4  16         32.65         42.78         8.46 o                         
   6   4  16        130.76        167.35         9.07 o                         
   8   4  16         97.69         84.34         9.19 o                         
  10   4  16         66.69         92.99        10.40 o                         
  12   4  16         23.50         27.97        10.93 o                         
 -29   5  16         53.42         11.92        22.80 o                         
 -27   5  16       1893.98       1855.38        25.62 o                         
 -25   5  16          7.25          4.78         8.86 o                         
 -23   5  16       1893.65       1982.41        31.55 o                         
 -21   5  16       1397.98       1361.21        25.57 o                         
 -19   5  16        220.73        194.73        10.53 o                         
 -17   5  16          8.13         18.60         9.41 o                         
 -15   5  16       2858.58       2788.08        35.38 o                         
 -13   5  16        863.39        919.12        15.85 o                         
 -11   5  16        366.24        437.95        12.59 o                         
  -9   5  16       1275.62       1363.65        19.14 o                         
  -7   5  16        423.40        488.44        12.62 o                         
  -5   5  16        158.89        207.20        10.69 o                         
  -3   5  16        354.88        353.17        10.72 o                         
  -1   5  16       1809.53       1783.90        28.24 o                         
   1   5  16        125.03        116.75         8.88 o                         
   3   5  16       1388.29       1432.88        18.33 o                         
   5   5  16        657.20        617.94        13.51 o                         
   7   5  16         44.02         20.54         8.51 o                         
   9   5  16        480.36        473.75        12.42 o                         
  11   5  16        555.74        421.73        30.75 o                         
 -26   6  16        124.16        440.72       181.88 o                         
 -24   6  16          1.39         11.11         8.81 o                         
 -22   6  16        119.30        127.90         9.43 o                         
 -20   6  16        538.20        544.39        12.45 o                         
 -18   6  16        466.87        424.64        11.62 o                         
 -16   6  16        525.17        507.22        12.59 o                         
 -14   6  16        229.65        233.06        10.43 o                         
 -12   6  16        379.27        370.56        15.22 o                         
 -10   6  16        537.48        585.42        12.28 o                         
  -8   6  16        177.72        169.68         9.25 o                         
  -6   6  16        959.04       1015.15        15.37 o                         
  -4   6  16          9.15         12.29         8.29 o                         
  -2   6  16       1148.02       1182.18        16.26 o                         
   0   6  16        144.98        156.66         9.36 o                         
   2   6  16        466.18        439.67        15.11 o                         
   4   6  16        358.99        332.89        16.81 o                         
   6   6  16        108.99         91.82        12.04 o                         
 -17   7  16        119.82        105.61         8.71 o                         
 -15   7  16        210.74        174.69         8.76 o                         
 -13   7  16        183.88        178.31         9.12 o                         
 -11   7  16         27.03         29.77         8.15 o                         
  -9   7  16       1191.99       1153.46        15.64 o                         
  -7   7  16         13.82         12.71         8.33 o                         
  -5   7  16        133.67        118.29         8.85 o                         
  -3   7  16         17.44         13.09         8.46 o                         
  -1   7  16        325.09        213.02        31.40 o                         
 -37   1  17        292.46        238.92        75.73 o                         
 -35   1  17         34.12         23.80        11.27 o                         
 -33   1  17        103.17         79.09        10.91 o                         
 -31   1  17       1302.69       1406.89        24.11 o                         
 -29   1  17        713.80        670.02        13.96 o                         
 -27   1  17         64.80         61.33        10.01 o                         
 -25   1  17        830.53        828.38        17.95 o                         
 -23   1  17        700.58        750.76        13.68 o                         
 -21   1  17         27.74         11.99         8.99 o                         
 -19   1  17      10098.38      10188.50        81.74 o                         
 -17   1  17       1179.72       1272.36        17.39 o                         
 -15   1  17        152.93        192.45         9.98 o                         
 -13   1  17       2945.04       2922.04        28.82 o                         
 -11   1  17       4058.05       3806.05        37.42 o                         
  -9   1  17       3212.19       3169.78        28.80 o                         
  -7   1  17       2020.96       2217.92        27.06 o                         
  -5   1  17       8491.31       8606.84        73.18 o                         
  -3   1  17        384.46        376.07        11.47 o                         
  -1   1  17       1275.05       1333.77        17.93 o                         
   1   1  17         74.18        103.43         9.77 o                         
   3   1  17          0.00         19.98         9.36 o                         
   5   1  17        960.77       1012.03        23.70 o                         
   7   1  17        263.14        281.72        12.23 o                         
   9   1  17         59.89         72.41        11.46 o                         
  11   1  17        490.98        447.47        14.29 o                         
  13   1  17        641.92        570.87        15.62 o                         
  15   1  17         61.85         49.04         9.60 o                         
 -36   2  17        806.51        761.73       109.72 o                         
 -34   2  17        741.72        732.54        30.14 o                         
 -32   2  17        481.67        552.62        17.07 o                         
 -30   2  17       4322.36       4561.77        49.94 o                         
 -28   2  17         12.42         29.41         9.19 o                         
 -26   2  17       2150.07       2280.26        23.89 o                         
 -24   2  17        947.34       1022.60        17.33 o                         
 -22   2  17       2319.79       2215.88        23.58 o                         
 -20   2  17        926.58        961.60        14.27 o                         
 -18   2  17       4561.17       4618.73        38.58 o                         
 -16   2  17       2496.58       2641.21        25.81 o                         
 -14   2  17       1371.56       1533.91        18.07 o                         
 -12   2  17      14331.39      14226.38       108.80 o                         
 -10   2  17       2058.63       2035.26        22.08 o                         
  -8   2  17        678.00        637.19        12.61 o                         
  -6   2  17       9973.84      10192.07        79.93 o                         
  -4   2  17       2512.56       2775.72        26.87 o                         
  -2   2  17        345.81        349.71        13.38 o                         
   0   2  17       4122.83       4589.75        39.44 o                         
   2   2  17       5135.72       5193.92        46.64 o                         
   4   2  17       1260.22       1269.70        17.04 o                         
   6   2  17       3415.38       3601.70        44.70 o                         
   8   2  17       1336.04       1435.60        27.38 o                         
  10   2  17        270.31        283.36        11.81 o                         
  12   2  17       1164.50       1117.31        16.38 o                         
  14   2  17        117.97        104.34        11.83 o                         
  16   2  17         39.28         21.93        16.45 o                         
 -35   3  17        473.30        312.90       112.00 o                         
 -33   3  17        464.18        441.52        32.69 o                         
 -31   3  17       1413.00       1402.80        26.09 o                         
 -29   3  17        642.57        640.34        20.84 o                         
 -27   3  17         54.24         71.42         9.75 o                         
 -25   3  17       2209.81       2329.61        25.24 o                         
 -23   3  17       2291.62       2303.85        26.34 o                         
 -21   3  17          8.09         12.23         9.00 o                         
 -19   3  17       4174.12       4112.95        38.83 o                         
 -17   3  17       7036.51       7210.54        62.65 o                         
 -15   3  17        348.51        308.46        11.12 o                         
 -13   3  17       3688.19       3916.82        37.54 o                         
 -11   3  17       5347.77       5075.59        50.05 o                         
  -9   3  17         96.29        109.85        10.71 o                         
  -7   3  17       8738.09       8147.96        82.53 o                         
  -5   3  17       1635.65       1856.45        24.25 o                         
  -3   3  17          5.86          2.26         8.87 o                         
  -1   3  17       2004.51       2154.41        23.78 o                         
   1   3  17       2693.65       2767.06        31.96 o                         
   3   3  17        381.96        371.39        11.31 o                         
   5   3  17       1029.28       1134.61        15.26 o                         
   7   3  17       2610.64       2612.16        26.94 o                         
   9   3  17        154.05        136.39         9.63 o                         
  11   3  17        402.64        425.14        20.92 o                         
  13   3  17       1783.69       1736.48        45.21 o                         
 -32   4  17       1164.13       1092.71        22.39 o                         
 -30   4  17        284.57        316.35        21.00 o                         
 -28   4  17          3.29         -9.01         9.52 o                         
 -26   4  17        705.14        731.95        13.76 o                         
 -24   4  17       2075.38       2157.86        25.22 o                         
 -22   4  17        200.39        202.15        10.32 o                         
 -20   4  17        748.03        820.36        14.33 o                         
 -18   4  17       3793.47       3882.14        39.72 o                         
 -16   4  17        295.89        252.15        11.23 o                         
 -14   4  17        466.61        462.09        12.87 o                         
 -12   4  17        695.83        854.38        15.73 o                         
 -10   4  17       2051.95       2070.19        25.25 o                         
  -8   4  17        281.05        265.87        12.35 o                         
  -6   4  17       2458.48       2502.04        28.32 o                         
  -4   4  17        204.42        248.82        11.06 o                         
  -2   4  17        328.16        404.33        12.13 o                         
   0   4  17       1980.80       2057.44        22.93 o                         
   2   4  17       1923.12       1953.36        21.09 o                         
   4   4  17         51.60         38.32         8.54 o                         
   6   4  17       1085.42       1104.88        21.44 o                         
   8   4  17        731.41        740.03        14.22 o                         
  10   4  17         16.44          7.32        10.49 o                         
  12   4  17        511.50        396.23        34.22 o                         
 -29   5  17          7.88         18.85         9.18 o                         
 -27   5  17        421.85        410.49        13.32 o                         
 -25   5  17         22.98         26.24         9.04 o                         
 -23   5  17        109.14         84.96         9.17 o                         
 -21   5  17        238.92        225.29        14.70 o                         
 -19   5  17         16.34         -3.80         9.06 o                         
 -17   5  17         61.27         50.51         9.53 o                         
 -15   5  17        163.48        154.75        13.32 o                         
 -13   5  17        141.25        111.29        10.05 o                         
 -11   5  17        583.66        552.10        15.41 o                         
  -9   5  17        536.07        590.09        13.17 o                         
  -7   5  17         23.57         31.89         9.51 o                         
  -5   5  17        447.15        465.08        12.59 o                         
  -3   5  17        174.26        203.82         9.56 o                         
  -1   5  17        316.33        307.45        15.95 o                         
   1   5  17        701.23        703.43        12.95 o                         
   3   5  17        590.87        513.13        12.11 o                         
   5   5  17        162.26        183.90         9.48 o                         
   7   5  17        534.75        528.84        11.50 o                         
   9   5  17        209.72        173.09        11.57 o                         
 -24   6  17          6.76          7.56        10.94 o                         
 -22   6  17          0.89          0.11         8.93 o                         
 -20   6  17         28.99         32.11         9.11 o                         
 -18   6  17        260.47        240.50        10.47 o                         
 -16   6  17         11.68          5.90         9.01 o                         
 -14   6  17         80.89         74.93         9.99 o                         
 -12   6  17        280.19        311.90        14.31 o                         
 -10   6  17        106.58        106.49         9.00 o                         
  -8   6  17        174.31        202.48         9.44 o                         
  -6   6  17          0.37          6.54         8.10 o                         
  -4   6  17         88.94         96.75        11.22 o                         
  -2   6  17        213.28        240.98        11.11 o                         
   0   6  17          0.82         -8.59         8.59 o                         
   2   6  17         60.08         55.63         8.81 o                         
   4   6  17        595.62        447.69        13.52 o                         
 -15   7  17         37.24         33.30         8.20 o                         
 -13   7  17         80.84         73.15         8.27 o                         
 -11   7  17         96.64         98.17         8.58 o                         
  -9   7  17        196.71        175.02        11.76 o                         
  -7   7  17        192.86        175.99         9.89 o                         
  -5   7  17         28.66         24.01         8.72 o                         
 -36   0  18       1142.52       1042.92        79.63 o                         
 -34   0  18       1686.21       1725.05        45.36 o                         
 -32   0  18        321.14        313.07        16.33 o                         
 -30   0  18        714.90        853.38        24.20 o                         
 -28   0  18       6729.30       7187.48        90.23 o                         
 -26   0  18       1754.13       1819.31        33.27 o                         
 -24   0  18        372.83        422.87        17.16 o                         
 -22   0  18      11075.08      11547.37       139.59 o                         
 -20   0  18      18109.70      18821.71       220.47 o                         
 -18   0  18       8557.03       8641.41       107.28 o                         
 -16   0  18      16252.80      16391.59       193.80 o                         
 -14   0  18       4479.06       4622.34        62.88 o                         
 -12   0  18        104.41        111.80        14.32 o                         
 -10   0  18      21574.50      22213.97       258.89 o                         
  -8   0  18       4578.06       5130.24        67.98 o                         
  -6   0  18        371.69        326.74        16.29 o                         
  -4   0  18       4958.53       5271.63        68.90 o                         
  -2   0  18       7569.78       7735.87        96.31 o                         
   0   0  18        487.22        486.13        19.71 o                         
   2   0  18       4659.94       4660.16        69.39 o                         
   4   0  18       7757.41       7898.18       108.60 o                         
   6   0  18       1696.78       1710.04        33.36 o                         
   8   0  18       1457.30       1532.86        31.34 o                         
  10   0  18       4711.44       4844.40        63.49 o                         
  12   0  18        209.20        191.73        20.99 o                         
  14   0  18       1016.11        911.41        28.72 o                         
 -37   1  18        238.02        257.43        51.57 o                         
 -35   1  18        627.00        548.09        33.47 o                         
 -33   1  18        976.03       1055.43        24.57 o                         
 -31   1  18         15.08         14.05         9.93 o                         
 -29   1  18       1875.71       2092.86        24.31 o                         
 -27   1  18       1110.21       1184.53        17.38 o                         
 -25   1  18          2.39         -1.90         9.55 o                         
 -23   1  18       1300.21       1424.96        18.32 o                         
 -21   1  18        334.00        355.47        11.34 o                         
 -19   1  18       2814.53       2939.15        28.97 o                         
 -17   1  18       7864.71       7882.73        65.07 o                         
 -15   1  18       9382.33       9428.37        76.32 o                         
 -13   1  18       2743.60       2964.43        33.76 o                         
 -11   1  18       7490.53       7511.47        62.26 o                         
  -9   1  18      10596.58      10595.57        84.80 o                         
  -7   1  18        491.48        490.29        11.99 o                         
  -5   1  18       2127.30       2255.17        25.23 o                         
  -3   1  18       1075.22       1132.48        16.86 o                         
  -1   1  18       3054.87       3254.21        36.12 o                         
   1   1  18        913.07       1036.71        23.46 o                         
   3   1  18       6317.29       6545.67        65.06 o                         
   5   1  18        771.95        756.28        15.90 o                         
   7   1  18       1542.09       1613.11        22.85 o                         
   9   1  18       1709.68       1716.30        22.32 o                         
  11   1  18        239.12        232.18        10.67 o                         
  13   1  18         12.70         -1.80         9.99 o                         
  15   1  18       1096.96        880.29        37.62 o                         
 -36   2  18        309.93        270.82        30.36 o                         
 -34   2  18        837.05        865.02        22.56 o                         
 -32   2  18          2.20         10.45         9.48 o                         
 -30   2  18         66.19         47.06         9.24 o                         
 -28   2  18        827.35        845.47        14.14 o                         
 -26   2  18          4.72         10.17         9.15 o                         
 -24   2  18          5.27          5.78         9.08 o                         
 -22   2  18       2992.78       3019.63        37.26 o                         
 -20   2  18       1603.89       1719.09        19.18 o                         
 -18   2  18        352.73        347.86        14.04 o                         
 -16   2  18        207.69        164.92         9.65 o                         
 -14   2  18       4416.39       4429.99        37.32 o                         
 -12   2  18       2317.91       2223.64        23.78 o                         
 -10   2  18        263.41        314.24        10.83 o                         
  -8   2  18       2433.73       2430.01        24.66 o                         
  -6   2  18         16.89         11.78         8.56 o                         
  -4   2  18        986.40       1065.31        17.29 o                         
  -2   2  18        814.15        910.82        14.38 o                         
   0   2  18        732.46        677.91        13.29 o                         
   2   2  18         53.09         78.35         9.23 o                         
   4   2  18       4592.21       4682.74        45.19 o                         
   6   2  18        458.86        501.24        15.59 o                         
   8   2  18        177.86        165.55        10.23 o                         
  10   2  18        574.66        610.09        22.46 o                         
  12   2  18         82.84         56.50         9.12 o                         
  14   2  18        130.94        113.34        13.49 o                         
 -33   3  18         46.04         32.96        13.70 o                         
 -31   3  18         13.99          6.22         9.56 o                         
 -29   3  18        164.58        159.55        11.54 o                         
 -27   3  18        111.15        134.24        10.85 o                         
 -25   3  18        138.09        136.36        10.14 o                         
 -23   3  18        267.81        271.61        10.11 o                         
 -21   3  18        840.69        914.07        21.66 o                         
 -19   3  18        142.15        159.46        10.05 o                         
 -17   3  18        297.55        290.49        11.58 o                         
 -15   3  18        461.53        448.41        12.37 o                         
 -13   3  18       1406.49       1341.85        18.44 o                         
 -11   3  18        311.44        266.71         9.92 o                         
  -9   3  18       1292.98       1190.35        18.32 o                         
  -7   3  18        499.75        531.31        12.81 o                         
  -5   3  18        297.10        317.21        11.15 o                         
  -3   3  18        290.74        237.28        10.53 o                         
  -1   3  18        665.11        686.14        14.35 o                         
   1   3  18        164.91        174.31         9.53 o                         
   3   3  18        462.85        440.65        11.19 o                         
   5   3  18        207.52        203.75         9.60 o                         
   7   3  18        141.30        167.74        10.08 o                         
   9   3  18         35.42         28.13         9.28 o                         
  11   3  18          6.19         -0.22        10.26 o                         
  13   3  18        239.29        171.72        24.92 o                         
 -32   4  18        449.54        373.70        40.21 o                         
 -30   4  18        214.33        224.99        12.24 o                         
 -28   4  18        589.06        548.86        12.65 o                         
 -26   4  18        124.36        164.62        15.71 o                         
 -24   4  18         27.91         46.74        10.86 o                         
 -22   4  18       1643.56       1662.20        20.34 o                         
 -20   4  18        226.71        217.08        10.77 o                         
 -18   4  18        977.25       1006.06        15.70 o                         
 -16   4  18       1302.47       1254.56        18.68 o                         
 -14   4  18         32.14         13.11         9.92 o                         
 -12   4  18       1595.72       1593.52        21.37 o                         
 -10   4  18        480.55        576.61        17.85 o                         
  -8   4  18        580.53        547.89        14.67 o                         
  -6   4  18         10.53          2.79         9.41 o                         
  -4   4  18       1606.15       1605.60        21.37 o                         
  -2   4  18         58.15         49.73         9.05 o                         
   0   4  18        184.94        167.66         9.83 o                         
   2   4  18       4267.94       4269.22        37.63 o                         
   4   4  18         49.05         52.35         8.91 o                         
   6   4  18        154.32        177.62         9.53 o                         
   8   4  18        634.93        627.66        18.58 o                         
  10   4  18         27.03         12.99        13.26 o                         
 -29   5  18        116.23         56.94        11.02 o                         
 -27   5  18        222.74        185.44         9.72 o                         
 -25   5  18         14.35         27.11         9.15 o                         
 -23   5  18        257.52        303.36        16.22 o                         
 -21   5  18       2647.97       2733.43        27.73 o                         
 -19   5  18        326.44        325.95        11.79 o                         
 -17   5  18        500.81        543.98        15.67 o                         
 -15   5  18        586.84        615.84        13.37 o                         
 -13   5  18         22.85         31.50         9.58 o                         
 -11   5  18        108.05        116.26        10.36 o                         
  -9   5  18       1482.78       1471.34        19.92 o                         
  -7   5  18        587.00        564.22        13.24 o                         
  -5   5  18        987.98        913.61        15.72 o                         
  -3   5  18       4273.24       4230.10        39.94 o                         
  -1   5  18        249.12        249.16        11.31 o                         
   1   5  18         24.52         29.24         8.18 o                         
   3   5  18        438.98        487.56        13.89 o                         
   5   5  18        599.57        575.74        12.69 o                         
   7   5  18        244.42        224.85        12.99 o                         
 -24   6  18         90.55         72.32         9.15 o                         
 -22   6  18         12.68         -2.93         9.02 o                         
 -20   6  18         10.79          4.25         9.10 o                         
 -18   6  18         88.52         85.81         9.44 o                         
 -16   6  18       1821.22       1694.68        21.05 o                         
 -14   6  18         11.42         20.26         9.16 o                         
 -12   6  18         23.86         30.86         9.08 o                         
 -10   6  18        181.83        186.67        13.11 o                         
  -8   6  18        222.59        207.39        10.95 o                         
  -6   6  18        159.33        151.82         9.08 o                         
  -4   6  18        365.80        312.01        15.04 o                         
  -2   6  18         47.62         39.62         8.61 o                         
   0   6  18         40.63         53.54        10.70 o                         
   2   6  18        147.26        101.17         8.97 o                         
 -35   1  19         22.77          4.65        10.65 o                         
 -33   1  19        349.08        335.06        17.58 o                         
 -31   1  19       2029.99       2164.09        31.54 o                         
 -29   1  19         37.76         42.98        10.09 o                         
 -27   1  19        175.35        217.38        11.00 o                         
 -25   1  19       1897.30       2045.01        24.04 o                         
 -23   1  19         53.05         45.55         9.99 o                         
 -21   1  19        115.78        145.72        10.01 o                         
 -19   1  19       4822.93       4967.15        43.70 o                         
 -17   1  19       5689.44       5792.71        49.77 o                         
 -15   1  19       7994.84       8046.20        66.22 o                         
 -13   1  19        163.47        187.40        10.76 o                         
 -11   1  19       1648.37       1807.03        22.45 o                         
  -9   1  19         22.66         30.19         9.41 o                         
  -7   1  19       4692.94       4684.41        44.51 o                         
  -5   1  19        259.20        309.56        12.07 o                         
  -3   1  19        563.36        622.12        14.34 o                         
  -1   1  19       2816.67       2979.99        32.73 o                         
   1   1  19        738.51        853.77        16.93 o                         
   3   1  19        311.70        315.38        19.48 o                         
   5   1  19       4641.28       4822.58        50.32 o                         
   7   1  19         24.69         35.22        11.27 o                         
   9   1  19        225.14        241.72        13.65 o                         
  11   1  19        424.79        422.74        12.86 o                         
  13   1  19        213.83        152.17        11.92 o                         
 -36   2  19         17.44         12.08        11.25 o                         
 -34   2  19          6.12         18.19        10.50 o                         
 -32   2  19        102.47        119.98        11.35 o                         
 -30   2  19       1379.27       1431.94        41.84 o                         
 -28   2  19         63.45         78.76         9.45 o                         
 -26   2  19       4831.29       4991.71        43.23 o                         
 -24   2  19       2002.81       2131.96        23.06 o                         
 -22   2  19          2.55          8.26         8.66 o                         
 -20   2  19       4836.66       5094.19        44.45 o                         
 -18   2  19       7168.48       7297.22        56.94 o                         
 -16   2  19        776.40        893.73        13.90 o                         
 -14   2  19       5007.77       4852.45        43.01 o                         
 -12   2  19       1378.83       1493.17        18.38 o                         
 -10   2  19         32.07         40.53         8.84 o                         
  -8   2  19       4573.50       4697.45        41.09 o                         
  -6   2  19       6092.64       6419.60        52.73 o                         
  -4   2  19        814.85        921.62        14.76 o                         
  -2   2  19       1433.93       1466.25        19.19 o                         
   0   2  19        356.82        379.53        11.54 o                         
   2   2  19        396.68        422.43        11.71 o                         
   4   2  19       2288.83       2457.33        36.96 o                         
   6   2  19       1903.96       1934.37        29.90 o                         
   8   2  19         85.69         75.71         9.90 o                         
  10   2  19        637.51        672.71        21.47 o                         
  12   2  19        648.55        484.15        18.42 o                         
 -33   3  19        835.23        857.21        25.26 o                         
 -31   3  19       1603.89       1645.87        23.32 o                         
 -29   3  19        340.62        320.42        11.56 o                         
 -27   3  19       1010.78       1097.97        16.58 o                         
 -25   3  19       2334.58       2433.92        26.22 o                         
 -23   3  19        201.38        190.18        10.03 o                         
 -21   3  19        687.32        759.92        13.19 o                         
 -19   3  19       6897.64       6972.64        56.44 o                         
 -17   3  19        145.63        127.73         9.44 o                         
 -15   3  19       1673.72       1738.11        19.90 o                         
 -13   3  19       4205.98       3945.07        35.24 o                         
 -11   3  19       1726.93       1934.34        21.43 o                         
  -9   3  19       1116.15       1258.63        16.61 o                         
  -7   3  19       3124.49       3319.56        30.86 o                         
  -5   3  19       3315.80       3284.25        30.44 o                         
  -3   3  19        583.25        597.62        12.16 o                         
  -1   3  19       5476.82       5657.27        47.04 o                         
   1   3  19       1945.47       1958.18        21.12 o                         
   3   3  19        103.59        109.77         9.54 o                         
   5   3  19       2833.18       3151.30        31.13 o                         
   7   3  19       1036.07       1070.52        16.18 o                         
   9   3  19        609.31        598.55        14.95 o                         
  11   3  19        356.19        279.03        15.53 o                         
 -32   4  19        484.50        385.00        20.15 o                         
 -30   4  19        264.67        231.26        12.22 o                         
 -28   4  19        108.65         91.68        10.50 o                         
 -26   4  19        190.93        165.19        10.21 o                         
 -24   4  19       1970.83       2044.81        22.98 o                         
 -22   4  19        165.94        164.13        10.36 o                         
 -20   4  19       1617.83       1682.67        20.56 o                         
 -18   4  19        483.56        512.92        12.42 o                         
 -16   4  19         69.85         71.74         9.92 o                         
 -14   4  19       2284.22       2240.93        26.34 o                         
 -12   4  19       2128.46       2103.36        25.62 o                         
 -10   4  19          6.03         15.19         9.39 o                         
  -8   4  19        762.63        847.60        16.01 o                         
  -6   4  19       1635.25       1750.24        28.52 o                         
  -4   4  19       1340.85       1330.01        18.21 o                         
  -2   4  19        820.60        817.98        14.35 o                         
   0   4  19       3068.71       3005.43        29.97 o                         
   2   4  19        603.20        637.86        12.24 o                         
   4   4  19         93.37        107.84         9.28 o                         
   6   4  19       1224.34       1266.39        17.36 o                         
   8   4  19         52.70         40.75        10.17 o                         
 -27   5  19         74.47         89.34         9.33 o                         
 -25   5  19         28.72         19.65         8.80 o                         
 -23   5  19        195.90        187.81         9.93 o                         
 -21   5  19        966.34        944.71        14.92 o                         
 -19   5  19          6.03          0.61         9.57 o                         
 -17   5  19         23.63         43.27         9.65 o                         
 -15   5  19          0.77          8.25        10.22 o                         
 -13   5  19        390.18        415.50        12.79 o                         
 -11   5  19          9.68         20.37         9.72 o                         
  -9   5  19        116.89        129.26         9.93 o                         
  -7   5  19        274.64        293.37        11.33 o                         
  -5   5  19        143.45        134.51        10.14 o                         
  -3   5  19          3.44          2.38         8.12 o                         
  -1   5  19         30.48         15.68         8.16 o                         
   1   5  19        275.90        292.92         9.74 o                         
   3   5  19        119.43        119.72         9.00 o                         
   5   5  19          5.52         -8.75         8.77 o                         
 -22   6  19         37.18         43.51         8.28 o                         
 -20   6  19          2.78         -5.50         8.92 o                         
 -18   6  19        159.86        148.66         9.91 o                         
 -16   6  19         19.58         22.63         9.28 o                         
 -14   6  19        172.29        174.05        17.82 o                         
 -12   6  19          9.19         12.85        11.36 o                         
 -10   6  19        436.70        450.78        10.90 o                         
  -8   6  19         92.28         86.68         8.96 o                         
  -6   6  19        273.94        286.61        10.20 o                         
  -4   6  19         42.28         21.49         8.24 o                         
  -2   6  19         63.46         42.95         8.57 o                         
 -36   0  20        697.71        734.69        28.45 o                         
 -34   0  20       1038.31        975.09        23.04 o                         
 -32   0  20        126.72        132.94        14.98 o                         
 -30   0  20       1224.56       1430.95        42.48 o                         
 -28   0  20       3677.32       3931.36        55.77 o                         
 -26   0  20         63.35         78.60        15.02 o                         
 -24   0  20       1792.17       1974.91        33.35 o                         
 -22   0  20      10188.87      10553.29       127.61 o                         
 -20   0  20       3838.73       4166.89        58.02 o                         
 -18   0  20        118.69        135.40        15.55 o                         
 -16   0  20      18024.53      18602.18       218.72 o                         
 -14   0  20         58.20         66.42        14.70 o                         
 -12   0  20      11923.02      12405.80       176.70 o                         
 -10   0  20       2753.88       2859.06        46.77 o                         
  -8   0  20       4039.40       4138.24        56.48 o                         
  -6   0  20       1007.46        941.77        22.36 o                         
  -4   0  20       7449.54       7813.97        96.98 o                         
  -2   0  20       1374.92       1484.76        31.66 o                         
   0   0  20       3444.15       3521.27        55.84 o                         
   2   0  20       3948.20       4289.14        64.71 o                         
   4   0  20       2483.41       2648.97        44.75 o                         
   6   0  20       2939.87       3109.79        50.71 o                         
   8   0  20       1327.57       1300.06        30.04 o                         
  10   0  20        111.03        101.70        15.22 o                         
  12   0  20         11.71         -9.76        48.34 o                         
 -35   1  20        863.99        955.62        22.83 o                         
 -33   1  20        132.56         96.67        10.91 o                         
 -31   1  20        263.30        277.81        11.79 o                         
 -29   1  20       2841.11       3088.63        31.61 o                         
 -27   1  20       1094.16       1180.18        17.78 o                         
 -25   1  20        364.62        404.66        12.40 o                         
 -23   1  20       9808.47      10377.24       101.97 o                         
 -21   1  20       1129.12       1173.73        21.55 o                         
 -19   1  20       1760.67       1721.07        23.87 o                         
 -17   1  20      15143.68      15735.30       131.76 o                         
 -15   1  20        828.56        894.68        15.92 o                         
 -13   1  20       1388.30       1396.43        19.30 o                         
 -11   1  20       2178.65       2352.56        26.68 o                         
  -9   1  20       1803.11       1948.04        23.37 o                         
  -7   1  20        346.70        352.98        12.74 o                         
  -5   1  20       9036.66       9451.58        85.84 o                         
  -3   1  20       3519.69       3571.90        37.83 o                         
  -1   1  20        645.14        665.93        14.39 o                         
   1   1  20       2940.68       3077.54        39.83 o                         
   3   1  20       3627.64       3912.32        42.61 o                         
   5   1  20        331.13        333.43        13.29 o                         
   7   1  20       2783.95       2990.07        34.71 o                         
   9   1  20        450.02        432.28        13.65 o                         
  11   1  20          4.66         35.81        18.85 o                         
 -34   2  20        517.97        483.19        14.58 o                         
 -32   2  20        183.05        162.92        12.29 o                         
 -30   2  20        354.85        402.53        11.39 o                         
 -28   2  20        745.52        708.98        13.33 o                         
 -26   2  20         19.06         24.89         9.33 o                         
 -24   2  20         38.96         31.42         9.12 o                         
 -22   2  20         81.43         95.33         9.40 o                         
 -20   2  20       1718.23       1700.99        20.09 o                         
 -18   2  20       3064.74       3013.46        35.22 o                         
 -16   2  20       1881.06       2006.61        20.93 o                         
 -14   2  20        905.69        951.45        14.83 o                         
 -12   2  20         50.62         58.69         9.27 o                         
 -10   2  20       1043.74       1152.74        15.95 o                         
  -8   2  20        667.87        687.24        13.31 o                         
  -6   2  20          4.88         -3.72         8.72 o                         
  -4   2  20       1305.04       1371.60        18.53 o                         
  -2   2  20       2323.08       2419.08        26.06 o                         
   0   2  20         77.65         91.75         9.95 o                         
   2   2  20        287.17        315.16        18.07 o                         
   4   2  20         15.43         10.18        10.18 o                         
   6   2  20         15.87         25.83        12.68 o                         
   8   2  20        623.59        679.59        14.94 o                         
  10   2  20        139.35        118.64        13.19 o                         
 -33   3  20         47.39         41.15         9.67 o                         
 -31   3  20        166.64        140.38        11.05 o                         
 -29   3  20         45.95         48.59         9.58 o                         
 -27   3  20       1579.98       1561.74        19.82 o                         
 -25   3  20        411.21        428.14        12.07 o                         
 -23   3  20       1077.50       1190.78        16.11 o                         
 -21   3  20       1204.50       1239.27        16.50 o                         
 -19   3  20        299.65        336.21        10.39 o                         
 -17   3  20        180.83        170.75        10.65 o                         
 -15   3  20         48.17         58.24         9.31 o                         
 -13   3  20        746.97        726.12        13.07 o                         
 -11   3  20         52.93         54.88         8.85 o                         
  -9   3  20         59.58         61.53         8.98 o                         
  -7   3  20       1101.65       1189.24        16.07 o                         
  -5   3  20        343.15        366.12        10.81 o                         
  -3   3  20          1.83         -1.83         8.44 o                         
  -1   3  20       2002.87       2050.76        21.66 o                         
   1   3  20        151.24        167.27        10.31 o                         
   3   3  20        124.71        120.86        10.20 o                         
   5   3  20        506.75        539.26        12.58 o                         
   7   3  20          4.64          1.85         9.79 o                         
   9   3  20        406.46        346.60        22.01 o                         
 -30   4  20        129.71        130.59        13.43 o                         
 -28   4  20         53.21         29.37         9.08 o                         
 -26   4  20        124.02        120.93        10.05 o                         
 -24   4  20       1081.86       1077.80        26.58 o                         
 -22   4  20        317.65        349.77        11.26 o                         
 -20   4  20         26.61         43.98         9.17 o                         
 -18   4  20        227.75        241.90        10.46 o                         
 -16   4  20        802.84        794.84        14.15 o                         
 -14   4  20        738.25        684.68        13.54 o                         
 -12   4  20        912.28        948.94        14.94 o                         
 -10   4  20       1943.95       1919.99        23.13 o                         
  -8   4  20          4.45         13.30         9.11 o                         
  -6   4  20       1874.09       1827.54        21.59 o                         
  -4   4  20       1431.15       1469.99        19.03 o                         
  -2   4  20        190.87        173.39        10.18 o                         
   0   4  20         34.01         44.63         8.72 o                         
   2   4  20       1193.39       1208.62        15.72 o                         
   4   4  20         18.26         46.02         9.73 o                         
   6   4  20        428.94        408.79        15.14 o                         
 -27   5  20        427.68        336.06        12.36 o                         
 -25   5  20        241.15        195.68         9.82 o                         
 -23   5  20        102.31         94.29         9.29 o                         
 -21   5  20        114.47         86.46         9.25 o                         
 -19   5  20        473.63        514.49        12.05 o                         
 -17   5  20        677.05        658.39        13.87 o                         
 -15   5  20        253.57        264.50        11.09 o                         
 -13   5  20        100.71         89.92        10.14 o                         
 -11   5  20        340.27        324.42        11.60 o                         
  -9   5  20       1030.96       1030.28        18.17 o                         
  -7   5  20        864.36        828.21        15.08 o                         
  -5   5  20         25.46         28.20         8.56 o                         
  -3   5  20       1207.27       1218.18        15.58 o                         
  -1   5  20         83.69         73.13         8.67 o                         
   1   5  20        508.39        519.46        12.92 o                         
   3   5  20         32.14         21.12         9.81 o                         
 -20   6  20        300.89        254.39        17.66 o                         
 -18   6  20       1652.47       1488.59        18.76 o                         
 -16   6  20         58.43         46.67         8.78 o                         
 -14   6  20        262.67        227.81        10.32 o                         
 -12   6  20        128.13         91.46         9.20 o                         
 -10   6  20        771.54        691.90        12.32 o                         
  -8   6  20        297.47        271.39        10.00 o                         
  -6   6  20        399.58        377.14        11.21 o                         
  -4   6  20       1089.96        888.17        13.73 o                         
 -35   1  21          2.70         -6.58         9.16 o                         
 -33   1  21        283.30        275.54        12.68 o                         
 -31   1  21        687.27        717.06        14.52 o                         
 -29   1  21         36.18         48.72        10.04 o                         
 -27   1  21       2040.20       2245.98        25.38 o                         
 -25   1  21        907.20        978.41        16.46 o                         
 -23   1  21         21.70         15.44         9.73 o                         
 -21   1  21        884.02        915.75        15.65 o                         
 -19   1  21        591.71        607.08        13.42 o                         
 -17   1  21         54.58         37.42         9.99 o                         
 -15   1  21       1497.88       1612.42        20.88 o                         
 -13   1  21       1531.23       1639.88        25.20 o                         
 -11   1  21          2.77         -9.82         9.82 o                         
  -9   1  21       1872.93       2026.34        23.74 o                         
  -7   1  21        997.36       1050.45        22.43 o                         
  -5   1  21        345.68        350.70        12.44 o                         
  -3   1  21       1045.72       1119.63        18.03 o                         
  -1   1  21       1424.25       1547.71        22.72 o                         
   1   1  21         40.16         46.75        11.20 o                         
   3   1  21         79.93         79.00        11.73 o                         
   5   1  21       1346.65       1378.39        21.28 o                         
   7   1  21        151.17        143.19        13.44 o                         
   9   1  21        917.35        873.40        26.11 o                         
 -34   2  21        842.28        816.50        18.10 o                         
 -32   2  21       1602.37       1636.08        34.37 o                         
 -30   2  21        530.84        521.07        14.19 o                         
 -28   2  21       2552.04       2764.68        27.16 o                         
 -26   2  21       2093.83       2118.61        22.71 o                         
 -24   2  21        861.35        876.14        14.40 o                         
 -22   2  21       2231.20       2327.04        24.44 o                         
 -20   2  21       4790.33       4868.79        42.66 o                         
 -18   2  21        171.37        174.69        10.28 o                         
 -16   2  21       1036.48       1039.39        17.26 o                         
 -14   2  21       4939.29       5086.94        42.98 o                         
 -12   2  21        139.91        163.52        10.04 o                         
 -10   2  21        730.43        823.08        14.12 o                         
  -8   2  21       5213.79       5439.23        45.78 o                         
  -6   2  21       4149.04       4338.10        40.74 o                         
  -4   2  21       2085.55       2203.97        24.53 o                         
  -2   2  21       7212.48       7717.70        66.22 o                         
   0   2  21        216.04        199.67        10.58 o                         
   2   2  21        897.18        926.25        15.95 o                         
   4   2  21       1781.76       1918.46        25.62 o                         
   6   2  21        317.09        306.14        13.65 o                         
   8   2  21        733.01        684.33        21.79 o                         
 -33   3  21        208.01        185.51        17.54 o                         
 -31   3  21       1689.98       1627.47        22.95 o                         
 -29   3  21        128.72        132.08        10.28 o                         
 -27   3  21       1712.79       1813.94        21.99 o                         
 -25   3  21       2350.46       2303.34        25.74 o                         
 -23   3  21        656.72        668.01        12.59 o                         
 -21   3  21       2499.74       2586.01        25.59 o                         
 -19   3  21       1824.17       1817.71        20.46 o                         
 -17   3  21         88.83         84.68         8.62 o                         
 -15   3  21       5679.92       5783.61        48.23 o                         
 -13   3  21       2363.21       2375.21        24.27 o                         
 -11   3  21        196.00        232.90        10.24 o                         
  -9   3  21       1954.51       1959.06        21.49 o                         
  -7   3  21       2892.94       3000.29        28.19 o                         
  -5   3  21        120.64        102.36         9.16 o                         
  -3   3  21       2825.10       2878.52        27.46 o                         
  -1   3  21       1981.00       2129.38        23.81 o                         
   1   3  21         19.57         22.77         9.33 o                         
   3   3  21        412.78        441.65        12.63 o                         
   5   3  21       1533.51       1447.83        20.04 o                         
   7   3  21         76.32         38.32        13.03 o                         
 -30   4  21        231.16        140.17        14.02 o                         
 -28   4  21        431.73        447.21        11.59 o                         
 -26   4  21       2162.98       2023.31        21.09 o                         
 -24   4  21        424.24        483.53        11.56 o                         
 -22   4  21        201.87        201.19        15.08 o                         
 -20   4  21        392.63        404.32        11.30 o                         
 -18   4  21        398.78        399.24        10.47 o                         
 -16   4  21        209.57        203.07         9.68 o                         
 -14   4  21       1002.60       1019.18        16.85 o                         
 -12   4  21        805.92        846.19        17.63 o                         
 -10   4  21          4.29         24.15         8.62 o                         
  -8   4  21       1151.01       1151.17        15.47 o                         
  -6   4  21       1450.86       1419.60        17.90 o                         
  -4   4  21          4.36         -2.16         8.54 o                         
  -2   4  21        340.35        394.02        11.04 o                         
   0   4  21        588.20        633.95        12.30 o                         
   2   4  21         86.27         85.97         9.36 o                         
   4   4  21        320.79        300.86        11.63 o                         
 -25   5  21          3.58         -8.76         8.76 o                         
 -23   5  21        238.81        217.02        10.39 o                         
 -21   5  21        139.06        125.55         9.47 o                         
 -19   5  21        922.14        885.43        14.30 o                         
 -17   5  21          1.86          2.19         8.71 o                         
 -15   5  21          3.07          8.56        10.58 o                         
 -13   5  21        326.55        305.40        12.31 o                         
 -11   5  21         21.20         29.54         9.54 o                         
  -9   5  21          3.32          4.21         9.24 o                         
  -7   5  21       1023.52       1037.99        15.13 o                         
  -5   5  21        401.77        381.52        11.21 o                         
  -3   5  21        347.10        304.18         9.73 o                         
  -1   5  21        502.53        449.94        14.16 o                         
   1   5  21         88.44         44.60        16.10 o                         
 -18   6  21        101.32         76.08        18.45 o                         
 -16   6  21          1.31         -2.48         8.57 o                         
 -14   6  21          5.38         10.63         8.73 o                         
 -12   6  21         18.54          8.56         8.91 o                         
 -10   6  21         23.55         11.92         8.75 o                         
  -8   6  21         61.69         49.36         9.23 o                         
 -34   0  22         45.19         41.18        14.81 o                         
 -32   0  22         81.26        103.90        14.76 o                         
 -30   0  22       1071.32       1135.60        29.02 o                         
 -28   0  22       6109.94       6235.95        79.15 o                         
 -26   0  22       1990.39       2064.03        33.71 o                         
 -24   0  22       6508.50       6720.06        84.99 o                         
 -22   0  22        214.19        210.99        15.69 o                         
 -20   0  22       6870.54       7153.39        89.78 o                         
 -18   0  22       1050.34       1151.48        24.78 o                         
 -16   0  22       2205.05       2407.89        37.53 o                         
 -14   0  22        504.12        555.07        22.63 o                         
 -12   0  22       7030.71       7308.59        91.55 o                         
 -10   0  22       1314.52       1326.65        26.22 o                         
  -8   0  22          9.30         -1.63        13.10 o                         
  -6   0  22       8914.16       9166.35       112.11 o                         
  -4   0  22       3465.33       3659.73        57.59 o                         
  -2   0  22        444.61        418.64        19.90 o                         
   0   0  22       1602.72       1717.61        34.00 o                         
   2   0  22       1087.04       1103.23        26.63 o                         
   4   0  22        294.18        354.25        20.05 o                         
   6   0  22        364.33        322.89        19.49 o                         
   8   0  22       2510.17       2342.28        78.21 o                         
 -35   1  22       1257.01       1202.67        30.49 o                         
 -33   1  22         65.35         65.75        10.39 o                         
 -31   1  22        669.25        691.53        14.06 o                         
 -29   1  22       2204.24       2299.63        25.62 o                         
 -27   1  22        352.92        360.82        12.06 o                         
 -25   1  22       3930.35       4075.09        39.35 o                         
 -23   1  22       3753.65       3833.65        37.55 o                         
 -21   1  22        285.07        328.58        11.86 o                         
 -19   1  22       1360.10       1432.16        19.34 o                         
 -17   1  22       8549.75       8934.23        77.67 o                         
 -15   1  22        344.42        360.95        11.87 o                         
 -13   1  22       2311.68       2465.34        27.23 o                         
 -11   1  22       6016.90       6116.89        55.46 o                         
  -9   1  22        480.92        554.24        14.34 o                         
  -7   1  22       1176.48       1188.56        18.51 o                         
  -5   1  22       5566.51       5654.23        56.60 o                         
  -3   1  22       2827.29       3066.28        33.31 o                         
  -1   1  22       2141.91       2320.06        29.08 o                         
   1   1  22       3959.14       4183.91        44.98 o                         
   3   1  22         24.61         28.42        11.06 o                         
   5   1  22         20.42          7.07        11.73 o                         
   7   1  22       1431.09       1372.75        38.85 o                         
 -34   2  22        179.89        147.41        11.25 o                         
 -32   2  22         28.54          1.48         9.87 o                         
 -30   2  22        260.57        284.21        11.38 o                         
 -28   2  22        364.39        363.89        11.18 o                         
 -26   2  22         27.46         42.98         9.37 o                         
 -24   2  22        880.11        872.42        14.48 o                         
 -22   2  22       1071.47       1132.87        15.74 o                         
 -20   2  22       1919.71       1868.58        20.98 o                         
 -18   2  22         32.07         47.81         9.31 o                         
 -16   2  22        465.03        497.64        13.82 o                         
 -14   2  22          7.04          8.01         9.10 o                         
 -12   2  22        476.78        496.22        12.01 o                         
 -10   2  22       2153.81       2205.72        25.01 o                         
  -8   2  22          1.92          6.83         9.50 o                         
  -6   2  22        228.33        226.69        10.79 o                         
  -4   2  22        322.13        372.29        11.81 o                         
  -2   2  22         24.69         26.37         9.26 o                         
   0   2  22        455.40        474.34        12.11 o                         
   2   2  22       1328.53       1345.64        37.01 o                         
   4   2  22         17.28         33.42        11.58 o                         
   6   2  22        959.16       1000.61        25.83 o                         
 -31   3  22          0.61          7.19         9.35 o                         
 -29   3  22        236.11        234.32        10.30 o                         
 -27   3  22         20.56         11.63         9.34 o                         
 -25   3  22        380.09        387.76        11.66 o                         
 -23   3  22         57.35         86.31         9.83 o                         
 -21   3  22          4.18         10.85         8.64 o                         
 -19   3  22          2.68          6.00         8.49 o                         
 -17   3  22        186.23        158.19         9.69 o                         
 -15   3  22          1.79         -1.32         8.83 o                         
 -13   3  22       2768.74       2636.40        25.83 o                         
 -11   3  22          0.22          6.24         8.59 o                         
  -9   3  22         17.72         14.14         8.48 o                         
  -7   3  22        788.71        857.19        13.83 o                         
  -5   3  22         70.76         64.19         8.90 o                         
  -3   3  22         27.96         12.45         9.47 o                         
  -1   3  22       1094.78       1143.55        16.70 o                         
   1   3  22         53.57         59.98         9.69 o                         
   3   3  22        263.01        284.32        11.85 o                         
   5   3  22          5.75         -1.78         9.62 o                         
 -28   4  22         28.17         25.91         8.75 o                         
 -26   4  22       1481.16       1537.64        17.61 o                         
 -24   4  22        112.21        106.41         8.69 o                         
 -22   4  22         98.29         97.49         9.34 o                         
 -20   4  22         25.27         29.38        10.71 o                         
 -18   4  22        900.63        911.03        16.21 o                         
 -16   4  22        124.00        118.75        10.34 o                         
 -14   4  22         42.54         43.36         8.96 o                         
 -12   4  22        564.01        615.97        12.16 o                         
 -10   4  22         11.29         17.84        11.26 o                         
  -8   4  22         80.11         97.94         9.13 o                         
  -6   4  22        747.19        743.37        13.07 o                         
  -4   4  22        256.53        232.93         9.58 o                         
  -2   4  22         46.88         66.44         8.94 o                         
   0   4  22        567.62        549.63        12.75 o                         
   2   4  22        157.03        130.47         9.96 o                         
 -25   5  22        385.74        251.99        22.47 o                         
 -23   5  22         94.93         75.15         8.80 o                         
 -21   5  22         17.85         27.70         8.56 o                         
 -19   5  22        224.67        184.64         9.57 o                         
 -17   5  22        385.15        343.27        10.79 o                         
 -15   5  22        130.62        119.32         9.41 o                         
 -13   5  22        560.77        506.37        13.78 o                         
 -11   5  22        655.48        650.05        11.42 o                         
  -9   5  22        326.25        378.26        10.85 o                         
  -7   5  22        933.91        898.42        14.18 o                         
  -5   5  22        687.74        692.69        16.82 o                         
  -3   5  22        612.83        545.25        10.18 o                         
 -33   1  23        656.61        611.45        16.78 o                         
 -31   1  23        264.30        280.61        11.30 o                         
 -29   1  23        432.99        477.49        12.74 o                         
 -27   1  23        600.01        626.42        13.63 o                         
 -25   1  23        762.42        739.72        14.37 o                         
 -23   1  23       1691.44       1748.25        21.57 o                         
 -21   1  23        909.89       1008.06        16.23 o                         
 -19   1  23        153.73        177.79        13.08 o                         
 -17   1  23        747.67        799.30        14.82 o                         
 -15   1  23       1494.88       1560.59        24.68 o                         
 -13   1  23       1197.16       1280.04        18.16 o                         
 -11   1  23        873.57        927.94        21.58 o                         
  -9   1  23       2219.24       2352.31        28.69 o                         
  -7   1  23        151.73        138.63        11.10 o                         
  -5   1  23        346.06        369.55        14.77 o                         
  -3   1  23       1468.03       1500.67        26.28 o                         
  -1   1  23          9.70         10.52        11.40 o                         
   1   1  23        553.68        508.17        19.01 o                         
   3   1  23        287.71        275.50        15.97 o                         
   5   1  23         70.55         71.16        12.62 o                         
 -32   2  23        436.74        374.52        12.66 o                         
 -30   2  23         29.43         14.65         9.70 o                         
 -28   2  23       1390.82       1438.22        20.28 o                         
 -26   2  23       1005.53       1004.09        15.06 o                         
 -24   2  23         68.18         90.83        10.05 o                         
 -22   2  23       2695.63       2651.57        26.55 o                         
 -20   2  23       2206.48       2330.42        23.99 o                         
 -18   2  23         24.10         39.42        11.79 o                         
 -16   2  23       1999.64       2127.10        23.90 o                         
 -14   2  23       8455.75       8702.10        84.55 o                         
 -12   2  23        328.94        347.23        14.34 o                         
 -10   2  23       3979.35       4032.26        38.19 o                         
  -8   2  23       1574.91       1785.04        21.37 o                         
  -6   2  23         21.52         18.10         9.21 o                         
  -4   2  23       1515.25       1586.96        21.47 o                         
  -2   2  23        917.67        940.24        16.21 o                         
   0   2  23        522.52        581.70        15.28 o                         
   2   2  23       1331.00       1361.06        21.00 o                         
   4   2  23        500.97        444.59        20.81 o                         
 -31   3  23          7.75         14.28         9.17 o                         
 -29   3  23        699.33        682.57        17.12 o                         
 -27   3  23       2746.35       2665.21        27.14 o                         
 -25   3  23          6.37          2.78         9.07 o                         
 -23   3  23       1070.93       1076.22        16.30 o                         
 -21   3  23       1171.30       1206.75        16.09 o                         
 -19   3  23        845.26        917.99        16.32 o                         
 -17   3  23        170.60        171.55         9.46 o                         
 -15   3  23       3219.87       3375.71        31.15 o                         
 -13   3  23        536.82        534.46        11.71 o                         
 -11   3  23        509.89        514.30        11.79 o                         
  -9   3  23       3360.25       3409.79        31.11 o                         
  -7   3  23       1314.92       1380.29        18.11 o                         
  -5   3  23        898.46        927.95        15.29 o                         
  -3   3  23       1631.45       1595.87        19.80 o                         
  -1   3  23        834.51        825.32        19.57 o                         
   1   3  23        559.63        567.70        13.18 o                         
   3   3  23        485.79        432.03        28.35 o                         
 -28   4  23        888.08        696.98        12.56 o                         
 -26   4  23        300.13        272.50        11.12 o                         
 -24   4  23        216.74        199.44         9.41 o                         
 -22   4  23        419.07        403.05        10.37 o                         
 -20   4  23        427.19        427.13        10.99 o                         
 -18   4  23        208.02        189.39         9.71 o                         
 -16   4  23       1016.34       1078.02        15.16 o                         
 -14   4  23        554.69        582.66        12.24 o                         
 -12   4  23         21.92         20.38         8.75 o                         
 -10   4  23        974.35        976.92        16.24 o                         
  -8   4  23        958.28        934.46        13.77 o                         
  -6   4  23        135.63        140.77         9.28 o                         
  -4   4  23       1057.59       1053.53        14.62 o                         
  -2   4  23        771.69        708.62        12.02 o                         
   0   4  23        194.28        201.40        10.42 o                         
 -21   5  23         25.31         20.47         7.87 o                         
 -19   5  23        506.11        445.25        11.03 o                         
 -17   5  23         66.11         61.45         8.22 o                         
 -15   5  23        288.42        255.38         9.11 o                         
 -13   5  23        608.22        509.88        11.03 o                         
 -11   5  23         54.13         69.10         8.07 o                         
  -9   5  23         34.14         16.88         8.00 o                         
  -7   5  23         75.53         90.88         9.27 o                         
 -34   0  24        131.82        104.36        15.51 o                         
 -32   0  24       2471.53       2569.40        50.49 o                         
 -30   0  24       2184.11       2112.14        46.67 o                         
 -28   0  24          2.47          8.53        13.49 o                         
 -26   0  24       2850.43       2942.04        43.20 o                         
 -24   0  24       1117.55       1276.75        25.46 o                         
 -22   0  24        530.79        595.88        23.56 o                         
 -20   0  24       9366.71       9811.66       119.15 o                         
 -18   0  24      10378.17      10920.50       131.31 o                         
 -16   0  24        401.44        455.46        18.23 o                         
 -14   0  24       4550.11       4701.62        62.59 o                         
 -12   0  24       5526.76       5748.52        73.86 o                         
 -10   0  24         62.43         84.93        14.02 o                         
  -8   0  24       2353.85       2325.95        36.45 o                         
  -6   0  24       3763.24       3915.87        60.12 o                         
  -4   0  24       1662.42       1714.47        33.93 o                         
  -2   0  24       7021.70       7372.91       102.20 o                         
   0   0  24       1904.08       1941.37        36.67 o                         
   2   0  24         13.06         31.43        16.40 o                         
   4   0  24        611.29        533.43        37.97 o                         
 -33   1  24         30.67         31.64         9.95 o                         
 -31   1  24       2663.29       2489.73        26.27 o                         
 -29   1  24        348.76        361.40        11.50 o                         
 -27   1  24        321.65        313.84        11.73 o                         
 -25   1  24       4827.69       4979.23        46.09 o                         
 -23   1  24        597.40        636.60        13.77 o                         
 -21   1  24        239.51        254.83        11.31 o                         
 -19   1  24        835.89        871.07        15.23 o                         
 -17   1  24       1546.20       1618.93        20.84 o                         
 -15   1  24          8.02         12.56         9.95 o                         
 -13   1  24       4429.29       4699.24        44.20 o                         
 -11   1  24       1588.09       1570.84        21.49 o                         
  -9   1  24         27.74         29.92        10.23 o                         
  -7   1  24       1669.38       1693.67        22.17 o                         
  -5   1  24       1916.28       2000.50        24.71 o                         
  -3   1  24         30.90         39.23        11.15 o                         
  -1   1  24        473.79        506.77        14.68 o                         
   1   1  24        899.70        932.00        17.71 o                         
   3   1  24         38.98         44.31        13.29 o                         
 -32   2  24        416.13        331.29        11.49 o                         
 -30   2  24         86.97         69.28         9.85 o                         
 -28   2  24        105.26        104.09        10.06 o                         
 -26   2  24       1357.53       1340.58        18.34 o                         
 -24   2  24         33.58         36.25         9.69 o                         
 -22   2  24          4.21          0.85         9.33 o                         
 -20   2  24        216.50        246.04        10.99 o                         
 -18   2  24        465.37        495.93        13.23 o                         
 -16   2  24        505.53        501.12        15.11 o                         
 -14   2  24        793.81        824.22        16.46 o                         
 -12   2  24        723.45        750.30        14.81 o                         
 -10   2  24        174.09        155.61        11.99 o                         
  -8   2  24         47.02         30.68        10.39 o                         
  -6   2  24        945.32       1040.97        17.34 o                         
  -4   2  24       1036.28       1041.73        17.14 o                         
  -2   2  24        717.28        708.07        14.52 o                         
   0   2  24        646.66        604.00        14.90 o                         
   2   2  24        184.94        159.29        14.73 o                         
 -29   3  24        123.80        135.27         9.35 o                         
 -27   3  24        127.31        106.53         9.81 o                         
 -25   3  24         55.52         49.61         9.61 o                         
 -23   3  24         11.93         19.17         8.91 o                         
 -21   3  24         26.05         26.86         8.84 o                         
 -19   3  24        500.08        479.23        11.43 o                         
 -17   3  24         45.28         42.58         9.15 o                         
 -15   3  24         12.97          2.16         8.54 o                         
 -13   3  24         25.99         35.28         8.97 o                         
 -11   3  24          1.26          4.52         8.72 o                         
  -9   3  24        274.67        257.83        11.38 o                         
  -7   3  24          3.99          3.26         9.38 o                         
  -5   3  24        130.36        121.10        10.72 o                         
  -3   3  24        180.38        187.03        11.90 o                         
  -1   3  24          3.24         -4.78         9.58 o                         
   1   3  24          9.97         25.78        14.26 o                         
 -26   4  24         11.97          5.64         8.46 o                         
 -24   4  24        745.61        625.07        11.37 o                         
 -22   4  24         46.42         36.39         8.36 o                         
 -20   4  24        573.07        529.03        11.26 o                         
 -18   4  24        191.91        179.88         9.36 o                         
 -16   4  24         16.15         25.12         8.38 o                         
 -14   4  24        343.70        333.58         9.91 o                         
 -12   4  24       1694.54       1595.68        17.80 o                         
 -10   4  24       1107.64       1052.22        14.47 o                         
  -8   4  24         96.27         94.33         8.57 o                         
  -6   4  24       1278.49       1293.86        15.98 o                         
  -4   4  24        804.78        737.27        12.27 o                         
 -17   5  24        392.21        280.75         9.15 o                         
 -15   5  24        748.99        618.85        10.85 o                         
 -13   5  24        631.32        489.46        11.14 o                         
 -11   5  24        335.04        193.86        11.54 o                         
 -31   1  25         82.52         76.29         9.77 o                         
 -29   1  25        454.94        440.09        12.11 o                         
 -27   1  25        470.91        448.59        11.83 o                         
 -25   1  25          5.33          1.84         9.37 o                         
 -23   1  25       2074.99       2136.55        24.12 o                         
 -21   1  25       2017.57       2123.76        24.03 o                         
 -19   1  25         41.59         24.63         9.20 o                         
 -17   1  25       1244.08       1266.09        18.16 o                         
 -15   1  25        948.00        987.70        15.76 o                         
 -13   1  25        355.32        403.16        11.81 o                         
 -11   1  25       1915.86       1959.68        24.38 o                         
  -9   1  25        577.47        632.18        14.03 o                         
  -7   1  25        235.89        259.54        11.34 o                         
  -5   1  25         29.80         23.12        10.25 o                         
  -3   1  25        490.91        446.17        15.95 o                         
  -1   1  25         38.56         13.12        11.47 o                         
   1   1  25       1771.93       1803.78        24.33 o                         
 -30   2  25        416.10        385.54        11.05 o                         
 -28   2  25       1359.29       1243.75        16.99 o                         
 -26   2  25         54.05         30.10         9.50 o                         
 -24   2  25       1164.94       1215.42        28.20 o                         
 -22   2  25       2074.90       2117.85        25.63 o                         
 -20   2  25        310.05        304.40        11.93 o                         
 -18   2  25       1533.59       1653.61        26.57 o                         
 -16   2  25        779.65        768.96        15.17 o                         
 -14   2  25       1740.69       1818.64        23.01 o                         
 -12   2  25        802.91        863.98        16.05 o                         
 -10   2  25       3559.99       3614.09        37.31 o                         
  -8   2  25         72.07         84.68        11.81 o                         
  -6   2  25        192.05        153.81        11.01 o                         
  -4   2  25       1860.82       1886.38        23.50 o                         
  -2   2  25        181.17        176.48        12.60 o                         
   0   2  25        282.63        278.71        15.73 o                         
 -27   3  25       1186.67       1111.63        16.40 o                         
 -25   3  25         29.90         23.09         9.01 o                         
 -23   3  25       1602.61       1581.86        19.04 o                         
 -21   3  25       1322.41       1259.58        17.27 o                         
 -19   3  25          0.80          8.85         9.41 o                         
 -17   3  25       3148.71       3089.07        28.58 o                         
 -15   3  25       1517.24       1486.44        17.72 o                         
 -13   3  25          0.27         15.42         8.33 o                         
 -11   3  25       3542.67       3546.71        33.75 o                         
  -9   3  25        750.20        729.32        13.72 o                         
  -7   3  25          3.65          3.53         9.01 o                         
  -5   3  25        304.71        260.50        10.59 o                         
  -3   3  25       1663.36       1552.73        18.91 o                         
 -24   4  25         77.55         61.92         8.23 o                         
 -22   4  25       1052.96        877.70        13.92 o                         
 -20   4  25         80.37         60.97         8.37 o                         
 -18   4  25         39.67         42.17         8.46 o                         
 -16   4  25       2864.89       2675.92        24.87 o                         
 -14   4  25        335.78        295.12         9.21 o                         
 -12   4  25        470.09        425.93        10.41 o                         
 -10   4  25        265.65        223.90         9.09 o                         
  -8   4  25        791.06        698.23        11.80 o                         
  -6   4  25         51.04         43.18        43.18 o                         
 -30   0  26       1032.93       1018.03        22.10 o                         
 -28   0  26        705.69        702.41        19.03 o                         
 -26   0  26       3730.13       3729.25        50.60 o                         
 -24   0  26       1610.40       1599.45        28.04 o                         
 -22   0  26        124.84        142.30        14.20 o                         
 -20   0  26       6098.82       6159.16        78.44 o                         
 -18   0  26       1008.21       1031.93        22.77 o                         
 -16   0  26         60.64         53.68        12.84 o                         
 -14   0  26       2466.65       2408.47        37.03 o                         
 -12   0  26       3340.14       3322.62        47.04 o                         
 -10   0  26        121.41        113.87        13.91 o                         
  -8   0  26       5381.66       5268.08        75.95 o                         
  -6   0  26        522.80        541.77        20.05 o                         
  -4   0  26         84.27         64.81        15.24 o                         
  -2   0  26        676.32        647.44        21.91 o                         
   0   0  26       3312.23       2770.52        91.33 o                         
 -31   1  26        593.51        441.16        12.08 o                         
 -29   1  26        117.74         93.94         9.75 o                         
 -27   1  26        226.65        283.82        13.20 o                         
 -25   1  26       2787.31       2799.93        28.77 o                         
 -23   1  26         43.17         28.31         9.48 o                         
 -21   1  26       1483.90       1530.19        19.47 o                         
 -19   1  26       2812.26       2815.55        29.14 o                         
 -17   1  26        613.69        649.92        13.56 o                         
 -15   1  26        876.59        887.99        15.09 o                         
 -13   1  26       1499.99       1457.59        20.03 o                         
 -11   1  26        918.32        952.56        16.30 o                         
  -9   1  26       2182.47       2218.31        28.73 o                         
  -7   1  26       2135.89       2155.04        25.38 o                         
  -5   1  26          8.15         30.41        11.05 o                         
  -3   1  26        638.59        598.39        14.91 o                         
  -1   1  26        915.40        866.64        17.29 o                         
 -28   2  26          5.88         11.18         9.18 o                         
 -26   2  26        775.92        791.58        14.11 o                         
 -24   2  26        778.72        783.68        14.09 o                         
 -22   2  26       1406.06       1490.64        20.10 o                         
 -20   2  26        274.03        251.86        12.82 o                         
 -18   2  26        386.57        376.32        12.21 o                         
 -16   2  26        361.71        335.79        14.04 o                         
 -14   2  26        741.72        745.18        17.98 o                         
 -12   2  26        617.00        656.48        14.23 o                         
 -10   2  26         70.38         78.42        10.20 o                         
  -8   2  26       1296.11       1272.47        18.63 o                         
  -6   2  26        112.07         85.17        12.22 o                         
  -4   2  26        285.65        250.17        11.60 o                         
  -2   2  26        129.48         80.06        15.02 o                         
 -25   3  26        202.32        178.42         9.63 o                         
 -23   3  26         42.59         33.54         8.72 o                         
 -21   3  26          6.41         -9.23         9.23 o                         
 -19   3  26        137.10        147.47         9.70 o                         
 -17   3  26          2.57          9.06         9.13 o                         
 -15   3  26       1133.19       1187.07        20.73 o                         
 -13   3  26       1273.56       1218.15        21.74 o                         
 -11   3  26         18.92         16.59         8.97 o                         
  -9   3  26        710.84        647.65        14.06 o                         
  -7   3  26          5.90          1.64         9.04 o                         
  -5   3  26        406.37        322.26        22.42 o                         
 -20   4  26        281.39        130.63        27.68 o                         
 -18   4  26        340.11        285.76         9.17 o                         
 -16   4  26       1551.15       1288.60        15.23 o                         
 -14   4  26        196.87        142.34         8.54 o                         
 -12   4  26         62.20         32.74        11.00 o                         
 -29   1  27        349.34        287.06        13.77 o                         
 -27   1  27        246.96        216.60        10.63 o                         
 -25   1  27        965.39        949.87        14.84 o                         
 -23   1  27        158.17        148.67        11.62 o                         
 -21   1  27          3.43         -1.65         9.45 o                         
 -19   1  27         25.22         13.62         9.32 o                         
 -17   1  27       1618.18       1640.41        20.01 o                         
 -15   1  27          2.57          6.99        10.44 o                         
 -13   1  27        268.11        241.84        11.27 o                         
 -11   1  27        569.47        549.26        13.22 o                         
  -9   1  27        275.07        262.36        13.04 o                         
  -7   1  27        419.93        367.08        12.94 o                         
  -5   1  27        684.57        636.77        17.70 o                         
 -26   2  27          8.37         19.76         9.75 o                         
 -24   2  27       2390.34       2374.07        26.26 o                         
 -22   2  27       1419.24       1291.36        18.21 o                         
 -20   2  27        384.72        374.97        11.97 o                         
 -18   2  27       3054.84       2875.25        30.65 o                         
 -16   2  27       1458.33       1445.03        19.87 o                         
 -14   2  27        886.86        894.87        15.45 o                         
 -12   2  27       1229.80       1116.91        17.43 o                         
 -10   2  27        587.23        531.09        12.76 o                         
  -8   2  27          4.38         11.90        12.57 o                         
  -6   2  27       1280.49       1138.81        16.75 o                         
 -23   3  27       3283.45       2743.49        34.84 o                         
 -21   3  27         16.33         12.77         9.19 o                         
 -19   3  27        671.32        625.20        12.64 o                         
 -17   3  27        997.54        834.05        14.65 o                         
 -15   3  27        397.42        344.62        11.30 o                         
 -13   3  27        290.02        265.79        11.79 o                         
 -11   3  27       1205.69       1003.36        15.73 o                         
 -26   0  28       1527.14       1380.09        24.96 o                         
 -24   0  28        335.09        228.83        14.51 o                         
 -22   0  28       2240.85       2286.54        35.76 o                         
 -20   0  28        665.97        554.60        17.01 o                         
 -18   0  28          2.20          6.61        12.96 o                         
 -16   0  28        800.82        722.04        19.23 o                         
 -14   0  28       3260.82       3182.67        44.79 o                         
 -12   0  28        369.20        375.87        15.16 o                         
 -10   0  28       1529.31       1352.36        27.80 o                         
  -8   0  28       1855.71       1759.48        32.12 o                         
 -27   1  28        947.70        688.94        27.59 o                         
 -25   1  28        454.61        383.93        12.24 o                         
 -23   1  28       1465.48       1383.43        17.51 o                         
 -21   1  28       1336.04       1307.62        17.26 o                         
 -19   1  28       1028.87        923.37        14.43 o                         
 -17   1  28         73.93         67.14         9.92 o                         
 -15   1  28       3107.43       2947.92        47.58 o                         
 -13   1  28       1372.26       1308.70        18.22 o                         
 -11   1  28        296.08        256.00        10.78 o                         
  -9   1  28       1611.05       1478.03        19.22 o                         
 -24   2  28        166.20        105.54        12.22 o                         
 -22   2  28         14.61          4.64         9.52 o                         
 -20   2  28       1201.72       1124.05        18.50 o                         
 -18   2  28         62.83         55.73         9.24 o                         
 -16   2  28         11.81          9.13         9.25 o                         
 -14   2  28        387.46        332.90        12.92 o                         
 -12   2  28        132.06        132.71        10.58 o                         
 -10   2  28        126.26         83.76        12.59 o                         
 -21   1  29        631.68        518.01        12.10 o                         
 -19   1  29        995.92        825.94        20.08 o                         
 -17   1  29        376.65        310.67        11.12 o                         
 -15   1  29         89.31         46.56         9.19 o                         
 -13   1  29        306.18        194.97        14.63 o                         
                                                                                
