# Supplementary material for: Crystal structures and Hirshfeld surface analyses of 2-amino-4-(4-bromo­phen­yl)-6-oxo-1-phenyl-1,4,5,6-tetra­hydro­pyridine-3-carbo­nitrile hemi­hydrate and 1,6-di­amino-2-oxo-4-phenyl-1,2-di­hydro­pyridine-3,5-dicarbo­nitrile
Source: Acta Crystallogr E Crystallogr Commun. 2022 Jul 26;78(Pt 8):833–9. doi: 10.1107/S2056989022007356 (PMC9361375; doi:10.1107/S2056989022007356)
Supplement: Supplementary file 4 [file e-78-00833-IIsup3.hkl]

data_II                                                                         
_shelx_title ' T-408 in P-1'                                                    
_shelx_refln_list_code          4                                               
_shelx_F_calc_maximum      179.79                                               
_exptl_crystal_F_000       520.00                                               
_reflns_d_resolution_high  0.6131                                               
                                                                                
loop_                                                                           
 _space_group_symop_operation_xyz                                               
 'x, y, z'                                                                      
 '-x, -y, -z'                                                                   
                                                                                
_cell_length_a     8.6444                                                       
_cell_length_b     8.9104                                                       
_cell_length_c    16.0902                                                       
_cell_angle_alpha  79.196                                                       
_cell_angle_beta   86.485                                                       
_cell_angle_gamma  69.003                                                       
                                                                                
_shelx_F_squared_multiplier     1.000                                           
                                                                                
loop_                                                                           
 _refln_index_h                                                                 
 _refln_index_k                                                                 
 _refln_index_l                                                                 
 _refln_F_squared_calc                                                          
 _refln_F_squared_meas                                                          
 _refln_F_squared_sigma                                                         
 _refln_observed_status                                                         
   1   0   0         83.03         78.72         0.79 o                         
   2   0   0       9803.75      10073.83        80.54 o                         
   3   0   0       4426.99       4585.37        34.27 o                         
   4   0   0        141.26        155.11         1.44 o                         
   5   0   0         39.08         44.53         0.81 o                         
   6   0   0        524.91        562.16         4.90 o                         
   7   0   0        186.57        190.12         2.09 o                         
   8   0   0         10.29         10.15         0.34 o                         
   9   0   0          3.38          3.54         0.53 o                         
  10   0   0          3.84          3.30         0.59 o                         
  11   0   0          0.34          0.26         0.82 o                         
  12   0   0          2.03          2.72         1.05 o                         
 -12   1   0          0.56          1.09         3.15 o                         
 -11   1   0         26.04         24.78         2.04 o                         
 -10   1   0         56.12         55.78         2.48 o                         
  -9   1   0          2.13          1.94         0.51 o                         
  -8   1   0        237.37        239.99         2.88 o                         
  -7   1   0         93.51         92.99         1.67 o                         
  -6   1   0        159.79        171.94         1.73 o                         
  -5   1   0        361.38        319.80         2.34 o                         
  -4   1   0       1166.85       1250.19         9.33 o                         
  -3   1   0        259.25        283.31         2.17 o                         
  -2   1   0        181.63        185.16         1.51 o                         
  -1   1   0       3070.95       3010.79        25.03 o                         
   0   1   0        251.38        239.25         2.13 o                         
   1   1   0        687.21        667.31         6.16 o                         
   2   1   0        506.19        472.73         4.28 o                         
   3   1   0        338.57        407.40         3.48 o                         
   4   1   0        500.20        548.11         4.21 o                         
   5   1   0         15.64         12.64         0.49 o                         
   6   1   0         26.86         28.95         0.40 o                         
   7   1   0        124.22        129.64         1.73 o                         
   8   1   0        215.30        200.55         2.46 o                         
   9   1   0         48.24         44.06         1.55 o                         
  10   1   0         46.45         50.54         1.58 o                         
  11   1   0          0.68         -0.44         0.81 o                         
  12   1   0          0.04          0.02         0.93 o                         
 -11   2   0         25.33         24.57         1.68 o                         
 -10   2   0         68.67         70.32         1.99 o                         
  -9   2   0         70.34         75.61         2.45 o                         
  -8   2   0         29.69         26.60         0.89 o                         
  -7   2   0          2.58          1.06         0.26 o                         
  -6   2   0        468.04        471.46         3.34 o                         
  -5   2   0         41.84         32.99         0.57 o                         
  -4   2   0         55.43         49.12         0.82 o                         
  -3   2   0         66.05         47.78         0.68 o                         
  -2   2   0        167.38        179.23         1.23 o                         
  -1   2   0       3917.25       4029.47        26.43 o                         
   0   2   0        102.38        102.20         0.96 o                         
   1   2   0       2577.43       2758.13        25.96 o                         
   2   2   0          3.07          2.97         0.14 o                         
   3   2   0        356.30        410.54         3.12 o                         
   4   2   0       1377.05       1505.86        11.09 o                         
   5   2   0       2087.08       2176.25        17.01 o                         
   6   2   0          8.05          7.79         0.23 o                         
   7   2   0        523.94        563.01         4.71 o                         
   8   2   0        146.98        141.72         1.69 o                         
   9   2   0         85.84         80.29         1.92 o                         
  10   2   0         40.13         38.07         1.17 o                         
  11   2   0          0.00         -0.69         0.94 o                         
  12   2   0         15.73         16.55         1.53 o                         
  13   2   0          2.17         -0.42         2.38 o                         
 -11   3   0         14.14         11.93         1.55 o                         
 -10   3   0          1.46          0.98         0.79 o                         
  -9   3   0        121.67        122.12         4.56 o                         
  -8   3   0          2.02          1.65         0.40 o                         
  -7   3   0          8.70         10.26         0.40 o                         
  -6   3   0          4.12          2.49         0.24 o                         
  -5   3   0        195.61        221.82         1.75 o                         
  -4   3   0        370.68        375.23         2.61 o                         
  -3   3   0       1314.88       1418.04         9.57 o                         
  -2   3   0        156.35        163.18         1.22 o                         
  -1   3   0          1.83          0.67         0.08 o                         
   0   3   0        224.45        228.17         1.91 o                         
   1   3   0        453.20        449.30         3.71 o                         
   2   3   0        434.74        468.18         3.83 o                         
   3   3   0        963.57       1006.59         6.63 o                         
   4   3   0       1733.19       1817.88        12.55 o                         
   5   3   0       1467.51       1559.48        11.14 o                         
   6   3   0         85.46         96.83         0.98 o                         
   7   3   0        299.09        284.85         3.29 o                         
   8   3   0        204.60        192.88         2.28 o                         
   9   3   0        175.10        174.01         2.37 o                         
  10   3   0          3.68          1.35         0.45 o                         
  11   3   0        122.37        133.62         5.03 o                         
  12   3   0        220.21        243.34         9.11 o                         
  13   3   0          3.97          3.08         2.07 o                         
 -11   4   0          9.73          9.18         2.10 o                         
 -10   4   0          4.50          3.92         1.01 o                         
  -9   4   0          2.68          2.71         0.75 o                         
  -8   4   0        142.46        150.15         2.62 o                         
  -7   4   0         80.28         78.56         1.46 o                         
  -6   4   0        149.52        137.77         1.81 o                         
  -5   4   0        257.58        247.55         2.36 o                         
  -4   4   0        141.99        131.39         1.23 o                         
  -3   4   0        583.91        608.37         3.84 o                         
  -2   4   0        602.61        624.43         4.27 o                         
  -1   4   0        625.94        731.95         4.57 o                         
   0   4   0        160.49        184.91         1.48 o                         
   1   4   0         19.87         24.34         0.41 o                         
   2   4   0       1971.70       2109.11        16.62 o                         
   3   4   0         51.00         49.78         0.54 o                         
   4   4   0        157.21        216.47         1.65 o                         
   5   4   0         42.31         51.43         0.66 o                         
   6   4   0         69.21         90.76         0.93 o                         
   7   4   0        173.34        170.14         1.63 o                         
   8   4   0          0.00          0.15         0.20 o                         
   9   4   0          0.33          0.61         0.26 o                         
  10   4   0        263.66        256.84         5.53 o                         
  11   4   0        149.78        160.63         5.32 o                         
  12   4   0        299.35        314.60         6.23 o                         
  13   4   0          2.55          1.23         1.38 o                         
 -10   5   0          0.01         -0.77         1.65 o                         
  -9   5   0         20.84         22.21         1.13 o                         
  -8   5   0         66.51         66.51         1.87 o                         
  -7   5   0         44.29         41.26         1.73 o                         
  -6   5   0         22.58         24.55         0.75 o                         
  -5   5   0         49.27         53.40         0.88 o                         
  -4   5   0         67.03         74.93         0.92 o                         
  -3   5   0         18.62         28.09         0.62 o                         
  -2   5   0        305.74        353.68         2.48 o                         
  -1   5   0        849.45        909.31         5.47 o                         
   0   5   0         33.29         33.94         0.41 o                         
   1   5   0        508.02        567.68         4.31 o                         
   2   5   0         91.05        109.48         1.02 o                         
   3   5   0        830.83        830.66         7.55 o                         
   4   5   0        202.33        224.18         1.96 o                         
   5   5   0          0.14          0.85         0.13 o                         
   6   5   0          0.97          0.21         0.15 o                         
   7   5   0         23.81         24.36         0.45 o                         
   8   5   0        212.67        213.73         2.17 o                         
   9   5   0         38.91         38.69         1.18 o                         
  10   5   0         35.99         32.74         1.29 o                         
  11   5   0          2.22          2.54         0.66 o                         
  12   5   0          8.83          9.29         1.00 o                         
  13   5   0         29.69         29.30         1.89 o                         
  14   5   0         64.85         69.60         5.36 o                         
  -9   6   0          0.48          0.25         1.16 o                         
  -8   6   0          0.02         -0.31         0.57 o                         
  -7   6   0          0.14         -0.09         0.55 o                         
  -6   6   0         55.98         58.43         1.29 o                         
  -5   6   0          4.57          4.41         0.41 o                         
  -4   6   0          2.31          2.16         0.23 o                         
  -3   6   0         18.77         23.21         0.46 o                         
  -2   6   0          0.48          0.69         0.18 o                         
  -1   6   0        137.03        115.22         0.97 o                         
   0   6   0         34.31         46.70         0.56 o                         
   1   6   0        161.94        150.32         1.27 o                         
   2   6   0         38.99         36.64         0.54 o                         
   3   6   0        104.93        115.90         1.11 o                         
   4   6   0       1162.36       1094.99         8.76 o                         
   5   6   0        179.80        205.00         2.21 o                         
   6   6   0       1069.80       1026.23         8.02 o                         
   7   6   0         11.79         14.29         0.33 o                         
   8   6   0         79.99         83.95         1.10 o                         
   9   6   0         15.07         16.58         0.75 o                         
  10   6   0        128.06        121.47         2.41 o                         
  11   6   0          3.80          4.21         0.64 o                         
  12   6   0          0.09          0.68         0.76 o                         
  13   6   0          0.10         -0.12         1.32 o                         
  -8   7   0          7.05          6.55         0.95 o                         
  -7   7   0         32.74         35.14         1.15 o                         
  -6   7   0         81.97         81.69         2.46 o                         
  -5   7   0          4.56          3.71         0.45 o                         
  -4   7   0        219.15        207.93         2.90 o                         
  -3   7   0          1.57          1.30         0.26 o                         
  -2   7   0        693.86        573.90         5.53 o                         
  -1   7   0         80.80         74.05         1.06 o                         
   0   7   0          0.95          0.67         0.21 o                         
   1   7   0         48.55         51.97         0.72 o                         
   2   7   0        289.06        263.95         2.08 o                         
   3   7   0       2685.28       2521.25        19.68 o                         
   4   7   0        260.04        254.60         2.43 o                         
   5   7   0       1570.81       1538.52        11.84 o                         
   6   7   0       2042.86       1939.54        16.55 o                         
   7   7   0         37.60         38.49         0.90 o                         
   8   7   0         20.96         14.24         0.47 o                         
   9   7   0          7.75          5.62         0.51 o                         
  10   7   0          6.02          4.80         0.59 o                         
  11   7   0          0.13          0.37         0.60 o                         
  12   7   0          0.58          0.66         0.83 o                         
  13   7   0          0.01         -0.53         3.05 o                         
  -7   8   0          0.44         -0.09         0.71 o                         
  -6   8   0          5.55          6.26         0.67 o                         
  -5   8   0          0.09          0.28         0.62 o                         
  -4   8   0         25.67         24.01         0.79 o                         
  -3   8   0        108.23         94.01         2.97 o                         
  -2   8   0          1.58          0.42         0.30 o                         
  -1   8   0        241.85        227.56         2.31 o                         
   0   8   0        117.59        108.42         1.23 o                         
   1   8   0        196.79        190.20         1.88 o                         
   2   8   0          4.75          5.62         0.27 o                         
   3   8   0         33.79         30.39         0.65 o                         
   4   8   0        520.59        506.83         5.79 o                         
   5   8   0          5.58          4.06         0.34 o                         
   6   8   0         89.48         94.87         1.33 o                         
   7   8   0          1.27          1.71         0.33 o                         
   8   8   0         48.58         48.06         1.29 o                         
   9   8   0         12.71         12.00         0.68 o                         
  10   8   0         43.98         41.75         1.25 o                         
  11   8   0          0.00         -0.22         0.55 o                         
  12   8   0          9.25         11.27         0.99 o                         
  -7   9   0        101.02         86.84         6.02 o                         
  -6   9   0          0.05          0.66         0.93 o                         
  -5   9   0        183.69        186.81         3.18 o                         
  -4   9   0        174.67        177.33         2.82 o                         
  -3   9   0          1.80          2.36         0.45 o                         
  -2   9   0          4.83          7.00         0.47 o                         
  -1   9   0        299.73        283.32         3.11 o                         
   0   9   0        118.15        120.18         1.39 o                         
   1   9   0        325.08        314.02         2.89 o                         
   2   9   0          5.02          6.18         0.28 o                         
   3   9   0         28.08         26.97         0.59 o                         
   4   9   0        100.14        101.51         1.57 o                         
   5   9   0         45.94         50.12         1.50 o                         
   6   9   0         12.12         13.95         0.60 o                         
   7   9   0        240.83        224.36         3.10 o                         
   8   9   0         24.24         24.45         0.98 o                         
   9   9   0          2.18          2.63         0.72 o                         
  10   9   0        133.60        133.16         2.49 o                         
  11   9   0        130.72        135.23         2.67 o                         
  12   9   0         13.66         15.01         1.20 o                         
  -5  10   0        188.64        200.96         6.53 o                         
  -4  10   0         10.12         10.11         0.80 o                         
  -3  10   0         11.73         10.70         0.70 o                         
  -2  10   0         22.28         22.22         0.78 o                         
  -1  10   0         45.62         46.05         1.03 o                         
   0  10   0          0.38          0.53         0.31 o                         
   1  10   0          5.29          4.89         0.41 o                         
   2  10   0          0.01          0.20         0.32 o                         
   3  10   0         34.99         32.44         0.71 o                         
   4  10   0         10.97         11.00         0.51 o                         
   5  10   0         22.49         20.10         0.72 o                         
   6  10   0        139.02        140.71         2.31 o                         
   7  10   0        125.38        116.36         1.95 o                         
   8  10   0         10.75          8.17         0.58 o                         
   9  10   0         13.56         14.81         0.90 o                         
  10  10   0         42.48         41.48         1.65 o                         
  11  10   0         66.55         65.89         2.16 o                         
  12  10   0          0.28          0.35         1.51 o                         
  -4  11   0         23.64         21.86         3.19 o                         
  -3  11   0          8.61          7.41         0.90 o                         
  -2  11   0         11.19          9.45         0.69 o                         
  -1  11   0        134.01        129.49         2.08 o                         
   0  11   0         33.73         40.37         0.94 o                         
   1  11   0        117.50        120.03         1.56 o                         
   2  11   0        510.34        569.39         5.67 o                         
   3  11   0         14.07         17.71         0.84 o                         
   4  11   0          1.06          1.36         0.45 o                         
   5  11   0         20.61         22.07         0.74 o                         
   6  11   0          6.25          5.00         0.54 o                         
   7  11   0          8.75          6.78         0.58 o                         
   8  11   0        116.67        121.50         2.44 o                         
   9  11   0         54.86         56.82         1.77 o                         
  10  11   0         60.48         65.96         2.15 o                         
  11  11   0         56.43         60.39         3.05 o                         
  12  11   0          1.65          2.21         1.58 o                         
  -2  12   0         18.71         20.25         2.42 o                         
  -1  12   0         17.02         18.26         1.07 o                         
   0  12   0         45.75         42.39         1.23 o                         
   1  12   0         30.73         33.78         0.84 o                         
   2  12   0          1.30          2.23         0.44 o                         
   3  12   0         14.63         14.77         0.67 o                         
   4  12   0         76.58         79.68         2.10 o                         
   5  12   0         66.84         69.45         1.89 o                         
   6  12   0         84.50         87.45         1.70 o                         
   7  12   0         54.36         54.69         1.67 o                         
   8  12   0         13.00         14.50         0.99 o                         
   9  12   0        136.25        142.91         2.99 o                         
  10  12   0         11.51         11.80         1.71 o                         
   1  13   0         15.78         15.40         1.58 o                         
   2  13   0          2.22          1.83         0.57 o                         
   3  13   0          0.71          0.45         0.53 o                         
   4  13   0          1.46          1.10         0.49 o                         
   5  13   0          0.92          1.01         0.58 o                         
   6  13   0         15.14         15.19         0.98 o                         
   7  13   0         34.37         37.46         1.23 o                         
   8  13   0          1.59          1.92         1.31 o                         
   9  13   0         15.02         16.18         2.73 o                         
   4  14   0          0.88          1.79         1.79 o                         
   5  14   0         78.71         76.71         4.76 o                         
   7  14   0        400.27        419.47        14.50 o                         
  -9 -13   1          7.06         11.21         2.73 o                         
  -8 -13   1        217.17        243.29        10.04 o                         
  -7 -13   1          0.33          1.02         0.74 o                         
  -6 -13   1        111.08        121.97         2.93 o                         
  -5 -13   1         23.13         26.70         1.08 o                         
  -4 -13   1          0.78          0.81         0.54 o                         
  -3 -13   1          9.75          9.03         0.72 o                         
  -2 -13   1         26.43         26.64         1.34 o                         
  -1 -13   1          6.71          5.71         1.54 o                         
 -10 -12   1         28.54         31.21         2.54 o                         
  -9 -12   1         75.56         80.37         2.16 o                         
  -8 -12   1         44.26         37.32         1.47 o                         
  -7 -12   1         67.93         68.67         2.57 o                         
  -6 -12   1        163.05        161.52         2.40 o                         
  -5 -12   1          0.79          1.25         0.50 o                         
  -4 -12   1        178.63        175.87         2.40 o                         
  -3 -12   1          4.94          6.01         0.55 o                         
  -2 -12   1          3.38          5.24         0.49 o                         
  -1 -12   1          0.55          1.28         0.45 o                         
   0 -12   1          1.08          1.34         0.61 o                         
   1 -12   1          8.28          8.47         1.28 o                         
 -11 -11   1         38.16         36.85         3.08 o                         
 -10 -11   1         53.53         60.73         3.00 o                         
  -9 -11   1          2.87          4.04         0.85 o                         
  -8 -11   1          2.17          2.28         0.73 o                         
  -7 -11   1          6.17          6.77         0.71 o                         
  -6 -11   1          8.60          9.40         0.71 o                         
  -5 -11   1         50.39         51.89         1.10 o                         
  -4 -11   1          0.06         -0.10         0.38 o                         
  -3 -11   1          4.13          4.13         0.48 o                         
  -2 -11   1        131.67        135.83         1.92 o                         
  -1 -11   1         20.50         19.56         0.74 o                         
   0 -11   1         51.89         57.89         1.20 o                         
   1 -11   1        126.46        135.43         2.16 o                         
   2 -11   1         14.30         14.78         0.81 o                         
   3 -11   1         11.18         10.37         1.74 o                         
 -11 -10   1        234.88        247.92         4.36 o                         
 -10 -10   1         30.76         30.78         1.50 o                         
  -9 -10   1          3.86          2.58         0.81 o                         
  -8 -10   1         10.18         13.42         0.97 o                         
  -7 -10   1         24.76         24.28         1.06 o                         
  -6 -10   1        170.35        169.89         3.38 o                         
  -5 -10   1        120.99        120.83         2.71 o                         
  -4 -10   1          0.32          1.23         0.37 o                         
  -3 -10   1         25.59         26.80         0.89 o                         
  -2 -10   1         14.84         12.44         0.54 o                         
  -1 -10   1          1.38          1.42         0.38 o                         
   0 -10   1         70.19         72.42         1.27 o                         
   1 -10   1        128.17        136.46         1.97 o                         
   2 -10   1          0.00         -0.17         0.48 o                         
   3 -10   1         21.96         20.26         0.93 o                         
   4 -10   1        142.38        151.23         2.93 o                         
   5 -10   1          8.75          8.59         1.79 o                         
 -12  -9   1         15.79         17.22         1.89 o                         
 -11  -9   1          4.67          4.65         0.94 o                         
 -10  -9   1          6.65          6.25         0.72 o                         
  -9  -9   1        153.24        155.36         3.19 o                         
  -8  -9   1          3.74          2.22         0.54 o                         
  -7  -9   1         23.88         23.74         0.90 o                         
  -6  -9   1        124.02        122.06         1.93 o                         
  -5  -9   1         25.09         21.22         0.78 o                         
  -4  -9   1         70.64         65.83         1.87 o                         
  -3  -9   1        448.74        441.77         4.17 o                         
  -2  -9   1         47.89         41.72         1.05 o                         
  -1  -9   1         74.36         68.99         1.07 o                         
   0  -9   1         23.68         22.99         0.65 o                         
   1  -9   1         27.04         24.16         0.91 o                         
   2  -9   1         96.44         98.19         1.48 o                         
   3  -9   1         17.38         15.74         0.94 o                         
   4  -9   1          0.17          0.45         0.63 o                         
   5  -9   1         58.91         63.56         1.67 o                         
   6  -9   1          2.59          2.57         1.56 o                         
 -12  -8   1         25.61         23.80         2.49 o                         
 -11  -8   1         26.96         27.54         1.02 o                         
 -10  -8   1         24.92         25.29         0.95 o                         
  -9  -8   1         78.71         75.07         2.87 o                         
  -8  -8   1         14.36         12.20         0.86 o                         
  -7  -8   1         14.06         13.08         0.52 o                         
  -6  -8   1         55.34         60.13         1.01 o                         
  -5  -8   1        832.32        764.53         6.63 o                         
  -4  -8   1          1.80          3.82         0.46 o                         
  -3  -8   1         37.76         33.87         0.64 o                         
  -2  -8   1       1419.22       1329.92        10.25 o                         
  -1  -8   1         80.29         74.70         0.95 o                         
   0  -8   1        123.73        134.13         1.40 o                         
   1  -8   1        308.36        294.21         2.58 o                         
   2  -8   1         41.42         42.79         0.80 o                         
   3  -8   1         76.82         70.96         1.33 o                         
   4  -8   1        105.02        110.17         1.84 o                         
   5  -8   1         58.56         64.80         1.42 o                         
   6  -8   1        115.07        113.85         2.18 o                         
   7  -8   1         28.64         26.59         1.68 o                         
 -12  -7   1          3.42          2.59         0.81 o                         
 -11  -7   1          0.00          0.48         0.57 o                         
 -10  -7   1         62.61         65.03         1.55 o                         
  -9  -7   1          7.13          4.59         0.48 o                         
  -8  -7   1        113.06        105.74         2.08 o                         
  -7  -7   1          1.41          2.53         0.33 o                         
  -6  -7   1         13.06         12.76         0.39 o                         
  -5  -7   1        168.40        163.96         1.67 o                         
  -4  -7   1       1408.42       1343.18        11.11 o                         
  -3  -7   1        283.43        264.14         2.36 o                         
  -2  -7   1       4548.39       4305.96        28.60 o                         
  -1  -7   1         44.48         50.82         0.69 o                         
   0  -7   1         99.72         83.76         0.88 o                         
   1  -7   1         51.30         39.59         0.55 o                         
   2  -7   1         53.79         52.04         0.79 o                         
   3  -7   1          0.78          1.34         0.27 o                         
   4  -7   1         79.85         81.31         2.38 o                         
   5  -7   1         76.26         66.80         1.20 o                         
   6  -7   1          6.63          7.20         0.64 o                         
   7  -7   1         85.75         92.38         1.89 o                         
   8  -7   1         13.59         12.60         2.70 o                         
 -13  -6   1         94.98         97.84         3.19 o                         
 -12  -6   1          3.34          3.17         0.76 o                         
 -11  -6   1          0.16          0.58         0.51 o                         
 -10  -6   1          4.10          4.38         0.54 o                         
  -9  -6   1        214.86        198.50         2.93 o                         
  -8  -6   1        422.38        389.92         3.64 o                         
  -7  -6   1         89.05         93.73         2.08 o                         
  -6  -6   1        155.86        149.92         1.56 o                         
  -5  -6   1         17.98         14.74         0.47 o                         
  -4  -6   1         26.25         27.21         0.48 o                         
  -3  -6   1        784.15        806.28         6.11 o                         
  -2  -6   1          0.50          0.60         0.13 o                         
  -1  -6   1         88.29         93.52         0.85 o                         
   0  -6   1         96.17         92.20         0.84 o                         
   1  -6   1         37.58         34.90         0.66 o                         
   2  -6   1        582.48        518.39         3.87 o                         
   3  -6   1         29.94         26.95         0.53 o                         
   4  -6   1         17.68         18.69         0.56 o                         
   5  -6   1          9.89          7.38         0.48 o                         
   6  -6   1        118.59        121.12         1.90 o                         
   7  -6   1          3.08          3.43         0.59 o                         
   8  -6   1          7.81          7.55         0.71 o                         
   9  -6   1         11.40          9.70         1.79 o                         
 -13  -5   1         36.78         37.68         1.86 o                         
 -12  -5   1          0.09          0.52         0.68 o                         
 -11  -5   1         46.22         46.58         1.24 o                         
 -10  -5   1        101.50         99.57         1.73 o                         
  -9  -5   1          0.10         -0.09         0.28 o                         
  -8  -5   1        249.62        240.41         2.19 o                         
  -7  -5   1         41.03         40.50         0.60 o                         
  -6  -5   1         51.65         53.36         0.62 o                         
  -5  -5   1        133.66        126.99         1.13 o                         
  -4  -5   1        136.68        128.18         1.19 o                         
  -3  -5   1        217.59        211.81         1.52 o                         
  -2  -5   1        183.15        180.74         1.31 o                         
  -1  -5   1         39.25         53.38         0.61 o                         
   0  -5   1        532.77        570.31         4.00 o                         
   1  -5   1        181.39        178.09         1.31 o                         
   2  -5   1         10.79          5.96         0.24 o                         
   3  -5   1        196.01        191.81         1.63 o                         
   4  -5   1          0.01          0.34         0.22 o                         
   5  -5   1         28.41         31.93         0.90 o                         
   6  -5   1          3.21          3.66         0.44 o                         
   7  -5   1         27.18         28.81         1.08 o                         
   8  -5   1         79.67         84.12         1.73 o                         
   9  -5   1          8.82          7.44         0.83 o                         
  10  -5   1          1.73          1.05         1.68 o                         
 -13  -4   1        127.10        122.40         4.08 o                         
 -12  -4   1         84.95         90.52         2.65 o                         
 -11  -4   1         49.49         48.80         2.14 o                         
 -10  -4   1         32.80         34.34         0.96 o                         
  -9  -4   1         20.14         20.74         0.68 o                         
  -8  -4   1        220.06        202.86         1.99 o                         
  -7  -4   1       1023.06       1042.18         8.11 o                         
  -6  -4   1        105.90        115.89         1.12 o                         
  -5  -4   1        701.00        756.59         5.11 o                         
  -4  -4   1         91.17        120.10         1.08 o                         
  -3  -4   1       1224.42       1316.48         9.99 o                         
  -2  -4   1         16.71         12.38         0.25 o                         
  -1  -4   1          7.18          7.36         0.22 o                         
   0  -4   1        252.99        285.26         2.06 o                         
   1  -4   1          1.63          2.92         0.13 o                         
   2  -4   1         50.73         62.53         0.59 o                         
   3  -4   1        848.53        944.55         6.15 o                         
   4  -4   1         43.10         53.88         0.64 o                         
   5  -4   1        119.55        121.68         1.53 o                         
   6  -4   1        184.29        186.55         2.29 o                         
   7  -4   1         66.77         70.85         1.65 o                         
   8  -4   1          4.17          4.49         0.56 o                         
   9  -4   1         48.76         49.31         1.58 o                         
  10  -4   1         97.08        106.00         3.80 o                         
  11  -4   1         33.22         38.01         4.90 o                         
 -13  -3   1         77.28         81.80         7.13 o                         
 -12  -3   1         89.94         88.06         2.87 o                         
 -11  -3   1        187.12        176.70         4.59 o                         
 -10  -3   1         41.22         34.89         1.21 o                         
  -9  -3   1        101.75        103.66         3.11 o                         
  -8  -3   1          8.46          9.29         0.34 o                         
  -7  -3   1          7.80          9.45         0.33 o                         
  -6  -3   1        354.62        405.07         3.48 o                         
  -5  -3   1         37.14         52.15         0.61 o                         
  -4  -3   1         11.78         17.16         0.36 o                         
  -3  -3   1        662.90        769.80         5.38 o                         
  -2  -3   1        572.22        644.64         5.33 o                         
  -1  -3   1         23.90         17.12         0.30 o                         
   0  -3   1       1175.12       1230.25         8.99 o                         
   1  -3   1        200.98        220.05         1.62 o                         
   2  -3   1       2142.34       2387.44        14.83 o                         
   3  -3   1        236.98        262.03         2.27 o                         
   4  -3   1         30.77         38.26         0.45 o                         
   5  -3   1         93.64         87.58         0.87 o                         
   6  -3   1         58.20         58.76         0.99 o                         
   7  -3   1         52.47         52.39         1.09 o                         
   8  -3   1         44.86         49.43         1.48 o                         
   9  -3   1        134.85        146.72         3.53 o                         
  10  -3   1         71.43         78.89         3.32 o                         
  11  -3   1         22.90         22.73         4.69 o                         
 -13  -2   1          0.10         -1.79         2.28 o                         
 -12  -2   1          2.29          3.27         1.09 o                         
 -11  -2   1         21.28         20.78         1.53 o                         
 -10  -2   1         20.27         17.09         0.87 o                         
  -9  -2   1         13.40         12.58         1.27 o                         
  -8  -2   1         10.01         12.48         0.42 o                         
  -7  -2   1          2.76          0.99         0.19 o                         
  -6  -2   1          0.65          0.34         0.14 o                         
  -5  -2   1         79.64         73.10         0.82 o                         
  -4  -2   1        224.55        242.30         1.98 o                         
  -3  -2   1       1656.40       1742.81        11.90 o                         
  -2  -2   1          0.04          0.52         0.07 o                         
  -1  -2   1         51.11         83.11         1.41 o                         
   0  -2   1         65.74         49.37         0.52 o                         
   1  -2   1          1.44          0.81         0.11 o                         
   2  -2   1        933.46        988.56         6.36 o                         
   3  -2   1        316.51        353.05         2.39 o                         
   4  -2   1         13.28          8.21         0.23 o                         
   5  -2   1         47.43         36.58         0.48 o                         
   6  -2   1        257.58        249.98         2.29 o                         
   7  -2   1          1.23          1.50         0.26 o                         
   8  -2   1          1.50          1.09         0.41 o                         
   9  -2   1          5.07          2.88         0.65 o                         
  10  -2   1         79.31         82.64         2.19 o                         
  11  -2   1          4.98          3.51         1.11 o                         
  12  -2   1        103.53         95.91         5.18 o                         
 -12  -1   1         40.40         34.01         2.77 o                         
 -11  -1   1          2.32          1.77         0.89 o                         
 -10  -1   1          3.10          2.97         0.66 o                         
  -9  -1   1         57.41         49.36         1.85 o                         
  -8  -1   1        146.04        142.23         2.10 o                         
  -7  -1   1          0.04          0.56         0.23 o                         
  -6  -1   1          5.78          3.02         0.17 o                         
  -5  -1   1         38.30         35.00         1.50 o                         
  -4  -1   1        259.36        306.52         3.17 o                         
  -3  -1   1       1996.99       2077.17        15.74 o                         
  -2  -1   1          0.01          1.71         0.10 o                         
  -1  -1   1        263.14        241.19         2.11 o                         
   0  -1   1        121.18        123.35         1.24 o                         
   1  -1   1       1209.33       1392.17        11.18 o                         
   2  -1   1       2007.87       1997.01        14.89 o                         
   3  -1   1         25.77         34.91         0.69 o                         
   4  -1   1          0.50          0.27         0.12 o                         
   5  -1   1        124.62        114.48         1.20 o                         
   6  -1   1         18.02         14.72         0.31 o                         
   7  -1   1         79.95         79.97         1.38 o                         
   8  -1   1        157.79        145.46         2.15 o                         
   9  -1   1         42.73         39.50         1.56 o                         
  10  -1   1         43.32         45.62         1.69 o                         
  11  -1   1         35.50         37.71         3.32 o                         
  12  -1   1         36.21         32.64         4.78 o                         
 -12   0   1         34.27         36.91         2.92 o                         
 -11   0   1         19.17         16.92         1.41 o                         
 -10   0   1         92.05         99.71         3.88 o                         
  -9   0   1         60.26         59.45         1.89 o                         
  -8   0   1         66.14         64.06         0.90 o                         
  -7   0   1        151.62        155.17         2.11 o                         
  -6   0   1         78.41         67.28         0.71 o                         
  -5   0   1         23.96         24.24         0.48 o                         
  -4   0   1        678.26        706.32         5.18 o                         
  -3   0   1       1547.90       1628.92        13.14 o                         
  -2   0   1       1531.25       1512.82        12.18 o                         
  -1   0   1       1225.58       1187.55        31.45 o                         
   1   0   1         96.11         97.96         1.14 o                         
   2   0   1      10031.25      10449.61        74.70 o                         
   3   0   1       2171.67       2365.33        16.18 o                         
   4   0   1       1340.23       1458.84        10.69 o                         
   5   0   1          0.82          2.08         0.17 o                         
   6   0   1         54.39         63.27         0.69 o                         
   7   0   1        162.08        162.60         2.01 o                         
   8   0   1        115.04        103.61         2.98 o                         
   9   0   1          0.80          0.39         0.46 o                         
  10   0   1         43.46         41.29         3.11 o                         
  11   0   1         25.27         21.56         2.30 o                         
  12   0   1         24.38         24.17         1.72 o                         
 -11   1   1         79.82         82.60         2.70 o                         
 -10   1   1        171.79        181.51         4.24 o                         
  -9   1   1         73.66         80.91         2.81 o                         
  -8   1   1          6.50          6.60         0.39 o                         
  -7   1   1        243.99        235.63         2.88 o                         
  -6   1   1        343.16        338.43         2.88 o                         
  -5   1   1        496.38        518.57         3.36 o                         
  -4   1   1        407.76        439.26         3.49 o                         
  -3   1   1        287.70        273.49         2.10 o                         
  -2   1   1        131.05        141.59         1.23 o                         
  -1   1   1       3056.29       3174.40        23.40 o                         
   0   1   1        442.64        506.16         5.01 o                         
   1   1   1       2999.72       3098.04        51.67 o                         
   2   1   1       1929.16       1950.17        18.84 o                         
   3   1   1        740.45        761.03         6.89 o                         
   4   1   1        176.31        191.05         1.89 o                         
   5   1   1        504.08        540.43         3.54 o                         
   6   1   1        685.69        748.42         5.82 o                         
   7   1   1        128.20        127.23         1.54 o                         
   8   1   1        342.37        359.30         4.21 o                         
   9   1   1          2.02          2.02         0.62 o                         
  10   1   1          0.06          0.43         0.47 o                         
  11   1   1          1.35          1.19         1.04 o                         
  12   1   1         26.95         27.97         2.66 o                         
 -11   2   1         30.34         30.16         2.22 o                         
 -10   2   1         11.84         11.24         1.09 o                         
  -9   2   1          1.01          1.78         0.63 o                         
  -8   2   1          1.91          1.90         0.46 o                         
  -7   2   1          5.24          5.33         0.33 o                         
  -6   2   1        185.34        182.25         2.03 o                         
  -5   2   1         12.48         16.47         0.40 o                         
  -4   2   1       1805.99       1714.53        34.96 o                         
  -3   2   1       2013.62       2170.92        14.56 o                         
  -2   2   1       1436.45       1530.70         9.73 o                         
  -1   2   1       1309.42       1534.22         9.96 o                         
   0   2   1        887.59        905.47         7.21 o                         
   1   2   1        972.51       1084.56        11.16 o                         
   2   2   1        248.52        298.88         2.75 o                         
   3   2   1        232.20        218.46         1.74 o                         
   4   2   1       1236.44       1282.04         9.43 o                         
   5   2   1         12.72         10.52         0.45 o                         
   6   2   1         41.10         35.83         0.76 o                         
   7   2   1        317.98        319.01         2.76 o                         
   8   2   1         60.80         63.32         0.93 o                         
   9   2   1        118.61        120.51         2.50 o                         
  10   2   1         18.79         20.57         0.84 o                         
  11   2   1         77.33         78.81         3.04 o                         
  12   2   1          1.13          0.72         1.06 o                         
  13   2   1          6.42          5.43         2.59 o                         
 -11   3   1         11.17         10.04         1.70 o                         
 -10   3   1         36.94         39.48         2.48 o                         
  -9   3   1         78.22         81.15         3.21 o                         
  -8   3   1         50.50         52.01         1.35 o                         
  -7   3   1        427.70        423.09         4.09 o                         
  -6   3   1          1.83          3.32         0.24 o                         
  -5   3   1        692.13        691.56         4.95 o                         
  -4   3   1         42.41         46.07         0.54 o                         
  -3   3   1        300.98        308.86         2.12 o                         
  -2   3   1        841.62        843.09         5.77 o                         
  -1   3   1       2013.89       2273.61        14.74 o                         
   0   3   1       6201.07       6556.46        44.44 o                         
   1   3   1          0.84          2.57         0.13 o                         
   2   3   1         14.86         18.09         0.26 o                         
   3   3   1        186.01        207.23         1.73 o                         
   4   3   1        502.50        504.19         3.74 o                         
   5   3   1         16.36         14.43         0.42 o                         
   6   3   1        237.90        237.36         1.92 o                         
   7   3   1         21.80         22.92         0.48 o                         
   8   3   1        463.09        471.69         4.51 o                         
   9   3   1        159.59        157.37         2.68 o                         
  10   3   1         15.92         15.08         0.52 o                         
  11   3   1        134.52        147.37         4.10 o                         
  12   3   1         35.46         29.01         1.85 o                         
  13   3   1          0.19         -1.96         2.52 o                         
 -10   4   1          0.30          0.12         0.78 o                         
  -9   4   1         90.40         93.22         2.72 o                         
  -8   4   1        610.04        625.35         7.60 o                         
  -7   4   1        399.80        384.51         4.50 o                         
  -6   4   1         11.57         13.95         0.42 o                         
  -5   4   1         89.02         89.86         1.38 o                         
  -4   4   1          0.35          0.17         0.16 o                         
  -3   4   1         44.95         48.53         0.49 o                         
  -2   4   1          2.80          0.60         0.12 o                         
  -1   4   1         38.35         35.99         0.34 o                         
   0   4   1       1003.86       1229.80         8.75 o                         
   1   4   1          0.76          0.03         0.10 o                         
   2   4   1         21.33         13.56         0.25 o                         
   3   4   1         48.50         64.81         0.67 o                         
   4   4   1        271.44        290.12         2.42 o                         
   5   4   1         38.25         43.39         1.59 o                         
   6   4   1         37.18         31.99         0.54 o                         
   7   4   1        179.13        175.82         1.71 o                         
   8   4   1         33.30         34.71         0.87 o                         
   9   4   1        222.44        230.34         2.62 o                         
  10   4   1          3.07          4.01         0.50 o                         
  11   4   1         98.86        102.25         2.68 o                         
  12   4   1         39.08         37.49         3.05 o                         
  13   4   1         19.36         19.49         1.93 o                         
 -10   5   1         53.43         54.96         4.14 o                         
  -9   5   1          5.43          5.89         0.88 o                         
  -8   5   1          0.58          0.85         0.57 o                         
  -7   5   1          0.94          0.91         0.51 o                         
  -6   5   1         23.46         24.88         0.98 o                         
  -5   5   1        108.72        113.35         1.64 o                         
  -4   5   1         44.51         39.24         0.74 o                         
  -3   5   1          3.04          1.91         0.18 o                         
  -2   5   1         63.21         67.12         0.64 o                         
  -1   5   1         16.88         22.91         0.28 o                         
   0   5   1         44.11         42.43         0.48 o                         
   1   5   1        438.81        514.46         3.92 o                         
   2   5   1         20.50         28.03         0.39 o                         
   3   5   1       1505.43       1642.26        13.02 o                         
   4   5   1         11.29         12.12         0.26 o                         
   5   5   1        848.55        857.85         5.97 o                         
   6   5   1        550.26        544.45         4.55 o                         
   7   5   1         20.14         21.24         0.45 o                         
   8   5   1          0.15          0.28         0.23 o                         
   9   5   1          9.98          8.85         0.51 o                         
  10   5   1          1.90          1.87         0.50 o                         
  11   5   1         35.91         32.35         1.59 o                         
  12   5   1          2.06          2.35         0.83 o                         
  13   5   1         46.45         46.78         1.98 o                         
  -9   6   1         80.38         92.15         3.69 o                         
  -8   6   1          1.93          1.24         0.64 o                         
  -7   6   1          5.22          6.12         0.70 o                         
  -6   6   1         40.54         43.52         1.11 o                         
  -5   6   1         28.11         27.08         0.70 o                         
  -4   6   1          9.40         10.18         0.48 o                         
  -3   6   1          0.59          0.18         0.20 o                         
  -2   6   1        139.08        133.62         1.21 o                         
  -1   6   1         84.26         81.78         0.76 o                         
   0   6   1         72.39         73.52         0.72 o                         
   1   6   1        122.44        143.04         1.26 o                         
   2   6   1          1.65          5.16         0.18 o                         
   3   6   1        151.60        141.63         1.33 o                         
   4   6   1         87.36         79.73         0.84 o                         
   5   6   1          2.04          2.40         0.19 o                         
   6   6   1          1.31          2.80         0.20 o                         
   7   6   1        150.43        143.24         1.56 o                         
   8   6   1        354.43        352.42         4.11 o                         
   9   6   1         68.57         68.33         1.37 o                         
  10   6   1          2.09          2.05         0.55 o                         
  11   6   1         38.46         36.62         1.51 o                         
  12   6   1          4.48          3.26         0.83 o                         
  13   6   1         22.94         20.92         1.71 o                         
  14   6   1         12.57         13.91         2.91 o                         
  -8   7   1          0.51          1.00         0.79 o                         
  -7   7   1          3.03          2.32         0.68 o                         
  -6   7   1          0.20          0.18         0.54 o                         
  -5   7   1         17.80         20.37         0.95 o                         
  -4   7   1        246.07        238.87         2.76 o                         
  -3   7   1        370.96        309.42         3.23 o                         
  -2   7   1        349.17        335.68         2.29 o                         
  -1   7   1          0.05          0.27         0.18 o                         
   0   7   1         19.19         15.71         0.36 o                         
   1   7   1          1.81          2.50         0.23 o                         
   2   7   1         84.58        100.40         0.95 o                         
   3   7   1        797.96        715.61         5.44 o                         
   4   7   1        691.78        654.19         6.13 o                         
   5   7   1       2668.20       2543.08        20.71 o                         
   6   7   1          4.70          5.15         0.34 o                         
   7   7   1        809.25        775.35         9.93 o                         
   8   7   1        611.49        587.94         6.69 o                         
   9   7   1          9.79          8.35         0.46 o                         
  10   7   1          8.73          7.02         0.62 o                         
  11   7   1         57.41         55.82         2.10 o                         
  12   7   1        161.20        158.91         3.80 o                         
  13   7   1          1.88          4.11         1.78 o                         
  -8   8   1         57.47         61.13         5.08 o                         
  -7   8   1          6.15          6.04         0.84 o                         
  -6   8   1         44.42         42.14         1.35 o                         
  -5   8   1         41.04         43.16         1.30 o                         
  -4   8   1        109.90        108.01         1.73 o                         
  -3   8   1         11.16          6.57         0.46 o                         
  -2   8   1          0.30          0.74         0.30 o                         
  -1   8   1         15.17         12.31         0.40 o                         
   0   8   1         22.49         22.59         0.45 o                         
   1   8   1        185.34        178.38         1.83 o                         
   2   8   1        427.49        420.44         4.27 o                         
   3   8   1          0.60          0.50         0.27 o                         
   4   8   1       2272.12       2135.55        20.91 o                         
   5   8   1        134.64        129.64         1.42 o                         
   6   8   1        760.88        724.03         6.88 o                         
   7   8   1        152.35        147.30         1.97 o                         
   8   8   1         86.89         88.71         1.94 o                         
   9   8   1         19.48         16.40         0.86 o                         
  10   8   1         55.00         51.03         1.40 o                         
  11   8   1        212.63        217.62         3.59 o                         
  12   8   1          2.37          2.27         0.83 o                         
  -6   9   1          0.07         -0.27         0.81 o                         
  -5   9   1          0.01          0.60         0.65 o                         
  -4   9   1         13.72         14.53         1.02 o                         
  -3   9   1          0.27          1.10         0.42 o                         
  -2   9   1          7.68          9.03         0.53 o                         
  -1   9   1          0.04         -0.08         0.36 o                         
   0   9   1        168.58        165.03         1.71 o                         
   1   9   1         71.39         68.95         0.93 o                         
   2   9   1          8.32          8.04         0.48 o                         
   3   9   1        610.91        586.87         5.94 o                         
   4   9   1         16.66         13.89         0.59 o                         
   5   9   1        231.42        223.93         2.49 o                         
   6   9   1          4.78          4.82         0.47 o                         
   7   9   1         66.98         67.46         1.82 o                         
   8   9   1         15.54         15.60         0.70 o                         
   9   9   1          2.46          2.13         0.65 o                         
  10   9   1         59.27         64.32         2.49 o                         
  11   9   1          0.14         -0.63         0.61 o                         
  12   9   1          0.28          0.23         0.76 o                         
  -5  10   1          1.90          0.56         1.29 o                         
  -4  10   1          0.08         -0.40         0.62 o                         
  -3  10   1         92.20        102.24         1.82 o                         
  -2  10   1         68.95         71.12         1.32 o                         
  -1  10   1         69.21         70.12         1.29 o                         
   0  10   1          2.20          2.78         0.35 o                         
   1  10   1        209.83        220.72         2.33 o                         
   2  10   1        116.09        117.57         1.70 o                         
   3  10   1          6.48          6.91         0.55 o                         
   4  10   1          6.04          5.35         0.46 o                         
   5  10   1         19.87         18.76         0.70 o                         
   6  10   1        107.70        107.65         1.92 o                         
   7  10   1         48.49         45.19         1.43 o                         
   8  10   1         41.12         42.15         1.14 o                         
   9  10   1         34.00         31.94         1.35 o                         
  10  10   1         10.11          9.82         1.08 o                         
  11  10   1         11.95         10.82         1.34 o                         
  12  10   1          7.58          7.57         1.72 o                         
  -4  11   1          0.06          2.31         2.24 o                         
  -3  11   1         15.16         15.33         0.99 o                         
  -2  11   1          2.09          0.89         0.56 o                         
  -1  11   1         17.80         16.34         0.77 o                         
   0  11   1          1.92          1.26         0.45 o                         
   1  11   1         94.73        109.11         1.45 o                         
   2  11   1        105.91        106.38         1.47 o                         
   3  11   1          2.60          2.73         0.46 o                         
   4  11   1         26.18         22.72         0.77 o                         
   5  11   1          5.97          5.63         0.48 o                         
   6  11   1          7.51          7.90         0.59 o                         
   7  11   1         36.39         32.30         1.10 o                         
   8  11   1         18.28         20.09         0.93 o                         
   9  11   1        122.61        116.59         2.85 o                         
  10  11   1         48.11         48.27         1.68 o                         
  11  11   1         97.74         99.48         3.96 o                         
  12  11   1         14.62         14.89         2.10 o                         
  -2  12   1        111.75        111.56         6.60 o                         
  -1  12   1          0.11         -0.26         0.60 o                         
   0  12   1         23.63         24.32         1.05 o                         
   1  12   1         72.90         81.82         1.52 o                         
   2  12   1         40.75         44.88         0.90 o                         
   3  12   1         40.33         42.22         0.95 o                         
   4  12   1         18.61         21.46         0.82 o                         
   5  12   1          2.98          3.00         0.46 o                         
   6  12   1         46.35         49.97         1.25 o                         
   7  12   1          7.86          6.52         0.78 o                         
   8  12   1          0.10          0.50         0.62 o                         
   9  12   1          4.33          6.70         0.92 o                         
  10  12   1         30.24         28.75         2.27 o                         
   1  13   1         19.01         16.81         1.07 o                         
   2  13   1          0.06          0.01         0.53 o                         
   3  13   1         25.13         23.43         0.88 o                         
   4  13   1          2.27          1.61         0.53 o                         
   5  13   1         44.29         43.80         1.19 o                         
   6  13   1          2.64          3.00         0.66 o                         
   7  13   1         22.79         19.25         0.84 o                         
   8  13   1          0.41         -0.26         0.98 o                         
   9  13   1          6.76          6.13         2.38 o                         
   3  14   1          4.21          2.28         1.23 o                         
   4  14   1          4.78          5.45         1.33 o                         
   5  14   1          2.38          1.15         1.09 o                         
   6  14   1          0.55         -0.63         1.40 o                         
   7  14   1         23.62         19.32         3.73 o                         
  -9 -13   2        181.23        155.14         7.85 o                         
  -8 -13   2        145.62        147.49        18.86 o                         
  -7 -13   2         15.59         16.74         2.07 o                         
  -6 -13   2         21.13         19.57         1.00 o                         
  -5 -13   2          0.33         -0.24         0.68 o                         
  -4 -13   2         42.09         45.98         2.15 o                         
  -3 -13   2          0.02         -0.04         0.56 o                         
  -2 -13   2         32.94         34.37         1.89 o                         
  -1 -13   2          0.00         -0.16         1.24 o                         
 -10 -12   2         42.01         45.75         4.03 o                         
  -9 -12   2         28.73         28.80         1.54 o                         
  -8 -12   2         25.35         28.33         1.35 o                         
  -7 -12   2         15.23         13.19         0.89 o                         
  -6 -12   2         34.34         31.93         1.08 o                         
  -5 -12   2         91.00         97.12         1.82 o                         
  -4 -12   2          2.96          3.55         0.56 o                         
  -3 -12   2          1.89          0.83         0.48 o                         
  -2 -12   2        164.38        166.41         2.68 o                         
  -1 -12   2          4.85          4.29         0.53 o                         
   0 -12   2         40.85         42.07         1.26 o                         
   1 -12   2         19.83         21.02         2.52 o                         
 -11 -11   2         36.39         40.60         3.29 o                         
 -10 -11   2         10.72          9.43         1.13 o                         
  -9 -11   2        223.32        223.17         4.02 o                         
  -8 -11   2          0.01          0.51         0.73 o                         
  -7 -11   2        105.87        111.29         2.97 o                         
  -6 -11   2         66.02         74.97         1.50 o                         
  -5 -11   2          0.46          1.49         0.53 o                         
  -4 -11   2          6.85          7.66         0.48 o                         
  -3 -11   2          2.43          2.48         0.47 o                         
  -2 -11   2         47.67         48.76         1.04 o                         
  -1 -11   2         14.30         12.83         0.57 o                         
   0 -11   2        153.55        162.42         2.24 o                         
   1 -11   2          6.32          5.12         0.61 o                         
   2 -11   2          9.79         10.46         0.79 o                         
   3 -11   2         17.42         18.64         2.94 o                         
 -11 -10   2         47.96         48.42         1.70 o                         
 -10 -10   2         28.51         29.39         1.39 o                         
  -9 -10   2        133.19        135.77         3.13 o                         
  -8 -10   2        501.54        478.36         8.90 o                         
  -7 -10   2        115.61        117.03         2.65 o                         
  -6 -10   2        118.29        127.74         1.95 o                         
  -5 -10   2         48.33         43.63         1.02 o                         
  -4 -10   2         36.82         40.38         0.92 o                         
  -3 -10   2          3.64          5.35         0.53 o                         
  -2 -10   2         64.43         65.03         1.16 o                         
  -1 -10   2         17.71         17.77         0.64 o                         
   0 -10   2        187.50        198.70         2.40 o                         
   1 -10   2          0.53          0.91         0.47 o                         
   2 -10   2          0.04         -0.18         0.49 o                         
   3 -10   2         11.83         10.66         0.78 o                         
   4 -10   2          0.62          0.22         0.69 o                         
   5 -10   2          3.96          5.67         2.66 o                         
 -12  -9   2         19.89         15.24         3.12 o                         
 -11  -9   2        155.55        157.54         3.16 o                         
 -10  -9   2         30.95         35.27         1.64 o                         
  -9  -9   2         25.97         25.35         1.19 o                         
  -8  -9   2        196.91        205.79         3.46 o                         
  -7  -9   2         30.52         27.69         0.93 o                         
  -6  -9   2          9.42         11.09         0.58 o                         
  -5  -9   2        167.96        147.93         2.08 o                         
  -4  -9   2          3.35          3.60         0.36 o                         
  -3  -9   2          0.27          0.28         0.26 o                         
  -2  -9   2        271.21        253.73         2.83 o                         
  -1  -9   2         51.30         48.84         0.77 o                         
   0  -9   2          7.42          4.90         0.37 o                         
   1  -9   2         11.08         10.15         0.65 o                         
   2  -9   2         31.49         30.52         0.85 o                         
   3  -9   2          5.97          5.85         0.61 o                         
   4  -9   2         32.86         34.82         1.23 o                         
   5  -9   2          4.70          5.13         0.73 o                         
   6  -9   2          5.54          5.29         1.48 o                         
 -12  -8   2          5.89          4.16         1.44 o                         
 -11  -8   2         10.62         10.74         0.98 o                         
 -10  -8   2          9.70          9.27         0.75 o                         
  -9  -8   2         47.49         41.82         1.61 o                         
  -8  -8   2          0.82          0.31         0.47 o                         
  -7  -8   2         21.06         20.61         0.67 o                         
  -6  -8   2         75.78         70.52         1.09 o                         
  -5  -8   2          2.40          1.29         0.28 o                         
  -4  -8   2        335.97        327.14         4.45 o                         
  -3  -8   2        201.63        200.49         1.98 o                         
  -2  -8   2        297.43        284.55         2.59 o                         
  -1  -8   2        361.82        352.54         3.04 o                         
   0  -8   2         82.95         76.01         0.90 o                         
   1  -8   2        107.75        101.33         1.13 o                         
   2  -8   2         10.25         10.10         0.42 o                         
   3  -8   2         98.01         91.24         1.77 o                         
   4  -8   2         88.84         97.92         1.67 o                         
   5  -8   2         19.08         20.13         0.86 o                         
   6  -8   2          3.65          4.09         0.66 o                         
   7  -8   2          6.13          7.60         1.13 o                         
 -12  -7   2         19.72         20.10         1.59 o                         
 -11  -7   2          2.49          2.65         0.55 o                         
 -10  -7   2          9.80          9.98         0.69 o                         
  -9  -7   2         72.36         63.74         1.28 o                         
  -8  -7   2         10.12          8.87         0.49 o                         
  -7  -7   2        157.14        145.54         2.34 o                         
  -6  -7   2        249.79        217.07         2.29 o                         
  -5  -7   2          0.19          0.76         0.23 o                         
  -4  -7   2        499.53        471.93         4.28 o                         
  -3  -7   2       4486.63       4318.64        35.28 o                         
  -2  -7   2          3.42          2.78         0.23 o                         
  -1  -7   2       2754.49       2621.09        20.50 o                         
   0  -7   2         49.18         51.16         0.72 o                         
   1  -7   2         28.79         32.76         0.53 o                         
   2  -7   2         22.52         21.48         0.56 o                         
   3  -7   2         18.03         17.61         0.49 o                         
   4  -7   2        322.61        286.22         3.12 o                         
   5  -7   2         77.51         74.91         1.35 o                         
   6  -7   2        194.53        197.39         3.56 o                         
   7  -7   2         11.18         11.65         0.85 o                         
   8  -7   2          5.83          4.48         1.37 o                         
 -13  -6   2         14.92         10.63         2.09 o                         
 -12  -6   2         40.11         39.38         1.79 o                         
 -11  -6   2         98.91        105.64         2.05 o                         
 -10  -6   2          3.84          2.71         0.41 o                         
  -9  -6   2         28.95         26.16         0.79 o                         
  -8  -6   2        704.87        656.69         5.80 o                         
  -7  -6   2         27.09         31.80         0.83 o                         
  -6  -6   2         30.25         31.56         0.59 o                         
  -5  -6   2         88.50         79.26         0.90 o                         
  -4  -6   2        419.87        394.81         3.30 o                         
  -3  -6   2         38.01         47.13         0.63 o                         
  -2  -6   2        261.18        258.99         1.84 o                         
  -1  -6   2         96.84         91.46         0.87 o                         
   0  -6   2          2.41          1.34         0.15 o                         
   1  -6   2         12.13         14.94         0.32 o                         
   2  -6   2        287.51        290.09         2.40 o                         
   3  -6   2          2.95          2.48         0.24 o                         
   4  -6   2        377.07        343.86         3.46 o                         
   5  -6   2         36.90         40.17         0.92 o                         
   6  -6   2        107.39        109.93         1.80 o                         
   7  -6   2         26.89         32.03         1.05 o                         
   8  -6   2          1.59          1.11         0.69 o                         
   9  -6   2          1.88          1.80         1.30 o                         
 -13  -5   2         11.79         12.11         1.62 o                         
 -12  -5   2          4.67          3.54         1.00 o                         
 -11  -5   2        105.97        103.82         2.48 o                         
 -10  -5   2          4.58          5.20         0.40 o                         
  -9  -5   2          8.93          9.31         0.45 o                         
  -8  -5   2          2.75          1.40         0.23 o                         
  -7  -5   2        615.53        601.64         5.19 o                         
  -6  -5   2       1162.75       1128.68         7.54 o                         
  -5  -5   2        134.92        126.93         1.11 o                         
  -4  -5   2        394.65        471.15         3.50 o                         
  -3  -5   2         72.41         72.53         0.84 o                         
  -2  -5   2        112.30        113.51         1.08 o                         
  -1  -5   2         19.10         27.35         0.36 o                         
   0  -5   2        862.75        909.21         5.73 o                         
   1  -5   2        134.84        155.72         1.40 o                         
   2  -5   2         11.91          9.79         0.24 o                         
   3  -5   2         53.45         68.03         0.84 o                         
   4  -5   2        225.22        245.08         2.88 o                         
   5  -5   2         31.41         26.79         0.72 o                         
   6  -5   2         72.68         78.41         1.42 o                         
   7  -5   2          0.68          0.73         0.44 o                         
   8  -5   2          6.36          8.03         0.81 o                         
   9  -5   2         20.79         20.58         1.16 o                         
 -13  -4   2         25.41         27.32         2.52 o                         
 -12  -4   2          2.28          1.96         1.07 o                         
 -11  -4   2         36.86         33.63         1.32 o                         
 -10  -4   2        168.01        169.31         2.95 o                         
  -9  -4   2        117.74        118.47         1.84 o                         
  -8  -4   2         13.12         11.06         0.46 o                         
  -7  -4   2          9.75         10.41         0.41 o                         
  -6  -4   2          2.87          3.93         0.19 o                         
  -5  -4   2       1457.23       1454.46         8.81 o                         
  -4  -4   2         34.12         44.97         0.51 o                         
  -3  -4   2       1294.16       1420.47        10.43 o                         
  -2  -4   2        837.96        958.49         8.17 o                         
  -1  -4   2         98.79        108.27         0.95 o                         
   0  -4   2        126.74        149.97         1.22 o                         
   1  -4   2        285.07        316.59         2.43 o                         
   2  -4   2        108.84        132.49         1.08 o                         
   3  -4   2          0.23          0.26         0.13 o                         
   4  -4   2         79.58         71.20         0.92 o                         
   5  -4   2          1.39          2.72         0.27 o                         
   6  -4   2          1.27          2.66         0.28 o                         
   7  -4   2          1.22          1.32         0.40 o                         
   8  -4   2          5.92          5.10         0.55 o                         
   9  -4   2        191.90        201.06         3.19 o                         
  10  -4   2        169.37        177.44         4.01 o                         
  11  -4   2         29.68         35.76         4.87 o                         
 -13  -3   2         29.68         27.40         2.46 o                         
 -12  -3   2         54.21         57.49         3.10 o                         
 -11  -3   2          2.83          2.31         0.81 o                         
 -10  -3   2        147.80        152.28         3.10 o                         
  -9  -3   2        189.82        192.46         2.75 o                         
  -8  -3   2         23.78         19.54         0.48 o                         
  -7  -3   2         20.49         17.78         0.41 o                         
  -6  -3   2        450.40        460.38         3.82 o                         
  -5  -3   2        285.47        340.10         2.46 o                         
  -4  -3   2        373.28        441.46         3.06 o                         
  -3  -3   2       2745.85       2906.78        19.32 o                         
  -2  -3   2        170.15        183.76         1.51 o                         
  -1  -3   2       4542.41       4884.29        42.55 o                         
   0  -3   2        302.23        325.35         2.51 o                         
   1  -3   2          6.16          3.17         0.15 o                         
   2  -3   2        222.29        220.75         1.69 o                         
   3  -3   2         24.20         31.01         0.46 o                         
   4  -3   2         25.43         21.11         0.32 o                         
   5  -3   2        119.73        118.29         1.37 o                         
   6  -3   2         43.52         46.15         0.78 o                         
   7  -3   2         22.14         22.35         0.75 o                         
   8  -3   2          7.13          6.32         0.52 o                         
   9  -3   2        211.84        223.75         3.64 o                         
  10  -3   2         30.76         28.10         1.22 o                         
  11  -3   2         50.87         54.52         3.45 o                         
 -13  -2   2         17.38         14.89         2.70 o                         
 -12  -2   2         21.32         15.62         2.59 o                         
 -11  -2   2         33.76         35.17         2.45 o                         
 -10  -2   2          0.41          0.16         0.51 o                         
  -9  -2   2         37.64         39.61         1.14 o                         
  -8  -2   2        178.19        165.28         2.21 o                         
  -7  -2   2        124.12        115.20         1.43 o                         
  -6  -2   2        195.39        198.05         1.62 o                         
  -5  -2   2        645.48        683.71         5.09 o                         
  -4  -2   2          4.36          3.67         0.15 o                         
  -3  -2   2        393.30        403.63         2.69 o                         
  -2  -2   2       3959.65       4161.65        31.03 o                         
  -1  -2   2       2040.70       2163.57        21.81 o                         
   0  -2   2        313.27        340.25         2.65 o                         
   1  -2   2        116.34        147.45         1.11 o                         
   2  -2   2         31.65         38.71         0.38 o                         
   3  -2   2         78.49         83.96         0.79 o                         
   4  -2   2         30.48         24.82         0.47 o                         
   5  -2   2        215.33        225.33         1.75 o                         
   6  -2   2         90.00         92.39         1.31 o                         
   7  -2   2         51.56         47.67         0.72 o                         
   8  -2   2          1.35          1.70         0.44 o                         
   9  -2   2          2.94          3.89         0.66 o                         
  10  -2   2          8.45          8.47         0.83 o                         
  11  -2   2          1.10          1.90         0.94 o                         
 -12  -1   2          5.51          3.22         1.89 o                         
 -11  -1   2         38.28         35.71         2.66 o                         
 -10  -1   2         32.07         32.44         1.17 o                         
  -9  -1   2          0.15          0.58         0.31 o                         
  -8  -1   2          0.43         -0.03         0.30 o                         
  -7  -1   2        243.91        238.06         3.01 o                         
  -6  -1   2        306.61        306.18         2.36 o                         
  -5  -1   2         42.91         56.41         0.62 o                         
  -4  -1   2        653.73        666.98         4.59 o                         
  -3  -1   2       1760.69       1948.18        12.69 o                         
  -2  -1   2         55.05         44.38         0.44 o                         
  -1  -1   2          7.59         14.85         0.26 o                         
   0  -1   2       2084.57       2088.21        17.42 o                         
   1  -1   2        333.23        365.79         3.03 o                         
   2  -1   2       7415.36       7869.06        58.36 o                         
   3  -1   2       1771.90       2019.96        15.23 o                         
   4  -1   2        197.94        223.23         2.12 o                         
   5  -1   2        822.05        835.22         5.56 o                         
   6  -1   2         10.31         11.86         0.32 o                         
   7  -1   2        150.99        144.57         2.22 o                         
   8  -1   2          1.03          1.79         0.27 o                         
   9  -1   2         20.69         22.05         1.09 o                         
  10  -1   2         16.02         17.94         0.96 o                         
  11  -1   2          1.97          1.02         0.84 o                         
  12  -1   2         13.81         14.55         1.93 o                         
 -12   0   2         76.18         83.30         5.18 o                         
 -11   0   2         89.53         82.87         4.82 o                         
 -10   0   2          1.54          0.45         0.54 o                         
  -9   0   2         16.25         14.65         0.54 o                         
  -8   0   2         96.48         88.32         1.45 o                         
  -7   0   2          1.09          2.03         0.23 o                         
  -6   0   2         76.38         82.46         0.85 o                         
  -5   0   2        780.75        791.61         5.28 o                         
  -4   0   2        297.70        277.69         2.37 o                         
  -3   0   2        155.78        158.04         1.41 o                         
  -2   0   2         20.87         21.63         0.29 o                         
  -1   0   2         18.22         13.73         0.29 o                         
   0   0   2       1271.01       1291.58        15.88 o                         
   1   0   2        869.55        820.63         8.38 o                         
   2   0   2      32325.01      33582.73       226.28 o                         
   3   0   2        671.13        670.03         4.86 o                         
   4   0   2         76.51         93.12         0.87 o                         
   5   0   2        190.86        206.72         1.95 o                         
   6   0   2        132.53        136.28         1.14 o                         
   7   0   2          0.53          0.17         0.16 o                         
   8   0   2        123.83        126.70         1.76 o                         
   9   0   2         86.15         87.79         1.97 o                         
  10   0   2          0.78          1.40         0.55 o                         
  11   0   2          3.70          3.69         1.21 o                         
  12   0   2         14.53         13.46         1.36 o                         
 -11   1   2          7.11          6.99         1.11 o                         
 -10   1   2          0.73          0.63         0.61 o                         
  -9   1   2          0.77          1.43         0.44 o                         
  -8   1   2        152.73        156.24         2.44 o                         
  -7   1   2         58.71         62.35         1.31 o                         
  -6   1   2        349.39        366.93         3.36 o                         
  -5   1   2        104.16         96.74         0.95 o                         
  -4   1   2        586.88        616.20        19.13 o                         
  -3   1   2        305.70        402.65         2.82 o                         
  -2   1   2       6842.50       7236.58        49.05 o                         
  -1   1   2        908.23       1056.66         7.94 o                         
   0   1   2          1.38          5.22         0.22 o                         
   1   1   2       2167.33       2127.37        27.47 o                         
   2   1   2       9374.83       9707.67        93.05 o                         
   3   1   2       5291.05       5450.52        41.78 o                         
   4   1   2        788.09        897.55         6.95 o                         
   5   1   2          0.00          3.41         0.29 o                         
   6   1   2         93.97         99.15         1.01 o                         
   7   1   2         56.41         53.22         0.77 o                         
   8   1   2          6.13          5.78         0.36 o                         
   9   1   2         70.70         78.15         1.70 o                         
  10   1   2          0.38          0.31         0.48 o                         
  11   1   2         17.88         21.01         1.74 o                         
  12   1   2          0.40          0.66         1.05 o                         
 -11   2   2          7.87          6.69         1.17 o                         
 -10   2   2         30.76         30.37         1.61 o                         
  -9   2   2         27.76         29.22         0.95 o                         
  -8   2   2         84.20         84.36         1.77 o                         
  -7   2   2        331.43        326.57         4.16 o                         
  -6   2   2         31.94         34.45         0.70 o                         
  -5   2   2        304.83        325.18         2.57 o                         
  -4   2   2        429.31        451.15         3.15 o                         
  -3   2   2         27.04         25.63         0.35 o                         
  -2   2   2          0.36          0.44         0.08 o                         
  -1   2   2        286.81        353.32         2.26 o                         
   0   2   2       2128.85       2296.21        17.67 o                         
   1   2   2       2346.60       2501.01        27.27 o                         
   2   2   2       3753.38       3824.31        33.06 o                         
   3   2   2          0.25          0.53         0.09 o                         
   4   2   2         44.44         41.28         0.54 o                         
   5   2   2         12.43         13.31         0.34 o                         
   6   2   2         76.87         80.06         0.93 o                         
   7   2   2        215.78        222.23         2.19 o                         
   8   2   2          7.95         10.63         0.43 o                         
   9   2   2         27.07         28.57         0.89 o                         
  10   2   2         49.19         49.16         1.79 o                         
  11   2   2         28.53         26.04         1.46 o                         
  12   2   2         18.41         18.41         1.52 o                         
  13   2   2         32.59         32.31         2.38 o                         
 -11   3   2         60.57         75.21         6.06 o                         
 -10   3   2          1.84          1.09         0.69 o                         
  -9   3   2         11.90         10.34         0.66 o                         
  -8   3   2          2.57          1.27         0.48 o                         
  -7   3   2        133.44        140.88         1.99 o                         
  -6   3   2         76.72         71.71         0.90 o                         
  -5   3   2        351.77        350.23         2.93 o                         
  -4   3   2         68.57         85.18         0.93 o                         
  -3   3   2        149.88        190.64         4.49 o                         
  -2   3   2         54.79         60.32         0.66 o                         
  -1   3   2        140.82        156.95         1.12 o                         
   0   3   2       1314.57       1357.74         9.30 o                         
   1   3   2         31.26         27.97         0.36 o                         
   2   3   2        327.77        343.90         3.15 o                         
   3   3   2         10.75          9.16         0.23 o                         
   4   3   2          9.66         11.53         0.23 o                         
   5   3   2        785.59        842.92         6.58 o                         
   6   3   2        113.21        130.49         1.19 o                         
   7   3   2         26.58         28.16         0.67 o                         
   8   3   2         43.68         40.91         0.70 o                         
   9   3   2         69.43         62.02         0.98 o                         
  10   3   2          3.67          3.40         0.52 o                         
  11   3   2        122.04        122.97         4.32 o                         
  12   3   2          0.83          1.30         1.09 o                         
  13   3   2         22.46         19.24         1.88 o                         
 -10   4   2         44.68         52.25         2.02 o                         
  -9   4   2          0.00          0.22         0.66 o                         
  -8   4   2        302.36        305.07         3.90 o                         
  -7   4   2        539.94        546.38         6.18 o                         
  -6   4   2        554.51        549.46         4.84 o                         
  -5   4   2         51.63         58.40         0.81 o                         
  -4   4   2        107.47        102.63         0.89 o                         
  -3   4   2        445.99        430.06         3.10 o                         
  -2   4   2         14.04         21.70         0.60 o                         
  -1   4   2       3083.12       3339.98        21.13 o                         
   0   4   2        138.16        119.41         1.13 o                         
   1   4   2       2454.63       2720.50        20.33 o                         
   2   4   2         24.65         18.36         0.29 o                         
   3   4   2         28.34         33.93         0.56 o                         
   4   4   2        125.66        149.52         1.51 o                         
   5   4   2       1033.12       1032.74         8.56 o                         
   6   4   2        225.54        255.39         2.01 o                         
   7   4   2        320.48        317.10         2.74 o                         
   8   4   2         20.44         20.82         0.69 o                         
   9   4   2        163.91        155.29         2.21 o                         
  10   4   2         12.93         13.52         0.88 o                         
  11   4   2         11.59         10.86         1.04 o                         
  12   4   2         24.52         24.78         1.45 o                         
  13   4   2          6.69          6.15         1.27 o                         
 -10   5   2         30.38         30.89         2.50 o                         
  -9   5   2         71.47         72.74         2.09 o                         
  -8   5   2          2.19          2.37         0.57 o                         
  -7   5   2        160.22        164.74         2.44 o                         
  -6   5   2         62.91         65.02         1.08 o                         
  -5   5   2        290.18        278.36         2.78 o                         
  -4   5   2         69.35         69.57         1.21 o                         
  -3   5   2        213.13        209.59         1.67 o                         
  -2   5   2        148.62        160.11         1.17 o                         
  -1   5   2        110.51        130.12         0.93 o                         
   0   5   2        162.30        168.87         1.26 o                         
   1   5   2        578.01        532.26         3.93 o                         
   2   5   2         80.82         70.61         0.80 o                         
   3   5   2         15.23         16.55         0.31 o                         
   4   5   2        282.97        247.02         2.06 o                         
   5   5   2        166.59        181.53         1.67 o                         
   6   5   2        132.05        138.38         1.28 o                         
   7   5   2        268.71        282.26         2.49 o                         
   8   5   2          0.20          0.18         0.12 o                         
   9   5   2          2.00          1.49         0.42 o                         
  10   5   2          0.21         -0.60         0.50 o                         
  11   5   2          6.84          5.71         0.67 o                         
  12   5   2         26.31         26.50         1.34 o                         
  13   5   2         83.41         88.63         4.64 o                         
  -9   6   2         67.81         63.61         3.17 o                         
  -8   6   2         10.25          8.70         0.74 o                         
  -7   6   2         73.63         73.50         1.59 o                         
  -6   6   2          0.44          0.79         0.45 o                         
  -5   6   2         14.86         16.61         0.60 o                         
  -4   6   2        283.25        269.61         3.21 o                         
  -3   6   2          0.92          1.03         0.21 o                         
  -2   6   2         27.40         31.51         0.47 o                         
  -1   6   2        154.42        159.13         1.30 o                         
   0   6   2        223.25        182.91         1.36 o                         
   1   6   2          6.32          9.79         0.23 o                         
   2   6   2         16.24         29.22         0.41 o                         
   3   6   2        498.30        512.04         4.25 o                         
   4   6   2          0.05          1.18         0.16 o                         
   5   6   2        126.16        135.47         1.16 o                         
   6   6   2        166.17        167.69         1.52 o                         
   7   6   2        140.09        134.00         1.75 o                         
   8   6   2        507.53        511.81         4.58 o                         
   9   6   2        142.19        141.52         2.09 o                         
  10   6   2          0.17          0.10         0.63 o                         
  11   6   2          2.85          2.06         0.59 o                         
  12   6   2          1.79          0.92         0.80 o                         
  13   6   2          7.64          7.03         0.92 o                         
  -8   7   2         12.60         14.47         1.06 o                         
  -7   7   2         16.11         16.66         0.95 o                         
  -6   7   2         35.60         39.18         1.20 o                         
  -5   7   2         86.36         85.84         1.66 o                         
  -4   7   2         67.08         57.51         1.01 o                         
  -3   7   2          0.31          0.00         0.24 o                         
  -2   7   2         56.80         46.01         0.69 o                         
  -1   7   2         27.51         26.68         0.44 o                         
   0   7   2          0.79          0.31         0.17 o                         
   1   7   2         23.75         19.72         0.59 o                         
   2   7   2          5.75         11.30         0.29 o                         
   3   7   2          0.25          0.57         0.17 o                         
   4   7   2        498.59        449.75         4.13 o                         
   5   7   2          0.16          0.30         0.20 o                         
   6   7   2        541.52        538.31         4.45 o                         
   7   7   2        181.48        179.04         1.84 o                         
   8   7   2         27.32         27.67         0.62 o                         
   9   7   2          4.16          4.20         0.37 o                         
  10   7   2        105.29        104.89         2.20 o                         
  11   7   2         49.56         48.40         1.34 o                         
  12   7   2          0.74          0.49         0.75 o                         
  13   7   2          9.73          9.74         1.32 o                         
  -8   8   2         18.44         23.26         3.50 o                         
  -7   8   2         30.46         35.82         1.33 o                         
  -6   8   2         10.52          9.67         0.82 o                         
  -5   8   2        198.88        195.15         3.17 o                         
  -4   8   2         10.39          7.33         0.56 o                         
  -3   8   2        200.41        176.04         2.12 o                         
  -2   8   2        151.56        133.23         1.55 o                         
  -1   8   2        418.75        368.29         3.02 o                         
   0   8   2         19.51         15.45         0.39 o                         
   1   8   2       1265.95       1193.92         9.56 o                         
   2   8   2         88.97         85.27         1.14 o                         
   3   8   2        358.04        348.58         4.64 o                         
   4   8   2       1177.17       1074.68        10.75 o                         
   5   8   2         79.16         74.99         1.04 o                         
   6   8   2         12.35         14.05         0.66 o                         
   7   8   2         53.92         55.23         1.12 o                         
   8   8   2          1.85          1.29         0.21 o                         
   9   8   2         81.79         84.23         1.75 o                         
  10   8   2         86.25         88.27         1.97 o                         
  11   8   2         25.76         30.60         1.16 o                         
  12   8   2         10.77         10.12         0.85 o                         
  13   8   2         31.11         32.26         2.66 o                         
  -6   9   2          4.92          5.77         0.88 o                         
  -5   9   2         98.65         92.28         2.37 o                         
  -4   9   2         31.43         28.34         1.18 o                         
  -3   9   2          3.61          2.99         0.49 o                         
  -2   9   2        159.59        155.97         2.35 o                         
  -1   9   2          0.09          0.12         0.34 o                         
   0   9   2         52.47         58.31         0.84 o                         
   1   9   2        117.82        117.97         1.42 o                         
   2   9   2        100.23         97.05         1.37 o                         
   3   9   2        351.95        360.14         4.09 o                         
   4   9   2          0.57          1.26         0.35 o                         
   5   9   2        108.63        109.10         2.16 o                         
   6   9   2        123.32        119.07         1.56 o                         
   7   9   2         29.84         28.23         0.92 o                         
   8   9   2         71.80         73.76         1.76 o                         
   9   9   2         11.36         10.40         0.74 o                         
  10   9   2          0.00          0.16         0.61 o                         
  11   9   2          0.02          0.11         0.63 o                         
  12   9   2          8.22          7.73         0.93 o                         
  -5  10   2         20.15         25.06         1.80 o                         
  -4  10   2         27.54         22.78         1.01 o                         
  -3  10   2        102.87        111.84         1.90 o                         
  -2  10   2        107.35        104.49         1.97 o                         
  -1  10   2         18.01         16.61         0.69 o                         
   0  10   2        178.29        171.98         2.35 o                         
   1  10   2         29.20         28.75         0.65 o                         
   2  10   2          3.03          4.41         0.36 o                         
   3  10   2        114.12        120.20         1.65 o                         
   4  10   2          8.50          8.37         0.45 o                         
   5  10   2         32.54         39.12         0.95 o                         
   6  10   2         12.19         10.34         0.62 o                         
   7  10   2        144.54        141.47         2.36 o                         
   8  10   2         52.47         54.80         2.31 o                         
   9  10   2         14.19         12.27         0.70 o                         
  10  10   2          6.87          6.38         0.77 o                         
  11  10   2         18.21         19.84         3.42 o                         
  12  10   2         20.07         20.61         1.60 o                         
  -4  11   2        142.48        153.25         7.92 o                         
  -3  11   2        686.09        731.49         9.28 o                         
  -2  11   2         59.60         57.86         1.93 o                         
  -1  11   2          2.76          4.53         0.58 o                         
   0  11   2         70.66         69.16         1.21 o                         
   1  11   2        169.72        169.30         1.85 o                         
   2  11   2          0.36          0.27         0.37 o                         
   3  11   2         60.60         67.97         1.22 o                         
   4  11   2        311.93        348.16         4.34 o                         
   5  11   2          8.30          9.72         0.56 o                         
   6  11   2          4.16          3.50         0.55 o                         
   7  11   2         28.76         32.55         1.03 o                         
   8  11   2          1.16          1.54         0.52 o                         
   9  11   2          0.02         -1.00         0.78 o                         
  10  11   2          1.31          1.99         0.98 o                         
  11  11   2         27.77         25.96         2.09 o                         
  12  11   2         34.52         36.64         3.08 o                         
  -2  12   2          2.61          5.13         1.15 o                         
  -1  12   2         11.70          9.30         0.76 o                         
   0  12   2         12.39         13.99         0.88 o                         
   1  12   2         26.28         30.48         0.90 o                         
   2  12   2          0.60          1.14         0.43 o                         
   3  12   2          7.22          9.78         0.58 o                         
   4  12   2          9.05         10.57         0.64 o                         
   5  12   2          2.51          1.92         0.46 o                         
   6  12   2          8.07          8.41         0.60 o                         
   7  12   2         15.45         13.57         0.98 o                         
   8  12   2         34.62         32.87         1.22 o                         
   9  12   2         87.41         81.04         2.28 o                         
  10  12   2         28.36         32.55         2.28 o                         
   0  13   2          0.85          0.52         1.20 o                         
   1  13   2          0.00          0.17         0.66 o                         
   2  13   2         38.28         38.21         1.07 o                         
   3  13   2         20.66         16.47         0.74 o                         
   4  13   2         15.33         15.42         0.77 o                         
   5  13   2         16.30         14.99         0.71 o                         
   6  13   2         31.46         33.91         1.08 o                         
   7  13   2         25.60         22.42         0.89 o                         
   8  13   2         31.82         32.15         1.63 o                         
   9  13   2          0.60          1.05         2.00 o                         
   3  14   2          0.72          0.20         1.47 o                         
   4  14   2          6.95          3.70         0.98 o                         
   5  14   2         10.61         11.17         1.15 o                         
   6  14   2         45.88         48.64         1.83 o                         
   7  14   2         14.13         16.11         1.69 o                         
  -8 -13   3         17.94         21.89         3.15 o                         
  -7 -13   3         19.42         16.73         1.66 o                         
  -6 -13   3        141.78        136.39         5.47 o                         
  -5 -13   3          6.17          5.30         0.75 o                         
  -4 -13   3        127.50        137.68         2.71 o                         
  -3 -13   3          3.19          5.34         1.11 o                         
  -2 -13   3          8.09         10.88         1.60 o                         
  -1 -13   3         12.85         13.88         1.70 o                         
 -10 -12   3         27.91         25.85         3.26 o                         
  -9 -12   3         74.32         81.59         2.64 o                         
  -8 -12   3         23.79         23.33         1.31 o                         
  -7 -12   3         55.87         58.97         1.61 o                         
  -6 -12   3          5.86          4.89         0.62 o                         
  -5 -12   3          0.01         -0.16         0.61 o                         
  -4 -12   3        434.08        451.79         5.65 o                         
  -3 -12   3          1.78          1.45         0.53 o                         
  -2 -12   3         37.25         32.30         1.04 o                         
  -1 -12   3          0.08          0.39         0.51 o                         
   0 -12   3         27.55         27.20         1.40 o                         
 -11 -11   3          1.20          0.42         1.58 o                         
 -10 -11   3          0.01         -0.42         0.90 o                         
  -9 -11   3         20.11         20.24         1.32 o                         
  -8 -11   3         18.46         22.29         1.36 o                         
  -7 -11   3        105.31        114.49         2.36 o                         
  -6 -11   3         14.78         14.83         0.71 o                         
  -5 -11   3          0.43          0.72         0.49 o                         
  -4 -11   3          0.51          0.45         0.46 o                         
  -3 -11   3          1.41          0.01         0.42 o                         
  -2 -11   3         14.54         14.88         0.65 o                         
  -1 -11   3          3.87          4.13         0.48 o                         
   0 -11   3         72.02         77.93         1.42 o                         
   1 -11   3          1.67          1.14         0.56 o                         
   2 -11   3         59.98         65.93         1.72 o                         
   3 -11   3         19.38         18.95         3.05 o                         
 -11 -10   3         30.92         28.63         1.39 o                         
 -10 -10   3        129.54        130.36         2.84 o                         
  -9 -10   3         43.03         39.44         1.85 o                         
  -8 -10   3         13.94         16.85         1.15 o                         
  -7 -10   3          0.14          1.29         0.72 o                         
  -6 -10   3        233.29        230.60         3.32 o                         
  -5 -10   3          6.60          5.35         0.44 o                         
  -4 -10   3         16.53         16.48         0.57 o                         
  -3 -10   3        183.35        192.37         2.57 o                         
  -2 -10   3          4.40          4.25         0.44 o                         
  -1 -10   3         21.23         23.46         0.72 o                         
   0 -10   3          4.40          3.78         0.45 o                         
   1 -10   3        102.85        117.67         1.83 o                         
   2 -10   3          0.39          0.27         0.53 o                         
   3 -10   3          9.18          8.14         0.74 o                         
   4 -10   3          5.47          5.78         0.87 o                         
   5 -10   3          2.14          1.75         2.52 o                         
 -11  -9   3          2.08          1.54         0.77 o                         
 -10  -9   3          0.07          0.47         0.71 o                         
  -9  -9   3        128.92        133.45         2.47 o                         
  -8  -9   3        117.67        120.75         3.35 o                         
  -7  -9   3        107.82        117.09         2.28 o                         
  -6  -9   3         48.31         52.47         1.46 o                         
  -5  -9   3         73.70         72.09         1.10 o                         
  -4  -9   3        103.72        100.37         1.30 o                         
  -3  -9   3         21.34         18.62         0.50 o                         
  -2  -9   3         17.91         17.80         0.41 o                         
  -1  -9   3          0.09         -0.14         0.24 o                         
   0  -9   3          5.86          3.42         0.28 o                         
   1  -9   3          6.84          7.67         0.44 o                         
   2  -9   3         35.53         37.67         1.00 o                         
   3  -9   3         91.52         94.22         1.80 o                         
   4  -9   3         60.15         63.90         1.63 o                         
   5  -9   3          2.82          1.82         0.72 o                         
   6  -9   3         11.80         19.13         3.50 o                         
 -12  -8   3          1.58          0.96         1.12 o                         
 -11  -8   3         25.48         25.03         1.36 o                         
 -10  -8   3         16.86         14.29         0.72 o                         
  -9  -8   3        220.34        212.20         4.02 o                         
  -8  -8   3         20.20         21.66         0.76 o                         
  -7  -8   3          0.37          0.08         0.35 o                         
  -6  -8   3         54.41         48.05         0.94 o                         
  -5  -8   3         10.85         12.00         0.39 o                         
  -4  -8   3          2.17          1.88         0.28 o                         
  -3  -8   3        148.74        147.22         1.61 o                         
  -2  -8   3        881.98        851.24         7.09 o                         
  -1  -8   3         53.84         58.81         0.82 o                         
   0  -8   3         17.69         20.38         0.50 o                         
   1  -8   3        124.68        126.49         1.46 o                         
   2  -8   3         38.56         34.18         0.94 o                         
   3  -8   3          3.29          2.31         0.47 o                         
   4  -8   3          1.38          0.59         0.49 o                         
   5  -8   3          9.14          8.30         0.74 o                         
   6  -8   3         31.49         35.52         1.73 o                         
   7  -8   3         54.96         54.84         6.38 o                         
 -12  -7   3          0.96          0.68         1.13 o                         
 -11  -7   3         15.95         16.66         0.81 o                         
 -10  -7   3          3.22          3.17         0.47 o                         
  -9  -7   3          5.91          5.63         0.83 o                         
  -8  -7   3          1.10          0.56         0.38 o                         
  -7  -7   3          0.21          0.22         0.27 o                         
  -6  -7   3          9.16          6.73         0.35 o                         
  -5  -7   3        244.34        228.28         2.19 o                         
  -4  -7   3        206.46        202.30         2.03 o                         
  -3  -7   3        232.09        200.04         2.09 o                         
  -2  -7   3         26.16         20.74         0.42 o                         
  -1  -7   3       2292.48       2235.13        20.83 o                         
   0  -7   3       2610.50       2495.48        19.92 o                         
   1  -7   3        231.13        227.26         2.08 o                         
   2  -7   3        194.65        180.99         2.40 o                         
   3  -7   3        199.85        172.94         1.94 o                         
   4  -7   3         51.25         54.96         1.54 o                         
   5  -7   3          4.67          4.01         0.49 o                         
   6  -7   3          0.30          0.30         0.56 o                         
   7  -7   3         13.31         11.05         0.94 o                         
   8  -7   3         25.47         24.49         3.31 o                         
 -13  -6   3         11.94         11.66         2.59 o                         
 -12  -6   3          3.59          5.95         1.11 o                         
 -11  -6   3         42.26         45.00         1.39 o                         
 -10  -6   3         16.06         15.30         0.88 o                         
  -9  -6   3          0.02          0.29         0.36 o                         
  -8  -6   3         20.65         18.11         0.51 o                         
  -7  -6   3        297.79        269.42         2.42 o                         
  -6  -6   3        272.70        225.90         2.16 o                         
  -5  -6   3          2.60          4.86         0.26 o                         
  -4  -6   3         69.98         66.62         0.73 o                         
  -3  -6   3         86.76         88.14         0.91 o                         
  -2  -6   3        101.90        100.78         0.87 o                         
  -1  -6   3       1545.70       1578.17        10.43 o                         
   0  -6   3        124.35        111.95         1.04 o                         
   1  -6   3        343.36        332.83         2.58 o                         
   2  -6   3         73.97         76.20         0.88 o                         
   3  -6   3          8.85         12.52         0.38 o                         
   4  -6   3         34.84         26.45         0.75 o                         
   5  -6   3         23.54         21.26         0.70 o                         
   6  -6   3         63.44         67.56         1.35 o                         
   7  -6   3          0.68         -0.11         0.64 o                         
   8  -6   3          0.53          0.62         0.67 o                         
   9  -6   3         12.45         11.77         1.93 o                         
 -13  -5   3         46.56         43.62         5.88 o                         
 -12  -5   3          2.55          3.62         0.97 o                         
 -11  -5   3        184.61        190.53         3.45 o                         
 -10  -5   3         89.66         92.66         1.74 o                         
  -9  -5   3        122.01        109.49         1.53 o                         
  -8  -5   3         24.35         26.06         0.55 o                         
  -7  -5   3          1.78          4.30         0.24 o                         
  -6  -5   3        162.12        150.62         1.44 o                         
  -5  -5   3        142.64        144.78         1.26 o                         
  -4  -5   3        255.05        242.90         1.91 o                         
  -3  -5   3          1.13          0.58         0.12 o                         
  -2  -5   3         20.17         30.85         0.44 o                         
  -1  -5   3        286.95        298.81         2.22 o                         
   0  -5   3        107.76        109.52         0.89 o                         
   1  -5   3         75.41         79.20         0.75 o                         
   2  -5   3        652.96        678.65         4.19 o                         
   3  -5   3         20.83         19.34         0.39 o                         
   4  -5   3        302.76        267.11         2.57 o                         
   5  -5   3         93.91         91.96         1.46 o                         
   6  -5   3         77.05         77.78         1.54 o                         
   7  -5   3          8.25          7.05         0.58 o                         
   8  -5   3        113.33        116.59         2.21 o                         
   9  -5   3          0.08          0.44         0.69 o                         
 -13  -4   3         31.60         28.97         3.22 o                         
 -12  -4   3          5.81          5.74         1.41 o                         
 -11  -4   3         19.38         17.79         0.99 o                         
 -10  -4   3         64.35         62.74         1.92 o                         
  -9  -4   3        164.12        152.06         2.23 o                         
  -8  -4   3        731.08        725.77         6.87 o                         
  -7  -4   3          2.56          2.24         0.23 o                         
  -6  -4   3         69.97         67.64         0.69 o                         
  -5  -4   3         34.13         41.82         0.44 o                         
  -4  -4   3        133.60        141.52         1.31 o                         
  -3  -4   3        222.08        235.81         1.84 o                         
  -2  -4   3        305.87        380.62         4.23 o                         
  -1  -4   3        327.42        345.46         1.74 o                         
   0  -4   3         14.03          9.57         0.23 o                         
   1  -4   3        308.95        308.68         2.32 o                         
   2  -4   3         11.30         14.06         0.24 o                         
   3  -4   3        303.73        283.09         1.97 o                         
   4  -4   3         17.32         24.28         0.39 o                         
   5  -4   3        260.22        290.37         2.99 o                         
   6  -4   3         65.70         66.89         0.85 o                         
   7  -4   3        306.38        319.39         3.67 o                         
   8  -4   3         72.36         76.77         1.76 o                         
   9  -4   3         34.33         33.65         1.26 o                         
  10  -4   3         42.74         53.43         1.85 o                         
  11  -4   3          0.21         -0.91         2.98 o                         
 -13  -3   3         16.77         18.21         2.87 o                         
 -12  -3   3          5.20          3.41         1.53 o                         
 -11  -3   3        333.33        332.75        11.38 o                         
 -10  -3   3       1142.45       1119.57        16.86 o                         
  -9  -3   3        984.11        931.26        12.83 o                         
  -8  -3   3         76.26         81.31         1.18 o                         
  -7  -3   3         29.08         34.03         0.63 o                         
  -6  -3   3        101.70        101.54         0.96 o                         
  -5  -3   3        518.90        491.68         3.37 o                         
  -4  -3   3        538.80        575.99         3.94 o                         
  -3  -3   3       4217.81       4652.87        32.66 o                         
  -2  -3   3        116.19        120.59         1.06 o                         
  -1  -3   3       1756.58       1946.95        17.12 o                         
   0  -3   3         98.55        101.39         1.23 o                         
   1  -3   3       1593.99       1713.96        10.41 o                         
   2  -3   3        672.81        690.67         4.82 o                         
   3  -3   3        477.44        492.77         3.11 o                         
   4  -3   3        227.71        235.23         2.03 o                         
   5  -3   3        104.98        109.03         1.12 o                         
   6  -3   3         91.93         95.02         1.13 o                         
   7  -3   3          4.69          3.20         0.36 o                         
   8  -3   3        103.34        108.46         1.74 o                         
   9  -3   3         85.34         91.78         2.23 o                         
  10  -3   3          5.44          4.71         0.89 o                         
  11  -3   3          9.23          8.37         1.87 o                         
 -13  -2   3          8.19          6.97         2.31 o                         
 -12  -2   3         29.29         28.58         3.08 o                         
 -11  -2   3          2.03          3.50         0.98 o                         
 -10  -2   3         51.49         45.21         2.81 o                         
  -9  -2   3         33.17         28.59         0.78 o                         
  -8  -2   3         43.98         31.14         0.75 o                         
  -7  -2   3        139.95        129.32         1.59 o                         
  -6  -2   3         70.42         72.71         0.84 o                         
  -5  -2   3        111.81        133.65         1.39 o                         
  -4  -2   3        210.70        246.67         1.74 o                         
  -3  -2   3       1025.17       1094.50         6.89 o                         
  -2  -2   3       2737.43       3007.28        21.11 o                         
  -1  -2   3        756.84        793.37         8.46 o                         
   0  -2   3       2414.35       2548.84        18.44 o                         
   1  -2   3        321.90        323.42         2.27 o                         
   2  -2   3        162.23        167.38         1.20 o                         
   3  -2   3          2.54          3.93         0.26 o                         
   4  -2   3          1.62          3.72         0.19 o                         
   5  -2   3         13.63         17.46         0.33 o                         
   6  -2   3         38.14         36.98         0.73 o                         
   7  -2   3        121.15        114.39         1.51 o                         
   8  -2   3         31.81         29.26         0.84 o                         
   9  -2   3          8.18          9.18         0.66 o                         
  10  -2   3         87.87         93.92         2.60 o                         
  11  -2   3         38.74         39.76         3.35 o                         
 -12  -1   3         26.46         22.49         2.15 o                         
 -11  -1   3         36.63         35.73         1.96 o                         
 -10  -1   3          2.94          2.68         0.61 o                         
  -9  -1   3          2.16          1.69         0.38 o                         
  -8  -1   3         15.85         24.38         1.20 o                         
  -7  -1   3         10.48          6.81         0.37 o                         
  -6  -1   3        546.46        541.99         3.66 o                         
  -5  -1   3        581.64        582.41         3.87 o                         
  -4  -1   3        214.32        232.33         1.74 o                         
  -3  -1   3       1894.69       2010.99        12.00 o                         
  -2  -1   3          9.33          5.52         0.12 o                         
  -1  -1   3         25.78         14.66         0.23 o                         
   0  -1   3          5.85          2.37         0.20 o                         
   1  -1   3         31.68         25.32         0.29 o                         
   2  -1   3         32.38         48.02         0.60 o                         
   3  -1   3         84.87         82.14         0.77 o                         
   4  -1   3       1044.68       1128.65         9.69 o                         
   5  -1   3        561.63        589.62         4.32 o                         
   6  -1   3         43.08         50.37         0.74 o                         
   7  -1   3         44.87         48.72         1.04 o                         
   8  -1   3         65.70         64.85         1.01 o                         
   9  -1   3         28.13         28.16         1.04 o                         
  10  -1   3         18.34         16.92         1.33 o                         
  11  -1   3          0.68          0.34         0.83 o                         
  12  -1   3          2.07          2.74         1.54 o                         
 -12   0   3         16.10         12.68         1.63 o                         
 -11   0   3         40.44         42.73         2.56 o                         
 -10   0   3          3.09          2.03         0.66 o                         
  -9   0   3          1.21          1.15         0.36 o                         
  -8   0   3          0.55          0.65         0.22 o                         
  -7   0   3         57.45         68.05         1.03 o                         
  -6   0   3         70.03         76.27         0.96 o                         
  -5   0   3        279.89        290.34         2.19 o                         
  -4   0   3        737.59        818.08         6.00 o                         
  -3   0   3       1162.18       1159.69         8.09 o                         
  -2   0   3        126.51        126.49         1.05 o                         
  -1   0   3       7431.97       7719.51        66.40 o                         
   0   0   3          0.15          0.60         0.13 o                         
   1   0   3       1952.43       2060.70        17.13 o                         
   2   0   3      24943.90      25681.18       184.77 o                         
   3   0   3        636.67        649.60         4.34 o                         
   4   0   3       2563.70       2823.47        20.54 o                         
   5   0   3       5675.07       5882.63        37.01 o                         
   6   0   3        292.40        316.58         2.42 o                         
   7   0   3          5.89          7.17         0.51 o                         
   8   0   3         15.66         13.88         0.48 o                         
   9   0   3        100.64         97.61         2.14 o                         
  10   0   3          0.00          0.84         0.77 o                         
  11   0   3         30.58         29.61         1.71 o                         
  12   0   3          0.16         -0.40         1.02 o                         
 -11   1   3          4.45          4.55         1.93 o                         
 -10   1   3          0.45         -0.02         0.62 o                         
  -9   1   3         19.53         18.35         0.78 o                         
  -8   1   3         66.07         65.30         1.14 o                         
  -7   1   3          0.18          0.58         0.31 o                         
  -6   1   3         16.55         17.98         0.43 o                         
  -5   1   3         64.99         77.35         0.76 o                         
  -4   1   3          3.84          1.00         0.14 o                         
  -3   1   3       2692.04       2741.20        17.37 o                         
  -2   1   3          1.69          0.41         0.11 o                         
  -1   1   3        504.28        526.18         4.70 o                         
   0   1   3        134.13        156.09         2.41 o                         
   1   1   3       6813.14       6955.95        75.71 o                         
   2   1   3       1262.65       1274.10        12.34 o                         
   3   1   3       4735.24       5089.45        36.60 o                         
   4   1   3        436.68        436.67         3.19 o                         
   5   1   3        922.01        969.53         8.07 o                         
   6   1   3         34.17         30.50         0.49 o                         
   7   1   3         94.22         96.46         1.28 o                         
   8   1   3        197.05        204.44         2.24 o                         
   9   1   3        205.18        206.03         2.37 o                         
  10   1   3         42.78         45.90         2.95 o                         
  11   1   3         21.31         21.95         1.36 o                         
  12   1   3          3.79          3.51         0.94 o                         
  13   1   3          0.61          0.91         1.58 o                         
 -11   2   3          1.21          2.14         1.79 o                         
 -10   2   3         76.36         82.44         2.91 o                         
  -9   2   3         62.83         64.66         1.74 o                         
  -8   2   3         63.93         66.05         1.50 o                         
  -7   2   3        107.45        104.88         1.45 o                         
  -6   2   3          3.22          6.75         0.35 o                         
  -5   2   3        285.40        301.28         2.50 o                         
  -4   2   3          0.00          0.38         0.10 o                         
  -3   2   3          1.39          0.63         0.13 o                         
  -2   2   3       1649.52       1732.33        10.75 o                         
  -1   2   3       1043.60       1093.59         6.98 o                         
   0   2   3        528.25        568.82         5.24 o                         
   1   2   3        937.44       1083.21        12.85 o                         
   2   2   3       5707.51       6148.21        62.63 o                         
   3   2   3        218.74        235.45         2.29 o                         
   4   2   3         75.09        104.28         1.56 o                         
   5   2   3        980.99       1046.35         7.94 o                         
   6   2   3        340.04        369.28         2.73 o                         
   7   2   3         35.72         31.65         0.63 o                         
   8   2   3         53.32         53.05         1.11 o                         
   9   2   3         57.39         58.00         1.14 o                         
  10   2   3        160.57        156.80         6.33 o                         
  11   2   3         33.89         31.32         1.58 o                         
  12   2   3         35.10         33.62         1.88 o                         
  13   2   3          5.18          3.36         1.72 o                         
 -11   3   3          5.36          6.38         2.91 o                         
 -10   3   3          9.15         11.23         1.13 o                         
  -9   3   3          4.03          3.81         0.65 o                         
  -8   3   3          8.91          7.34         0.64 o                         
  -7   3   3         82.08         74.70         1.15 o                         
  -6   3   3         40.29         42.82         1.24 o                         
  -5   3   3        751.40        777.77         9.12 o                         
  -4   3   3         13.79         22.79         0.43 o                         
  -3   3   3        658.96        653.50         4.04 o                         
  -2   3   3        204.50        212.66         1.97 o                         
  -1   3   3        438.08        438.60         2.82 o                         
   0   3   3        548.14        556.29         4.01 o                         
   1   3   3        617.79        615.79         5.06 o                         
   2   3   3        922.82       1013.62        10.47 o                         
   3   3   3          0.84          2.19         0.12 o                         
   4   3   3         14.33         15.98         0.30 o                         
   5   3   3         55.50         69.38         0.77 o                         
   6   3   3        311.67        312.40         2.53 o                         
   7   3   3         58.75         54.26         0.91 o                         
   8   3   3          1.57          1.54         0.30 o                         
   9   3   3          4.56          4.88         0.41 o                         
  10   3   3        343.70        338.38         4.93 o                         
  11   3   3         44.44         40.28         2.64 o                         
  12   3   3         19.36         18.14         1.43 o                         
  13   3   3        104.43        113.84         4.40 o                         
 -10   4   3          8.69          6.99         0.85 o                         
  -9   4   3         27.32         26.71         1.63 o                         
  -8   4   3         26.21         26.47         1.02 o                         
  -7   4   3        191.81        191.84         2.99 o                         
  -6   4   3        344.58        350.72         4.89 o                         
  -5   4   3        394.69        383.01         4.60 o                         
  -4   4   3        190.99        201.33         1.79 o                         
  -3   4   3        201.76        212.73         1.80 o                         
  -2   4   3         18.50         11.84         0.23 o                         
  -1   4   3        662.41        683.22        11.46 o                         
   0   4   3         52.15         36.35         0.44 o                         
   1   4   3        816.57        961.38         7.32 o                         
   2   4   3       1006.09       1142.73         9.32 o                         
   3   4   3        692.98        800.15         7.50 o                         
   4   4   3        199.00        218.17         1.87 o                         
   5   4   3         58.10         63.11         0.81 o                         
   6   4   3          0.18          0.48         0.15 o                         
   7   4   3        524.93        543.47         5.67 o                         
   8   4   3         59.19         60.00         1.04 o                         
   9   4   3         23.50         25.97         0.75 o                         
  10   4   3         10.16         10.32         0.68 o                         
  11   4   3          0.44          1.08         0.50 o                         
  12   4   3         33.53         33.40         1.65 o                         
  13   4   3        147.05        143.22         4.99 o                         
 -10   5   3         36.37         43.01         2.78 o                         
  -9   5   3          4.49          3.87         0.87 o                         
  -8   5   3        154.52        158.58         2.72 o                         
  -7   5   3          0.80          0.34         0.47 o                         
  -6   5   3         33.29         30.94         1.13 o                         
  -5   5   3        193.20        171.40         2.26 o                         
  -4   5   3         19.80         18.46         0.38 o                         
  -3   5   3         12.26         11.74         0.29 o                         
  -2   5   3         32.55         35.79         0.51 o                         
  -1   5   3        452.09        459.26         3.10 o                         
   0   5   3        903.72       1027.81         7.36 o                         
   1   5   3        218.94        225.68         1.48 o                         
   2   5   3         10.36         14.52         0.29 o                         
   3   5   3        441.06        471.05         3.87 o                         
   4   5   3        858.69        883.27         6.63 o                         
   5   5   3        270.40        269.03         2.40 o                         
   6   5   3          0.63          0.76         0.15 o                         
   7   5   3         24.19         27.76         0.54 o                         
   8   5   3         13.30         13.85         0.61 o                         
   9   5   3          0.00         -0.33         0.41 o                         
  10   5   3          8.41          9.24         0.83 o                         
  11   5   3         41.03         39.77         1.28 o                         
  12   5   3          0.17          0.60         0.89 o                         
  13   5   3          3.25          6.88         1.07 o                         
  -9   6   3          6.70          6.10         2.07 o                         
  -8   6   3         96.58         92.21         2.04 o                         
  -7   6   3          0.57          1.47         0.56 o                         
  -6   6   3         18.02         19.14         0.80 o                         
  -5   6   3          3.22          3.59         0.47 o                         
  -4   6   3         65.37         64.88         0.97 o                         
  -3   6   3          0.00          0.24         0.20 o                         
  -2   6   3        112.26        110.07         1.17 o                         
  -1   6   3         56.71         46.47         0.56 o                         
   0   6   3        547.45        515.90         3.49 o                         
   1   6   3         11.67         14.41         0.32 o                         
   2   6   3          1.81          7.92         0.25 o                         
   3   6   3         89.18         72.33         0.81 o                         
   4   6   3        101.03        115.96         1.11 o                         
   5   6   3         34.68         33.74         0.49 o                         
   6   6   3         33.85         29.73         0.52 o                         
   7   6   3         77.18         79.30         1.04 o                         
   8   6   3         20.11         21.65         0.80 o                         
   9   6   3         36.61         34.30         0.88 o                         
  10   6   3        133.57        135.31         2.48 o                         
  11   6   3         58.77         65.75         1.64 o                         
  12   6   3         19.72         17.74         1.19 o                         
  13   6   3          5.15          5.16         0.95 o                         
  -8   7   3          1.75          1.55         0.88 o                         
  -7   7   3          8.71          7.12         0.66 o                         
  -6   7   3         23.11         24.68         0.95 o                         
  -5   7   3         16.02         16.70         0.65 o                         
  -4   7   3          3.10          2.86         0.31 o                         
  -3   7   3          0.42          0.18         0.24 o                         
  -2   7   3         28.60         29.25         0.54 o                         
  -1   7   3        151.97        106.54         1.06 o                         
   0   7   3         89.98         73.80         0.80 o                         
   1   7   3         83.85         89.82         0.93 o                         
   2   7   3         60.54         58.80         0.76 o                         
   3   7   3        137.51        130.95         1.35 o                         
   4   7   3        540.55        531.02         5.02 o                         
   5   7   3       1092.26       1053.73         7.46 o                         
   6   7   3        193.15        170.40         1.47 o                         
   7   7   3        805.77        796.54         6.55 o                         
   8   7   3       1662.26       1622.70        15.49 o                         
   9   7   3        981.64        984.81         9.87 o                         
  10   7   3        275.34        268.75         4.12 o                         
  11   7   3        112.32        119.85         2.25 o                         
  12   7   3         14.08         16.18         1.12 o                         
  13   7   3          0.42         -0.38         1.09 o                         
  -7   8   3         73.96         79.69         1.82 o                         
  -6   8   3          2.02          1.55         0.58 o                         
  -5   8   3          0.51          1.13         0.51 o                         
  -4   8   3         58.70         56.51         1.28 o                         
  -3   8   3          2.25          2.79         0.36 o                         
  -2   8   3          1.65          1.99         0.31 o                         
  -1   8   3        412.97        324.12         2.64 o                         
   0   8   3          5.23          3.79         0.23 o                         
   1   8   3       1357.77       1200.45         9.84 o                         
   2   8   3         29.30         29.41         0.76 o                         
   3   8   3        509.81        481.75         4.90 o                         
   4   8   3         73.22         60.24         0.90 o                         
   5   8   3        109.93        103.88         1.25 o                         
   6   8   3        554.98        539.60         4.71 o                         
   7   8   3        330.74        330.93         3.31 o                         
   8   8   3         97.75         94.70         1.63 o                         
   9   8   3          3.92          4.31         0.42 o                         
  10   8   3          0.79          0.76         0.51 o                         
  11   8   3         14.82         13.63         0.84 o                         
  12   8   3         11.64         11.35         0.92 o                         
  13   8   3         51.96         47.42         2.58 o                         
  -6   9   3          1.72          0.35         0.73 o                         
  -5   9   3          0.93          0.17         0.61 o                         
  -4   9   3         32.74         35.51         1.00 o                         
  -3   9   3         35.94         30.76         0.90 o                         
  -2   9   3        209.54        192.75         3.40 o                         
  -1   9   3        241.37        232.05         2.98 o                         
   0   9   3         12.98          8.26         0.41 o                         
   1   9   3          1.19          2.65         0.28 o                         
   2   9   3         58.40         67.61         1.07 o                         
   3   9   3        291.64        283.84         3.27 o                         
   4   9   3         20.05         20.00         0.63 o                         
   5   9   3          8.95          7.45         0.43 o                         
   6   9   3         34.00         35.77         0.73 o                         
   7   9   3        182.11        180.54         2.62 o                         
   8   9   3        119.39        114.14         2.08 o                         
   9   9   3        332.56        327.78         4.27 o                         
  10   9   3         13.07         13.73         0.85 o                         
  11   9   3          1.47          1.61         0.69 o                         
  12   9   3         54.94         62.54         1.68 o                         
  13   9   3         32.39         30.44         2.70 o                         
  -5  10   3         36.07         36.68         2.02 o                         
  -4  10   3        106.65        110.93         2.28 o                         
  -3  10   3         85.94         85.66         1.61 o                         
  -2  10   3          1.66          2.04         0.53 o                         
  -1  10   3         36.25         31.35         1.38 o                         
   0  10   3         34.22         30.76         0.88 o                         
   1  10   3        116.93        107.75         1.46 o                         
   2  10   3        138.56        129.39         1.51 o                         
   3  10   3         13.95         11.05         0.47 o                         
   4  10   3         10.05          9.66         0.51 o                         
   5  10   3          6.21          6.45         0.52 o                         
   6  10   3        108.25        103.87         1.56 o                         
   7  10   3         20.78         22.06         0.81 o                         
   8  10   3        142.99        153.15         2.56 o                         
   9  10   3          0.68          0.41         0.46 o                         
  10  10   3          0.27          0.08         0.66 o                         
  11  10   3         14.71         15.57         1.06 o                         
  12  10   3         29.04         31.74         2.19 o                         
  -3  11   3        128.11        132.41         2.56 o                         
  -2  11   3        323.04        311.44         5.11 o                         
  -1  11   3        233.80        240.09         3.79 o                         
   0  11   3        171.24        164.21         2.46 o                         
   1  11   3         45.13         43.88         0.81 o                         
   2  11   3          3.13          3.54         0.40 o                         
   3  11   3         83.94         73.16         1.31 o                         
   4  11   3        603.69        639.55         6.89 o                         
   5  11   3         10.21         11.74         0.59 o                         
   6  11   3        158.62        161.00         2.88 o                         
   7  11   3         53.67         58.58         1.39 o                         
   8  11   3         45.74         50.20         1.29 o                         
   9  11   3          4.14          2.30         0.67 o                         
  10  11   3         19.13         20.32         2.20 o                         
  11  11   3         56.76         53.26         2.91 o                         
  12  11   3         25.81         26.59         2.66 o                         
  -2  12   3         48.68         41.84         2.31 o                         
  -1  12   3         26.43         30.62         1.09 o                         
   0  12   3          0.56         -0.04         0.58 o                         
   1  12   3          1.25          1.32         0.46 o                         
   2  12   3          0.48          0.09         0.45 o                         
   3  12   3        194.65        218.68         2.71 o                         
   4  12   3         15.00         11.49         0.62 o                         
   5  12   3        122.31        136.94         2.01 o                         
   6  12   3         19.76         23.05         0.84 o                         
   7  12   3          4.17          4.93         0.63 o                         
   8  12   3          5.81          6.99         0.76 o                         
   9  12   3          0.01         -0.94         0.94 o                         
  10  12   3         38.09         36.71         2.04 o                         
   0  13   3          0.78          0.33         0.91 o                         
   1  13   3          2.87          1.02         0.79 o                         
   2  13   3         34.95         36.81         1.01 o                         
   3  13   3         10.65          9.81         0.64 o                         
   4  13   3         20.19         21.29         0.84 o                         
   5  13   3         10.50          9.80         0.68 o                         
   6  13   3          5.74          4.80         0.62 o                         
   7  13   3          1.12          0.60         0.57 o                         
   8  13   3         14.75         12.21         1.01 o                         
   9  13   3         20.27         23.54         2.87 o                         
   3  14   3         10.96         10.23         1.63 o                         
   4  14   3         38.95         39.39         1.39 o                         
   5  14   3         20.46         15.47         1.37 o                         
   6  14   3         32.85         35.60         1.97 o                         
   7  14   3         25.33         17.97         2.21 o                         
  -7 -13   4         45.35         43.50         2.90 o                         
  -6 -13   4          3.91          3.46         3.07 o                         
  -5 -13   4         13.12         11.03         3.03 o                         
  -4 -13   4         16.87         16.73         1.45 o                         
  -3 -13   4        122.29        146.67         3.98 o                         
  -2 -13   4         20.01         21.96         3.26 o                         
 -10 -12   4          1.50          0.67         2.17 o                         
  -9 -12   4          2.27          0.32         2.28 o                         
  -8 -12   4         28.42         28.10         1.36 o                         
  -7 -12   4         11.01         12.31         0.86 o                         
  -6 -12   4         11.12         12.01         0.84 o                         
  -5 -12   4         96.88         98.00         2.24 o                         
  -4 -12   4          0.98          1.35         0.60 o                         
  -3 -12   4         46.10         42.96         1.20 o                         
  -2 -12   4         41.56         41.77         1.42 o                         
  -1 -12   4          0.16          0.09         0.51 o                         
   0 -12   4         49.84         44.20         1.67 o                         
 -11 -11   4         57.81         62.88         5.45 o                         
 -10 -11   4         15.71         14.21         1.37 o                         
  -9 -11   4         83.90         82.79         2.43 o                         
  -8 -11   4         56.90         59.61         2.01 o                         
  -7 -11   4        125.12        133.65         3.87 o                         
  -6 -11   4         61.96         63.70         1.37 o                         
  -5 -11   4         14.46         18.21         0.84 o                         
  -4 -11   4          2.69          2.96         0.49 o                         
  -3 -11   4         32.35         33.50         0.90 o                         
  -2 -11   4         18.80         18.44         0.71 o                         
  -1 -11   4         15.49         14.76         0.73 o                         
   0 -11   4         50.88         58.70         1.62 o                         
   1 -11   4         12.56         11.30         0.81 o                         
   2 -11   4          0.00          0.36         0.76 o                         
   3 -11   4         66.95         54.64         4.69 o                         
 -11 -10   4        118.33        112.55         4.52 o                         
 -10 -10   4         23.87         27.57         1.33 o                         
  -9 -10   4         75.77         77.59         2.10 o                         
  -8 -10   4        142.47        156.94         4.15 o                         
  -7 -10   4         12.91         11.04         0.80 o                         
  -6 -10   4        724.03        732.59        10.20 o                         
  -5 -10   4         55.28         52.66         1.27 o                         
  -4 -10   4         13.05         14.54         0.70 o                         
  -3 -10   4         19.77         18.43         0.69 o                         
  -2 -10   4         34.14         31.61         0.82 o                         
  -1 -10   4        112.16        112.39         1.68 o                         
   0 -10   4        159.19        165.98         2.36 o                         
   1 -10   4          1.58          1.63         0.49 o                         
   2 -10   4         91.34         90.70         1.72 o                         
   3 -10   4          2.37          2.86         0.76 o                         
   4 -10   4          0.00         -0.01         1.18 o                         
   5 -10   4         30.96         33.45         3.99 o                         
 -12  -9   4          2.21          2.35         2.24 o                         
 -11  -9   4         11.13         12.37         1.03 o                         
 -10  -9   4          9.59          8.96         0.77 o                         
  -9  -9   4        111.17        115.88         2.27 o                         
  -8  -9   4          2.96          2.64         0.56 o                         
  -7  -9   4          2.90          1.84         0.59 o                         
  -6  -9   4          0.05         -0.36         0.52 o                         
  -5  -9   4         49.25         48.75         1.49 o                         
  -4  -9   4        403.98        407.20         5.28 o                         
  -3  -9   4          4.50          3.52         0.28 o                         
  -2  -9   4         10.40          9.75         0.46 o                         
  -1  -9   4          1.50          2.39         0.31 o                         
   0  -9   4         32.31         34.04         0.99 o                         
   1  -9   4         13.93         12.53         0.55 o                         
   2  -9   4         21.82         18.24         0.87 o                         
   3  -9   4          9.09          9.48         0.75 o                         
   4  -9   4         10.45          9.32         0.82 o                         
   5  -9   4         20.82         20.01         1.17 o                         
   6  -9   4         44.05         46.06         4.80 o                         
 -12  -8   4         10.45          9.50         1.46 o                         
 -11  -8   4          5.68          5.12         0.87 o                         
 -10  -8   4          0.98          0.77         0.57 o                         
  -9  -8   4         10.79         10.55         1.04 o                         
  -8  -8   4         64.16         58.27         1.38 o                         
  -7  -8   4        117.33        127.31         2.28 o                         
  -6  -8   4         15.39          9.11         0.58 o                         
  -5  -8   4         29.80         28.31         0.75 o                         
  -4  -8   4         24.26         19.93         0.82 o                         
  -3  -8   4         16.54         14.42         0.37 o                         
  -2  -8   4        127.41        121.43         1.27 o                         
  -1  -8   4        165.36        180.59         1.89 o                         
   0  -8   4        288.66        297.74         3.10 o                         
   1  -8   4        153.06        147.41         1.93 o                         
   2  -8   4          9.92         10.81         0.58 o                         
   3  -8   4         24.49         24.80         0.83 o                         
   4  -8   4         47.59         50.45         1.19 o                         
   5  -8   4          3.38          2.89         0.73 o                         
   6  -8   4         10.69         12.52         0.99 o                         
   7  -8   4          0.40          2.77         2.59 o                         
 -12  -7   4          1.27          0.11         1.14 o                         
 -11  -7   4          0.33          0.18         0.71 o                         
 -10  -7   4          0.11         -0.13         0.48 o                         
  -9  -7   4          1.95          0.95         0.51 o                         
  -8  -7   4         63.97         53.03         1.14 o                         
  -7  -7   4        119.00        105.62         1.52 o                         
  -6  -7   4        154.11        120.39         1.66 o                         
  -5  -7   4         26.99         31.40         0.63 o                         
  -4  -7   4          7.92         11.86         0.46 o                         
  -3  -7   4          8.98         14.46         0.52 o                         
  -2  -7   4          1.23          2.21         0.24 o                         
  -1  -7   4       1020.71        995.33         8.70 o                         
   0  -7   4         26.14         25.43         0.51 o                         
   1  -7   4          5.82          4.29         0.25 o                         
   2  -7   4          0.02          0.61         0.28 o                         
   3  -7   4        231.21        234.81         2.73 o                         
   4  -7   4          8.45          5.82         0.48 o                         
   5  -7   4          3.08          2.51         0.49 o                         
   6  -7   4          5.42          7.24         0.74 o                         
   7  -7   4         42.43         40.71         1.69 o                         
   8  -7   4          0.08          2.45         1.79 o                         
 -12  -6   4          1.37          3.40         1.12 o                         
 -11  -6   4         64.82         67.70         2.56 o                         
 -10  -6   4        178.92        172.72         3.01 o                         
  -9  -6   4         12.28         10.26         0.56 o                         
  -8  -6   4          2.16          1.67         0.33 o                         
  -7  -6   4        208.73        169.75         1.80 o                         
  -6  -6   4         60.74         69.84         1.03 o                         
  -5  -6   4         10.92          8.14         0.38 o                         
  -4  -6   4        101.72        108.11         1.11 o                         
  -3  -6   4          0.44          0.70         0.13 o                         
  -2  -6   4        450.43        442.70         2.99 o                         
  -1  -6   4        554.00        534.44         4.04 o                         
   0  -6   4         40.21         40.10         0.54 o                         
   1  -6   4        780.98        751.53         5.59 o                         
   2  -6   4         26.48         28.60         0.56 o                         
   3  -6   4        385.74        359.71         3.29 o                         
   4  -6   4         54.36         55.55         1.00 o                         
   5  -6   4          1.52          1.05         0.40 o                         
   6  -6   4         33.95         27.62         0.85 o                         
   7  -6   4         42.25         42.69         1.28 o                         
   8  -6   4         41.17         38.02         1.65 o                         
 -13  -5   4          6.64          6.62         2.14 o                         
 -12  -5   4          4.26          6.10         1.17 o                         
 -11  -5   4         45.31         39.57         1.97 o                         
 -10  -5   4          9.73          8.73         0.64 o                         
  -9  -5   4         67.79         60.64         1.19 o                         
  -8  -5   4        255.50        239.60         2.34 o                         
  -7  -5   4        142.06        140.09         1.28 o                         
  -6  -5   4          0.06          0.01         0.19 o                         
  -5  -5   4          5.87          5.09         0.22 o                         
  -4  -5   4         95.06        111.76         1.10 o                         
  -3  -5   4         35.40         30.15         0.47 o                         
  -2  -5   4        489.43        531.55         4.20 o                         
  -1  -5   4        663.04        698.38         4.99 o                         
   0  -5   4          9.90          6.68         0.20 o                         
   1  -5   4        254.35        266.50         2.04 o                         
   2  -5   4         21.98         32.51         0.58 o                         
   3  -5   4         55.39         41.36         0.61 o                         
   4  -5   4          6.05          3.92         0.33 o                         
   5  -5   4         38.38         36.79         0.78 o                         
   6  -5   4          6.64          8.80         0.56 o                         
   7  -5   4         12.56         11.82         0.68 o                         
   8  -5   4         10.23          9.81         0.79 o                         
   9  -5   4          1.18          2.33         0.72 o                         
 -13  -4   4          1.29          3.33         2.03 o                         
 -12  -4   4         23.75         21.11         2.31 o                         
 -11  -4   4         21.03         20.66         1.55 o                         
 -10  -4   4         23.75         22.74         0.74 o                         
  -9  -4   4         17.03         18.51         0.69 o                         
  -8  -4   4         27.24         26.86         0.59 o                         
  -7  -4   4         58.85         57.97         0.86 o                         
  -6  -4   4        780.72        781.05         5.25 o                         
  -5  -4   4        274.61        268.47         1.89 o                         
  -4  -4   4        253.52        266.18         2.04 o                         
  -3  -4   4        198.84        184.02         1.72 o                         
  -2  -4   4         42.91         38.52         2.12 o                         
  -1  -4   4       1092.88       1213.14        10.44 o                         
   0  -4   4        351.95        388.94         3.26 o                         
   1  -4   4        193.27        197.07         1.46 o                         
   2  -4   4          0.11          0.21         0.11 o                         
   3  -4   4          3.76          2.04         0.17 o                         
   4  -4   4         18.70         14.09         0.40 o                         
   5  -4   4          4.55          5.56         0.33 o                         
   6  -4   4          1.73          2.26         0.32 o                         
   7  -4   4         34.54         36.73         1.29 o                         
   8  -4   4        129.93        136.61         2.12 o                         
   9  -4   4         19.20         17.55         1.00 o                         
  10  -4   4          4.38          6.62         1.05 o                         
 -13  -3   4        115.83        113.04         6.10 o                         
 -12  -3   4         60.33         50.19         2.92 o                         
 -11  -3   4          4.82          4.69         1.36 o                         
 -10  -3   4         59.35         57.34         1.85 o                         
  -9  -3   4        125.57        126.79         2.37 o                         
  -8  -3   4          0.80          0.95         0.29 o                         
  -7  -3   4        259.62        271.03         2.53 o                         
  -6  -3   4         89.14         89.18         0.88 o                         
  -5  -3   4          2.82          1.49         0.13 o                         
  -4  -3   4        550.09        609.71         4.10 o                         
  -3  -3   4         30.83         37.06         0.44 o                         
  -2  -3   4       3950.82       4397.35        33.51 o                         
  -1  -3   4          1.27          0.40         0.14 o                         
   0  -3   4        817.85        866.30         7.06 o                         
   1  -3   4        778.94        855.17         5.41 o                         
   2  -3   4         31.65         33.93         0.44 o                         
   3  -3   4        651.18        668.53         4.36 o                         
   4  -3   4        147.61        167.52         1.68 o                         
   5  -3   4        489.30        477.82         5.81 o                         
   6  -3   4         67.72         73.40         1.22 o                         
   7  -3   4          5.05          5.09         0.51 o                         
   8  -3   4         66.92         72.16         1.35 o                         
   9  -3   4          1.30          1.56         0.54 o                         
  10  -3   4          0.24         -0.24         0.81 o                         
  11  -3   4        121.04        133.74         8.76 o                         
 -12  -2   4        237.06        225.32         6.94 o                         
 -11  -2   4         96.67        105.10         2.99 o                         
 -10  -2   4        192.25        179.96         3.97 o                         
  -9  -2   4          6.80          3.18         0.40 o                         
  -8  -2   4          0.33          0.44         0.30 o                         
  -7  -2   4         56.95         62.97         0.94 o                         
  -6  -2   4        356.37        344.57         2.28 o                         
  -5  -2   4          0.74          1.58         0.12 o                         
  -4  -2   4         98.08        120.94         1.05 o                         
  -3  -2   4        315.43        357.47         2.34 o                         
  -2  -2   4       1049.27       1218.87         9.65 o                         
  -1  -2   4        353.01        389.54         3.22 o                         
   0  -2   4          3.31          7.98         0.19 o                         
   1  -2   4        363.57        373.27         3.01 o                         
   2  -2   4       1494.91       1570.85        10.02 o                         
   3  -2   4        622.64        668.90         4.66 o                         
   4  -2   4        350.02        379.76         3.55 o                         
   5  -2   4         16.28         20.51         0.34 o                         
   6  -2   4         74.10         65.08         0.87 o                         
   7  -2   4         11.25         10.23         0.37 o                         
   8  -2   4         18.69         19.40         1.09 o                         
   9  -2   4         14.23         13.30         0.76 o                         
  10  -2   4         13.32         14.19         1.03 o                         
  11  -2   4         38.71         38.04         1.78 o                         
 -12  -1   4          3.81          1.96         1.14 o                         
 -11  -1   4        103.43        103.07         2.87 o                         
 -10  -1   4        176.03        167.18         3.24 o                         
  -9  -1   4          0.79          2.12         0.44 o                         
  -8  -1   4         38.11         31.46         1.39 o                         
  -7  -1   4         99.87         96.75         1.27 o                         
  -6  -1   4        642.43        684.74         4.55 o                         
  -5  -1   4        146.65        162.32         1.26 o                         
  -4  -1   4          1.37          1.84         0.13 o                         
  -3  -1   4        814.28        904.22         5.86 o                         
  -2  -1   4       1580.56       1659.69        10.79 o                         
  -1  -1   4         13.76          9.37         0.19 o                         
   0  -1   4        757.31        728.96         6.74 o                         
   1  -1   4        129.95        130.26         1.07 o                         
   2  -1   4          6.90         10.56         0.21 o                         
   3  -1   4        496.95        558.95         3.68 o                         
   4  -1   4       1219.21       1379.78        11.76 o                         
   5  -1   4        156.21        186.39         1.69 o                         
   6  -1   4        441.48        468.61         4.39 o                         
   7  -1   4        251.73        239.69         3.20 o                         
   8  -1   4          4.33          4.21         0.40 o                         
   9  -1   4          0.09          0.04         0.50 o                         
  10  -1   4         99.52        110.07         5.91 o                         
  11  -1   4          9.24          6.06         1.10 o                         
  12  -1   4         36.41         38.44         2.87 o                         
 -12   0   4          1.78          1.44         1.72 o                         
 -11   0   4          1.47          0.71         0.94 o                         
 -10   0   4         77.81         79.95         3.92 o                         
  -9   0   4          8.24          6.22         0.51 o                         
  -8   0   4          3.66          1.70         0.26 o                         
  -7   0   4         68.25         62.90         1.08 o                         
  -6   0   4          1.92          0.29         0.16 o                         
  -5   0   4        174.67        174.35         1.60 o                         
  -4   0   4         10.12          9.69         0.22 o                         
  -3   0   4        306.94        360.46         2.37 o                         
  -2   0   4         56.78         60.15         0.55 o                         
  -1   0   4         86.61        102.70         0.87 o                         
   0   0   4       1473.86       1608.61        19.02 o                         
   1   0   4         22.19         25.52         0.59 o                         
   2   0   4       7324.26       7511.78        55.73 o                         
   3   0   4        393.12        394.56         2.85 o                         
   4   0   4        335.76        342.48         3.01 o                         
   5   0   4        151.14        166.37         1.52 o                         
   6   0   4        429.15        441.69         3.89 o                         
   7   0   4       1014.44       1043.63        12.90 o                         
   8   0   4        419.37        419.93         4.35 o                         
   9   0   4          0.16          0.57         0.26 o                         
  10   0   4         32.86         30.55         1.32 o                         
  11   0   4          1.42          1.48         1.00 o                         
  12   0   4          0.69          0.33         1.05 o                         
 -11   1   4         34.56         39.40         1.96 o                         
 -10   1   4         84.98         79.65         3.10 o                         
  -9   1   4         98.38         89.87         2.73 o                         
  -8   1   4         49.84         53.51         0.93 o                         
  -7   1   4          0.05          0.09         0.23 o                         
  -6   1   4        185.46        191.70         1.94 o                         
  -5   1   4        361.39        380.79         2.63 o                         
  -4   1   4        848.88        945.54         6.25 o                         
  -3   1   4       1066.55       1126.93         7.34 o                         
  -2   1   4        334.22        346.40         2.41 o                         
  -1   1   4       1239.72       1458.68         9.96 o                         
   0   1   4         70.52         90.91         0.84 o                         
   1   1   4       1530.58       1765.11        17.07 o                         
   2   1   4       1476.91       1465.54        14.23 o                         
   3   1   4        126.32        126.72         1.07 o                         
   4   1   4        126.98        148.55         1.33 o                         
   5   1   4        207.92        221.07         1.87 o                         
   6   1   4        129.59        160.98         1.65 o                         
   7   1   4          4.11          5.11         0.29 o                         
   8   1   4         74.06         76.39         1.15 o                         
   9   1   4         60.00         62.42         1.56 o                         
  10   1   4        125.78        131.99         4.47 o                         
  11   1   4         70.49         75.12         3.00 o                         
  12   1   4          0.98          1.06         0.99 o                         
 -11   2   4          0.00         -0.53         1.68 o                         
 -10   2   4          1.63          3.36         0.80 o                         
  -9   2   4          1.14          0.44         0.58 o                         
  -8   2   4         70.94         73.66         1.30 o                         
  -7   2   4         29.74         29.09         0.96 o                         
  -6   2   4        110.44        106.10         2.22 o                         
  -5   2   4        979.17        993.46         6.34 o                         
  -4   2   4          6.40         16.12         0.33 o                         
  -3   2   4       1561.15       1718.07        11.94 o                         
  -2   2   4        562.66        525.97         3.69 o                         
  -1   2   4         31.91         31.73         0.42 o                         
   0   2   4        993.43       1047.86         8.79 o                         
   1   2   4       4656.97       4769.14        51.87 o                         
   2   2   4          0.22          0.70         0.13 o                         
   3   2   4       1065.39       1085.97        10.17 o                         
   4   2   4       1948.14       2049.17        15.91 o                         
   5   2   4        123.66        131.85         1.37 o                         
   6   2   4         51.85         53.03         0.66 o                         
   7   2   4         94.99         92.38         1.43 o                         
   8   2   4          1.28          1.01         0.22 o                         
   9   2   4          6.08          4.68         0.37 o                         
  10   2   4          9.02          9.41         0.66 o                         
  11   2   4          4.20          1.84         0.85 o                         
  12   2   4          3.95          3.61         1.21 o                         
  13   2   4         50.30         37.52         3.33 o                         
 -10   3   4          0.18          0.29         0.67 o                         
  -9   3   4          0.05         -0.42         0.60 o                         
  -8   3   4         31.14         33.06         1.07 o                         
  -7   3   4         57.03         60.84         1.47 o                         
  -6   3   4          0.04          0.23         0.24 o                         
  -5   3   4        224.82        216.27         2.10 o                         
  -4   3   4          3.73          5.21         0.22 o                         
  -3   3   4        663.39        675.35         4.13 o                         
  -2   3   4        124.52        160.79         1.22 o                         
  -1   3   4         60.81         59.53         0.51 o                         
   0   3   4        867.83        848.29         6.08 o                         
   1   3   4        483.47        553.14         5.25 o                         
   2   3   4       4167.66       4503.25        43.27 o                         
   3   3   4          3.84          3.07         0.28 o                         
   4   3   4        979.90       1069.64         8.81 o                         
   5   3   4        230.27        254.33         2.32 o                         
   6   3   4        414.97        422.41         3.58 o                         
   7   3   4        304.36        305.88         3.01 o                         
   8   3   4          0.16          0.35         0.33 o                         
   9   3   4         46.07         46.80         0.98 o                         
  10   3   4         18.46         19.92         1.12 o                         
  11   3   4         36.55         36.55         1.78 o                         
  12   3   4         43.16         47.17         2.09 o                         
  13   3   4         40.50         42.93         2.71 o                         
 -10   4   4          0.01          0.59         0.81 o                         
  -9   4   4         44.94         42.91         1.82 o                         
  -8   4   4         29.24         26.66         1.08 o                         
  -7   4   4        156.87        161.86         3.49 o                         
  -6   4   4       1578.05       1580.32        14.42 o                         
  -5   4   4        564.48        579.46         6.39 o                         
  -4   4   4       1335.96       1360.54        13.18 o                         
  -3   4   4          0.35          2.11         0.15 o                         
  -2   4   4         19.41         19.79         0.30 o                         
  -1   4   4        118.32        139.45         1.05 o                         
   0   4   4          0.57          3.57         0.12 o                         
   1   4   4        271.14        278.96         2.35 o                         
   2   4   4       1505.63       1726.36        14.56 o                         
   3   4   4       1185.07       1285.74        12.61 o                         
   4   4   4          8.60         12.25         0.31 o                         
   5   4   4        115.66        122.95         1.18 o                         
   6   4   4          9.05          6.22         0.28 o                         
   7   4   4         28.17         25.54         0.55 o                         
   8   4   4          6.49          4.40         0.72 o                         
   9   4   4          2.20          1.37         0.33 o                         
  10   4   4          0.29          0.35         0.46 o                         
  11   4   4         85.16         81.88         1.75 o                         
  12   4   4         54.04         57.13         2.78 o                         
  13   4   4         27.52         28.45         2.92 o                         
 -10   5   4          0.74          1.97         1.29 o                         
  -9   5   4        186.17        185.66         3.75 o                         
  -8   5   4         64.67         80.39         1.98 o                         
  -7   5   4        148.75        143.01         2.47 o                         
  -6   5   4         93.98         89.55         2.13 o                         
  -5   5   4        497.23        493.83         5.15 o                         
  -4   5   4        208.19        193.36         2.00 o                         
  -3   5   4         43.02         39.53         0.60 o                         
  -2   5   4         57.60         66.33         0.62 o                         
  -1   5   4          3.81          2.97         0.14 o                         
   0   5   4        768.01        747.47         5.41 o                         
   1   5   4       1401.35       1543.64        12.35 o                         
   2   5   4          2.53          2.36         0.16 o                         
   3   5   4         17.46         32.98         0.57 o                         
   4   5   4          2.59          2.91         0.17 o                         
   5   5   4        107.06        118.41         1.23 o                         
   6   5   4         37.15         33.24         0.51 o                         
   7   5   4         20.16         16.45         0.40 o                         
   8   5   4        300.79        282.09         4.06 o                         
   9   5   4         87.16         92.80         1.71 o                         
  10   5   4         84.84         86.35         2.04 o                         
  11   5   4          2.83          2.85         0.60 o                         
  12   5   4          3.22          3.24         0.94 o                         
  13   5   4          1.06          0.95         1.05 o                         
  -9   6   4         63.66         65.02         2.98 o                         
  -8   6   4        280.64        293.98         4.32 o                         
  -7   6   4        583.04        591.92         8.25 o                         
  -6   6   4          0.20          0.45         0.52 o                         
  -5   6   4        102.98        101.24         1.64 o                         
  -4   6   4         66.64         58.44         0.89 o                         
  -3   6   4         14.91         17.01         0.42 o                         
  -2   6   4          1.09          0.69         0.19 o                         
  -1   6   4         75.33         81.17         0.79 o                         
   0   6   4        675.98        651.74         4.14 o                         
   1   6   4         23.18         23.62         0.41 o                         
   2   6   4          0.31          0.35         0.15 o                         
   3   6   4          0.04          0.38         0.14 o                         
   4   6   4        124.86        131.52         1.20 o                         
   5   6   4         31.04         32.87         0.55 o                         
   6   6   4        233.61        232.77         2.19 o                         
   7   6   4          4.36          3.09         0.24 o                         
   8   6   4          7.47          4.63         0.28 o                         
   9   6   4         49.55         44.67         1.49 o                         
  10   6   4          8.47          8.68         0.91 o                         
  11   6   4          0.52          0.36         0.60 o                         
  12   6   4          0.76         -0.32         0.92 o                         
  13   6   4          6.97          8.03         1.09 o                         
  -9   7   4          3.74          2.45         2.70 o                         
  -8   7   4         20.96         20.00         1.34 o                         
  -7   7   4         10.21          8.11         0.74 o                         
  -6   7   4         11.94         11.01         0.88 o                         
  -5   7   4          3.07          3.24         0.46 o                         
  -4   7   4         56.28         62.11         1.18 o                         
  -3   7   4          0.02          0.07         0.25 o                         
  -2   7   4        331.55        275.57         2.61 o                         
  -1   7   4         18.88          8.88         0.29 o                         
   0   7   4        106.00         79.02         0.97 o                         
   1   7   4          6.17          8.25         0.27 o                         
   2   7   4         48.48         54.25         0.76 o                         
   3   7   4         43.78         43.02         0.68 o                         
   4   7   4          0.27          1.67         0.22 o                         
   5   7   4         16.74         23.62         0.51 o                         
   6   7   4         61.49         55.69         0.70 o                         
   7   7   4        332.33        317.37         2.91 o                         
   8   7   4         19.82         22.94         0.57 o                         
   9   7   4         11.48         11.87         0.48 o                         
  10   7   4        345.21        351.67         4.62 o                         
  11   7   4         35.94         38.72         1.68 o                         
  12   7   4         82.05         86.28         2.54 o                         
  13   7   4        177.93        181.11         4.97 o                         
  -7   8   4         24.22         25.97         1.17 o                         
  -6   8   4         14.60         15.65         0.94 o                         
  -5   8   4          3.37          2.86         0.57 o                         
  -4   8   4          5.42          4.19         0.48 o                         
  -3   8   4        393.84        367.45         4.48 o                         
  -2   8   4        351.50        300.61         3.77 o                         
  -1   8   4         36.72         33.92         0.56 o                         
   0   8   4        378.29        294.70         2.78 o                         
   1   8   4          8.08          8.11         0.33 o                         
   2   8   4        175.78        171.56         1.87 o                         
   3   8   4         50.44         51.65         0.95 o                         
   4   8   4         29.63         27.17         0.62 o                         
   5   8   4        103.48         90.62         1.22 o                         
   6   8   4        866.53        847.17         6.77 o                         
   7   8   4        187.26        189.03         1.87 o                         
   8   8   4        339.45        343.10         3.28 o                         
   9   8   4        105.45        107.36         1.57 o                         
  10   8   4          2.91          2.17         0.62 o                         
  11   8   4          2.94          2.53         0.68 o                         
  12   8   4         53.50         50.94         1.61 o                         
  13   8   4         32.19         39.85         2.40 o                         
  -6   9   4         91.35         97.20         2.51 o                         
  -5   9   4          8.87          8.55         0.79 o                         
  -4   9   4          2.20          2.22         0.52 o                         
  -3   9   4          0.17          0.31         0.45 o                         
  -2   9   4         17.37         18.92         0.85 o                         
  -1   9   4         57.78         57.84         1.11 o                         
   0   9   4         46.03         47.86         0.84 o                         
   1   9   4         15.14         12.47         0.48 o                         
   2   9   4         91.29         83.12         1.24 o                         
   3   9   4         10.03          7.93         0.37 o                         
   4   9   4         20.15         24.08         0.68 o                         
   5   9   4          0.83          1.52         0.29 o                         
   6   9   4         30.50         26.51         0.63 o                         
   7   9   4         10.23          8.62         0.45 o                         
   8   9   4         59.87         60.04         1.61 o                         
   9   9   4         20.67         23.59         0.76 o                         
  10   9   4         49.29         52.73         1.43 o                         
  11   9   4         49.88         52.17         1.56 o                         
  12   9   4          6.10          3.55         0.77 o                         
  13   9   4         23.96         26.90         2.63 o                         
  -5  10   4          0.78          0.79         1.06 o                         
  -4  10   4         18.66         19.46         1.12 o                         
  -3  10   4          8.90          8.61         0.71 o                         
  -2  10   4         13.65         11.52         0.93 o                         
  -1  10   4         13.38         14.35         0.89 o                         
   0  10   4        114.46        111.88         1.89 o                         
   1  10   4          1.19          0.81         0.33 o                         
   2  10   4        378.68        372.78         4.38 o                         
   3  10   4        109.36        107.40         1.47 o                         
   4  10   4          5.15          6.68         0.43 o                         
   5  10   4        106.14        111.15         1.87 o                         
   6  10   4          0.49         -0.01         0.38 o                         
   7  10   4         14.84         16.34         0.71 o                         
   8  10   4        256.69        249.53         5.81 o                         
   9  10   4         54.75         53.61         1.18 o                         
  10  10   4          0.02         -0.59         0.67 o                         
  11  10   4         21.25         17.79         1.00 o                         
  12  10   4          7.09          7.77         1.13 o                         
  -3  11   4          8.03          7.49         0.83 o                         
  -2  11   4         18.50         15.35         0.90 o                         
  -1  11   4         33.78         34.49         1.07 o                         
   0  11   4          2.67          2.26         0.49 o                         
   1  11   4          6.91          7.21         0.47 o                         
   2  11   4          3.63          3.68         0.39 o                         
   3  11   4         10.24         10.57         0.50 o                         
   4  11   4         57.09         57.41         1.14 o                         
   5  11   4         58.07         54.24         1.05 o                         
   6  11   4         89.84         88.83         1.98 o                         
   7  11   4         42.88         41.64         1.11 o                         
   8  11   4         82.65         89.67         1.73 o                         
   9  11   4          2.94          2.74         0.54 o                         
  10  11   4          0.37          0.16         0.75 o                         
  11  11   4         27.46         27.11         1.84 o                         
  12  11   4         29.96         31.25         2.80 o                         
  -2  12   4        138.33        149.14         4.36 o                         
  -1  12   4        131.88        149.46         2.50 o                         
   0  12   4         52.13         56.87         1.41 o                         
   1  12   4          2.25          2.35         0.48 o                         
   2  12   4         19.76         22.97         0.76 o                         
   3  12   4          9.78          6.74         0.54 o                         
   4  12   4         38.73         43.91         1.42 o                         
   5  12   4         36.38         38.00         0.91 o                         
   6  12   4          5.85          5.13         0.69 o                         
   7  12   4         36.89         35.21         1.64 o                         
   8  12   4          0.13          0.41         0.53 o                         
   9  12   4          0.02         -0.68         0.86 o                         
  10  12   4         24.23         23.46         1.74 o                         
   0  13   4         29.05         29.89         1.59 o                         
   1  13   4          0.95          1.85         0.78 o                         
   2  13   4         25.02         24.04         0.85 o                         
   3  13   4          4.68          4.53         0.59 o                         
   4  13   4          0.61          0.79         0.57 o                         
   5  13   4          8.40          7.00         0.57 o                         
   6  13   4         38.59         40.12         1.28 o                         
   7  13   4          9.49         10.82         0.69 o                         
   8  13   4         12.67         12.90         1.02 o                         
   9  13   4         51.68         47.22         3.78 o                         
  10  13   4          6.49          8.97         2.42 o                         
   2  14   4          0.91          2.17         1.93 o                         
   3  14   4         26.39         26.21         1.82 o                         
   4  14   4         32.68         37.55         1.55 o                         
   5  14   4          0.11         -0.52         0.81 o                         
   6  14   4          1.52          0.06         0.97 o                         
   7  14   4          5.56          4.69         1.58 o                         
  -6 -13   5          0.31          1.82         1.82 o                         
  -5 -13   5          2.61          3.01         1.82 o                         
  -4 -13   5        108.03        110.20         5.46 o                         
  -3 -13   5          2.71          2.42         1.61 o                         
  -2 -13   5         17.14         18.67         2.56 o                         
  -9 -12   5          0.54         -0.70         2.14 o                         
  -8 -12   5        109.53        119.35         2.65 o                         
  -7 -12   5         26.60         31.27         1.15 o                         
  -6 -12   5          5.51          5.84         0.72 o                         
  -5 -12   5        118.50        124.15         2.62 o                         
  -4 -12   5         18.89         18.75         0.95 o                         
  -3 -12   5         10.13          8.98         0.77 o                         
  -2 -12   5         11.97         10.80         0.75 o                         
  -1 -12   5          0.00          0.05         0.53 o                         
   0 -12   5          0.19          0.33         1.14 o                         
   1 -12   5         21.49         24.52         3.47 o                         
 -11 -11   5         48.31         49.39         4.20 o                         
 -10 -11   5          0.94          0.03         1.13 o                         
  -9 -11   5          3.68          3.07         0.87 o                         
  -8 -11   5          2.85          4.04         0.96 o                         
  -7 -11   5         59.41         61.30         1.70 o                         
  -6 -11   5         33.75         34.97         1.74 o                         
  -5 -11   5         18.24         16.73         1.01 o                         
  -4 -11   5          1.91          2.21         0.62 o                         
  -3 -11   5          3.30          2.86         0.53 o                         
  -2 -11   5          0.33          0.76         0.54 o                         
  -1 -11   5         26.15         26.31         0.90 o                         
   0 -11   5        119.59        125.37         2.06 o                         
   1 -11   5          5.30          6.14         0.72 o                         
   2 -11   5          0.09          0.94         1.07 o                         
   3 -11   5          1.58          2.03         2.35 o                         
 -11 -10   5         66.47         61.58         3.75 o                         
 -10 -10   5         30.37         28.99         1.38 o                         
  -9 -10   5         90.07         90.06         2.01 o                         
  -8 -10   5          0.81          0.54         0.64 o                         
  -7 -10   5         25.91         30.67         1.37 o                         
  -6 -10   5        545.31        597.67         7.72 o                         
  -5 -10   5         10.11         13.33         0.63 o                         
  -4 -10   5       1300.70       1357.13        13.89 o                         
  -3 -10   5         49.48         56.39         1.19 o                         
  -2 -10   5          2.93          2.91         0.43 o                         
  -1 -10   5         23.92         22.03         0.75 o                         
   0 -10   5          3.03          3.61         0.54 o                         
   1 -10   5         73.54         74.84         1.73 o                         
   2 -10   5         52.71         48.95         1.52 o                         
   3 -10   5        196.28        212.38         4.10 o                         
   4 -10   5          7.15          6.13         1.63 o                         
 -12  -9   5          1.67          2.84         2.21 o                         
 -11  -9   5          3.38          3.04         0.87 o                         
 -10  -9   5          0.51          0.17         0.60 o                         
  -9  -9   5          1.95          2.25         0.60 o                         
  -8  -9   5          0.73          0.12         0.55 o                         
  -7  -9   5         62.71         70.28         1.64 o                         
  -6  -9   5         77.05         72.88         1.97 o                         
  -5  -9   5         74.12         93.55         1.90 o                         
  -4  -9   5         55.82         53.78         1.04 o                         
  -3  -9   5         89.98         82.79         1.81 o                         
  -2  -9   5          0.13          0.29         0.25 o                         
  -1  -9   5        106.00         95.25         1.71 o                         
   0  -9   5         62.77         63.46         1.17 o                         
   1  -9   5         33.41         33.35         0.89 o                         
   2  -9   5          0.01         -0.31         0.54 o                         
   3  -9   5          2.63          2.42         0.59 o                         
   4  -9   5         58.30         56.61         1.70 o                         
   5  -9   5        113.33        118.69         3.25 o                         
 -12  -8   5          0.05         -0.07         1.18 o                         
 -11  -8   5         63.82         67.86         2.44 o                         
 -10  -8   5        115.58        115.14         2.52 o                         
  -9  -8   5         19.43         18.76         1.21 o                         
  -8  -8   5         12.95         13.86         0.88 o                         
  -7  -8   5        190.00        171.56         2.66 o                         
  -6  -8   5         75.99         81.04         1.55 o                         
  -5  -8   5        191.54        179.06         3.12 o                         
  -4  -8   5          0.12          0.62         0.42 o                         
  -3  -8   5          5.77          3.08         0.16 o                         
  -2  -8   5         10.83         10.76         0.37 o                         
  -1  -8   5         45.06         36.96         0.70 o                         
   0  -8   5        376.19        364.46         3.25 o                         
   1  -8   5        631.31        618.21         5.24 o                         
   2  -8   5        682.29        682.35         6.90 o                         
   3  -8   5        274.88        276.35         3.34 o                         
   4  -8   5        244.57        248.21         3.31 o                         
   5  -8   5        217.38        231.39         3.77 o                         
   6  -8   5         27.61         29.87         1.63 o                         
 -12  -7   5          0.12         -0.52         1.09 o                         
 -11  -7   5         42.94         40.19         1.91 o                         
 -10  -7   5          0.59          0.27         0.51 o                         
  -9  -7   5          8.18          9.91         0.73 o                         
  -8  -7   5          3.61          2.07         0.47 o                         
  -7  -7   5         17.54         12.46         0.74 o                         
  -6  -7   5         56.76         53.19         0.93 o                         
  -5  -7   5          0.42          0.21         0.28 o                         
  -4  -7   5         85.51         70.79         1.74 o                         
  -3  -7   5         45.69         49.40         1.39 o                         
  -2  -7   5        146.38        135.95         1.35 o                         
  -1  -7   5        562.63        530.98         4.87 o                         
   0  -7   5        769.70        714.56         5.72 o                         
   1  -7   5       1704.64       1623.76        11.67 o                         
   2  -7   5        598.70        587.79         5.49 o                         
   3  -7   5          8.40          8.54         0.52 o                         
   4  -7   5         41.35         38.49         0.93 o                         
   5  -7   5          1.62          1.18         0.52 o                         
   6  -7   5        226.34        236.80         3.51 o                         
   7  -7   5         10.18          8.58         0.91 o                         
   8  -7   5         26.48         25.43         2.84 o                         
 -12  -6   5          9.87          9.60         1.37 o                         
 -11  -6   5         12.07         10.77         1.14 o                         
 -10  -6   5          0.07          0.01         0.56 o                         
  -9  -6   5          7.94          6.62         0.66 o                         
  -8  -6   5          0.24          0.19         0.36 o                         
  -7  -6   5         21.11         13.01         0.45 o                         
  -6  -6   5        112.92         96.92         1.41 o                         
  -5  -6   5         57.82         65.39         0.96 o                         
  -4  -6   5         12.81         10.16         0.32 o                         
  -3  -6   5          1.52          1.94         0.24 o                         
  -2  -6   5          0.72          3.32         0.20 o                         
  -1  -6   5         84.11         76.78         0.91 o                         
   0  -6   5       1647.44       1569.23        11.62 o                         
   1  -6   5         25.84         27.14         0.50 o                         
   2  -6   5        136.97        128.99         1.46 o                         
   3  -6   5         88.83         83.37         1.19 o                         
   4  -6   5          6.17          4.60         0.26 o                         
   5  -6   5         30.36         25.38         1.09 o                         
   6  -6   5        100.65        108.19         1.83 o                         
   7  -6   5          6.34          6.54         0.74 o                         
   8  -6   5         97.55         98.72         2.73 o                         
 -13  -5   5          0.16         -0.56         1.93 o                         
 -12  -5   5         17.81         14.48         1.58 o                         
 -11  -5   5          0.10         -1.17         1.02 o                         
 -10  -5   5         43.16         44.05         1.93 o                         
  -9  -5   5        294.47        282.13         4.24 o                         
  -8  -5   5         56.20         46.31         0.72 o                         
  -7  -5   5        432.98        398.54         3.35 o                         
  -6  -5   5        116.85         94.54         1.09 o                         
  -5  -5   5          6.81         14.74         0.37 o                         
  -4  -5   5         52.90         58.75         0.78 o                         
  -3  -5   5          0.02          1.85         0.17 o                         
  -2  -5   5         36.73         33.74         0.58 o                         
  -1  -5   5        796.81        799.62         6.05 o                         
   0  -5   5          0.87          0.28         0.14 o                         
   1  -5   5         50.64         45.07         0.55 o                         
   2  -5   5         17.21         19.82         0.39 o                         
   3  -5   5         28.81         22.66         0.50 o                         
   4  -5   5         98.60         97.25         1.88 o                         
   5  -5   5         15.15         18.19         0.65 o                         
   6  -5   5         82.57         77.16         1.43 o                         
   7  -5   5         32.14         33.36         0.99 o                         
   8  -5   5         19.06         16.73         0.93 o                         
   9  -5   5         18.78         19.00         1.10 o                         
 -13  -4   5         45.08         36.15         3.36 o                         
 -12  -4   5          1.93          1.24         1.42 o                         
 -11  -4   5          0.99         -0.14         0.99 o                         
 -10  -4   5          4.62          3.39         0.49 o                         
  -9  -4   5         47.02         52.28         2.17 o                         
  -8  -4   5         19.75         19.07         0.67 o                         
  -7  -4   5         71.23         75.12         0.93 o                         
  -6  -4   5        388.39        369.74         2.81 o                         
  -5  -4   5        156.46        150.86         1.20 o                         
  -4  -4   5        188.89        206.52         1.66 o                         
  -3  -4   5        793.89        856.26         6.05 o                         
  -2  -4   5         22.34         20.14         0.53 o                         
  -1  -4   5        179.63        212.57         1.87 o                         
   0  -4   5       1360.58       1413.69        10.41 o                         
   1  -4   5         54.59         63.30         0.65 o                         
   2  -4   5        132.29        126.78         1.03 o                         
   3  -4   5        110.33        125.06         1.65 o                         
   4  -4   5          8.57          8.04         0.23 o                         
   5  -4   5        131.37        129.07         1.58 o                         
   6  -4   5         66.47         62.13         1.15 o                         
   7  -4   5         82.93         85.61         1.91 o                         
   8  -4   5          3.09          1.10         0.52 o                         
   9  -4   5        133.75        145.04         3.10 o                         
  10  -4   5          0.60         -0.31         0.99 o                         
 -13  -3   5         12.65          9.91         2.31 o                         
 -12  -3   5         54.71         55.20         4.76 o                         
 -11  -3   5         22.22         20.43         1.34 o                         
 -10  -3   5         86.47         83.08         2.45 o                         
  -9  -3   5         49.26         52.37         1.29 o                         
  -8  -3   5        770.93        757.40         7.57 o                         
  -7  -3   5        273.26        249.80         2.78 o                         
  -6  -3   5        669.99        628.12         4.10 o                         
  -5  -3   5         36.84         39.95         0.44 o                         
  -4  -3   5        503.76        541.16         3.94 o                         
  -3  -3   5         40.81         54.77         0.60 o                         
  -2  -3   5         12.11          6.51         0.23 o                         
  -1  -3   5       3553.65       4016.39        28.95 o                         
   0  -3   5        235.63        253.32         2.25 o                         
   1  -3   5        247.16        271.71         1.69 o                         
   2  -3   5        854.18        885.95         6.28 o                         
   3  -3   5         62.50         62.37         0.64 o                         
   4  -3   5        401.29        387.21         2.81 o                         
   5  -3   5          1.61          1.24         0.23 o                         
   6  -3   5         18.88         16.06         0.54 o                         
   7  -3   5          0.91          0.89         0.36 o                         
   8  -3   5          1.21          1.71         0.48 o                         
   9  -3   5          0.78          1.11         0.53 o                         
  10  -3   5         61.12         62.69         1.84 o                         
  11  -3   5         26.77         31.21         4.80 o                         
 -12  -2   5        151.68        140.85         5.00 o                         
 -11  -2   5          3.39          2.84         1.25 o                         
 -10  -2   5          7.32          6.18         0.63 o                         
  -9  -2   5          0.26          0.89         0.41 o                         
  -8  -2   5        240.84        224.08         3.92 o                         
  -7  -2   5        379.23        343.55         4.36 o                         
  -6  -2   5        773.09        811.50         5.34 o                         
  -5  -2   5          0.00          0.21         0.13 o                         
  -4  -2   5        855.16        920.91         6.35 o                         
  -3  -2   5        131.20        178.03         1.40 o                         
  -2  -2   5        606.27        647.33         4.62 o                         
  -1  -2   5        222.31        233.03         1.96 o                         
   0  -2   5       2264.85       2425.11        21.20 o                         
   1  -2   5         25.85         25.53         0.32 o                         
   2  -2   5          1.05          1.41         0.12 o                         
   3  -2   5        476.74        496.92         3.46 o                         
   4  -2   5          0.95          0.51         0.12 o                         
   5  -2   5         37.68         43.69         0.61 o                         
   6  -2   5         48.83         53.64         0.83 o                         
   7  -2   5         24.11         22.38         0.64 o                         
   8  -2   5          4.37          5.55         0.51 o                         
   9  -2   5          0.30         -0.17         0.56 o                         
  10  -2   5          1.73          3.44         0.78 o                         
  11  -2   5         47.48         45.81         1.81 o                         
 -12  -1   5        112.81        111.19         3.48 o                         
 -11  -1   5        267.33        259.16         5.03 o                         
 -10  -1   5         44.24         38.34         1.18 o                         
  -9  -1   5        196.06        171.15         2.89 o                         
  -8  -1   5        302.14        281.54         4.25 o                         
  -7  -1   5          3.36          6.58         0.31 o                         
  -6  -1   5         45.83         32.44         0.45 o                         
  -5  -1   5         79.84         79.03         0.72 o                         
  -4  -1   5         40.71         55.39         0.55 o                         
  -3  -1   5        478.36        496.15         3.58 o                         
  -2  -1   5        171.50        172.41         1.32 o                         
  -1  -1   5       2793.14       3109.10        25.96 o                         
   0  -1   5        105.08        118.75         1.28 o                         
   1  -1   5       1676.17       1719.61        12.92 o                         
   2  -1   5        698.17        783.03         5.64 o                         
   3  -1   5         84.92         83.40         0.76 o                         
   4  -1   5          6.05          4.23         0.25 o                         
   5  -1   5        346.58        377.28         3.59 o                         
   6  -1   5        216.40        220.29         2.33 o                         
   7  -1   5        676.47        689.86         7.44 o                         
   8  -1   5        168.24        176.46         2.64 o                         
   9  -1   5         48.92         48.22         2.48 o                         
  10  -1   5          1.49          0.46         0.89 o                         
  11  -1   5          9.52          8.68         1.28 o                         
 -12   0   5         11.34          9.64         1.70 o                         
 -11   0   5          0.34          1.08         0.70 o                         
 -10   0   5         81.29         76.30         2.45 o                         
  -9   0   5        163.08        141.07         2.30 o                         
  -8   0   5         26.52         22.74         0.60 o                         
  -7   0   5          5.89          4.45         0.31 o                         
  -6   0   5         14.91         17.23         0.36 o                         
  -5   0   5        218.12        218.11         1.73 o                         
  -4   0   5        304.13        348.56         2.40 o                         
  -3   0   5         45.79         50.99         0.49 o                         
  -2   0   5        544.24        605.37         4.19 o                         
  -1   0   5        738.58        756.32         5.43 o                         
   0   0   5          0.68          0.58         0.10 o                         
   1   0   5       1410.43       1485.95        13.02 o                         
   2   0   5          0.47          0.90         0.11 o                         
   3   0   5         34.93         25.79         0.34 o                         
   4   0   5       2014.20       2265.23        12.11 o                         
   5   0   5        592.96        614.83         4.80 o                         
   6   0   5        472.32        464.53         3.81 o                         
   7   0   5       1124.78       1159.29        11.30 o                         
   8   0   5        103.37         99.26         1.92 o                         
   9   0   5         19.41         13.52         0.74 o                         
  10   0   5         13.31         13.52         1.20 o                         
  11   0   5         40.99         41.91         1.61 o                         
  12   0   5         20.99         20.01         1.66 o                         
 -12   1   5          2.58          3.82         2.21 o                         
 -11   1   5         10.40          6.26         1.11 o                         
 -10   1   5         60.31         52.56         1.60 o                         
  -9   1   5        167.68        165.20         3.22 o                         
  -8   1   5         29.39         28.68         0.82 o                         
  -7   1   5         18.40         19.58         0.52 o                         
  -6   1   5         93.37        116.95         1.40 o                         
  -5   1   5         18.52         24.74         0.38 o                         
  -4   1   5        753.88        850.30         5.25 o                         
  -3   1   5        303.62        360.19         2.49 o                         
  -2   1   5       4404.67       4737.25        29.00 o                         
  -1   1   5          0.04          1.03         0.11 o                         
   0   1   5       4248.90       4464.17        33.06 o                         
   1   1   5       3187.84       3240.34        31.05 o                         
   2   1   5        666.15        662.20         6.54 o                         
   3   1   5        479.07        559.17         4.52 o                         
   4   1   5       3309.85       3382.81        23.70 o                         
   5   1   5       1710.97       1813.93        14.05 o                         
   6   1   5          8.24          8.01         0.38 o                         
   7   1   5         15.86         17.27         0.45 o                         
   8   1   5        102.10        100.28         1.49 o                         
   9   1   5          0.21          0.26         0.28 o                         
  10   1   5          2.25          1.35         0.44 o                         
  11   1   5         23.34         24.14         1.38 o                         
  12   1   5          8.18          9.00         1.17 o                         
 -11   2   5         11.82          9.46         1.70 o                         
 -10   2   5         27.20         28.71         2.71 o                         
  -9   2   5         19.02         21.00         1.14 o                         
  -8   2   5         55.46         50.30         1.45 o                         
  -7   2   5          3.94          4.27         0.41 o                         
  -6   2   5        149.32        153.91         2.25 o                         
  -5   2   5          2.75          3.42         0.23 o                         
  -4   2   5          0.60          2.85         0.15 o                         
  -3   2   5        352.24        386.49         2.78 o                         
  -2   2   5        509.52        492.74         3.31 o                         
  -1   2   5        375.01        366.22         2.45 o                         
   0   2   5         34.93         48.51         0.52 o                         
   1   2   5       2273.75       2529.98        25.86 o                         
   2   2   5          3.36          5.94         0.21 o                         
   3   2   5        794.89        854.73         7.70 o                         
   4   2   5        315.25        339.65         3.04 o                         
   5   2   5        453.92        508.77         4.48 o                         
   6   2   5        130.63        152.74         1.49 o                         
   7   2   5        123.01        123.75         2.08 o                         
   8   2   5         49.42         53.97         1.00 o                         
   9   2   5         35.04         36.24         2.02 o                         
  10   2   5          6.97          5.99         0.57 o                         
  11   2   5          1.53          1.39         0.89 o                         
  12   2   5         40.41         35.08         2.31 o                         
  13   2   5          0.00          0.74         1.68 o                         
 -10   3   5         22.91         25.89         1.71 o                         
  -9   3   5         55.33         58.10         2.41 o                         
  -8   3   5          4.86          5.80         0.60 o                         
  -7   3   5          4.97          4.80         0.39 o                         
  -6   3   5        107.05        106.41         1.40 o                         
  -5   3   5        401.31        363.01         3.23 o                         
  -4   3   5         89.19        100.86         0.83 o                         
  -3   3   5         51.88         56.47         0.52 o                         
  -2   3   5        121.87        129.42         1.02 o                         
  -1   3   5          3.59          2.88         0.13 o                         
   0   3   5         24.34         21.42         0.30 o                         
   1   3   5        345.19        329.82         3.61 o                         
   2   3   5        379.15        383.19         3.93 o                         
   3   3   5        976.70       1041.12        10.24 o                         
   4   3   5        170.16        186.72         2.36 o                         
   5   3   5          1.16          2.38         0.19 o                         
   6   3   5        489.00        507.79         4.23 o                         
   7   3   5        124.12        136.37         2.05 o                         
   8   3   5         18.39         19.20         0.51 o                         
   9   3   5         27.76         25.18         1.16 o                         
  10   3   5          0.36          0.35         0.47 o                         
  11   3   5          0.26          1.36         0.94 o                         
  12   3   5         20.35         20.25         1.41 o                         
  13   3   5         13.93         13.50         1.76 o                         
 -10   4   5          1.12          1.56         0.94 o                         
  -9   4   5          0.11          0.62         0.80 o                         
  -8   4   5        128.62        128.30         2.44 o                         
  -7   4   5         46.93         48.38         1.56 o                         
  -6   4   5         29.82         29.62         0.80 o                         
  -5   4   5        627.75        600.61         4.72 o                         
  -4   4   5        148.43        145.87         1.67 o                         
  -3   4   5        120.74        112.48         1.09 o                         
  -2   4   5         20.80         17.38         0.27 o                         
  -1   4   5         67.49         68.19         0.63 o                         
   0   4   5         94.76        127.09         1.07 o                         
   1   4   5        377.75        438.01         3.58 o                         
   2   4   5        161.59        165.17         1.60 o                         
   3   4   5        436.27        488.25         5.22 o                         
   4   4   5        156.41        164.36         1.70 o                         
   5   4   5        440.57        495.53         4.34 o                         
   6   4   5          0.39          0.51         0.17 o                         
   7   4   5         51.03         51.40         0.84 o                         
   8   4   5         22.92         23.34         0.81 o                         
   9   4   5        167.51        166.71         2.43 o                         
  10   4   5         23.26         22.49         1.11 o                         
  11   4   5         49.30         53.01         1.46 o                         
  12   4   5          0.05         -0.46         0.90 o                         
  13   4   5         22.85         29.25         3.10 o                         
 -10   5   5         18.91         19.62         2.14 o                         
  -9   5   5        174.22        191.56         3.83 o                         
  -8   5   5         63.36         64.76         1.65 o                         
  -7   5   5         15.73         17.02         0.85 o                         
  -6   5   5         19.46         22.21         0.84 o                         
  -5   5   5        400.30        398.07         3.80 o                         
  -4   5   5        104.93         93.89         1.03 o                         
  -3   5   5        613.42        559.45         4.42 o                         
  -2   5   5         93.94         90.55         0.81 o                         
  -1   5   5          4.10          3.75         0.15 o                         
   0   5   5       1324.85       1363.74         9.00 o                         
   1   5   5         20.54         27.97         0.37 o                         
   2   5   5       2329.45       2563.56        20.56 o                         
   3   5   5          4.43          3.03         0.17 o                         
   4   5   5          5.39          5.87         0.24 o                         
   5   5   5          1.65          1.03         0.16 o                         
   6   5   5        423.43        446.98         3.64 o                         
   7   5   5        122.73        113.67         1.28 o                         
   8   5   5        267.19        253.96         3.16 o                         
   9   5   5        173.36        171.41         2.83 o                         
  10   5   5        142.99        136.30         2.54 o                         
  11   5   5          5.28          4.74         1.09 o                         
  12   5   5         15.47         16.39         2.04 o                         
  13   5   5          5.10          3.00         1.26 o                         
  -9   6   5          6.14          5.64         1.20 o                         
  -8   6   5        479.64        504.81         7.15 o                         
  -7   6   5         74.14         79.95         1.76 o                         
  -6   6   5        499.55        508.22         6.56 o                         
  -5   6   5        418.38        428.01         6.76 o                         
  -4   6   5          9.88         12.05         0.46 o                         
  -3   6   5         89.45         89.79         1.49 o                         
  -2   6   5        352.53        367.71         3.09 o                         
  -1   6   5          0.31          0.71         0.16 o                         
   0   6   5         10.59         18.10         0.33 o                         
   1   6   5        286.42        284.00         2.16 o                         
   2   6   5        213.88        214.17         1.79 o                         
   3   6   5         95.31        103.69         1.03 o                         
   4   6   5        128.14        138.10         1.37 o                         
   5   6   5        212.88        177.69         1.64 o                         
   6   6   5          0.00          0.93         0.23 o                         
   7   6   5         36.99         40.43         0.68 o                         
   8   6   5         26.31         25.42         0.62 o                         
   9   6   5         83.77         80.34         1.59 o                         
  10   6   5         30.18         29.71         1.57 o                         
  11   6   5        224.26        225.45         5.22 o                         
  12   6   5         77.56         76.36         2.69 o                         
  13   6   5         33.10         35.59         2.06 o                         
  -8   7   5         21.72         22.55         1.37 o                         
  -7   7   5         53.64         53.73         1.46 o                         
  -6   7   5          2.31          3.17         0.60 o                         
  -5   7   5         16.45         14.23         0.64 o                         
  -4   7   5         49.32         50.46         1.02 o                         
  -3   7   5          2.03          2.24         0.26 o                         
  -2   7   5        273.79        246.34         2.86 o                         
  -1   7   5         83.29         67.86         0.86 o                         
   0   7   5         67.17         53.08         0.72 o                         
   1   7   5        240.86        205.76         1.83 o                         
   2   7   5          0.73          2.03         0.17 o                         
   3   7   5         41.89         44.15         0.63 o                         
   4   7   5         56.52         57.10         0.78 o                         
   5   7   5         86.46         84.44         0.90 o                         
   6   7   5        143.23        136.01         1.35 o                         
   7   7   5          4.29          6.12         0.33 o                         
   8   7   5        159.14        139.96         1.59 o                         
   9   7   5         33.05         34.92         0.68 o                         
  10   7   5        341.11        350.45         4.62 o                         
  11   7   5        191.93        195.62         3.15 o                         
  12   7   5         11.85         13.01         0.94 o                         
  13   7   5          0.00         -0.31         1.18 o                         
  -7   8   5          8.30          8.45         0.80 o                         
  -6   8   5        127.77        143.89         2.59 o                         
  -5   8   5         54.99         53.15         1.52 o                         
  -4   8   5          0.83          1.40         0.43 o                         
  -3   8   5        167.12        163.97         2.37 o                         
  -2   8   5         74.23         70.26         1.44 o                         
  -1   8   5        132.32        128.83         1.58 o                         
   0   8   5        347.15        298.14         3.04 o                         
   1   8   5        218.18        145.82         1.67 o                         
   2   8   5         23.88         17.12         0.44 o                         
   3   8   5        830.13        719.61         6.66 o                         
   4   8   5        207.21        181.48         2.00 o                         
   5   8   5        180.49        169.48         1.94 o                         
   6   8   5        983.57        882.39        13.43 o                         
   7   8   5         57.63         52.26         0.85 o                         
   8   8   5         97.41         97.35         1.17 o                         
   9   8   5         73.71         75.63         1.24 o                         
  10   8   5         48.60         47.47         1.65 o                         
  11   8   5          1.53          1.90         0.67 o                         
  12   8   5         14.55         13.43         0.90 o                         
  13   8   5          5.55          5.72         1.40 o                         
  -6   9   5          7.94          9.34         1.00 o                         
  -5   9   5          2.32          1.55         0.70 o                         
  -4   9   5         95.63        101.81         1.95 o                         
  -3   9   5          5.25          3.41         0.52 o                         
  -2   9   5         20.74         13.04         0.73 o                         
  -1   9   5         46.72         34.11         0.79 o                         
   0   9   5        423.65        369.69         3.82 o                         
   1   9   5         35.74         37.42         1.08 o                         
   2   9   5        167.90        138.34         1.58 o                         
   3   9   5         22.97         26.47         0.59 o                         
   4   9   5          6.61          9.70         0.35 o                         
   5   9   5         54.76         49.37         1.20 o                         
   6   9   5          7.62          6.90         0.36 o                         
   7   9   5        186.32        179.95         2.09 o                         
   8   9   5        145.54        147.27         1.97 o                         
   9   9   5         82.31         88.39         1.53 o                         
  10   9   5         26.36         24.84         1.08 o                         
  11   9   5         25.39         23.03         1.12 o                         
  12   9   5         16.74         16.95         1.04 o                         
  13   9   5          0.08          0.91         1.93 o                         
  -5  10   5          1.05          1.20         1.10 o                         
  -4  10   5         25.24         26.74         1.97 o                         
  -3  10   5          9.52         10.43         1.01 o                         
  -2  10   5         92.98         94.04         1.98 o                         
  -1  10   5         23.57         25.64         0.99 o                         
   0  10   5         13.19         12.04         0.52 o                         
   1  10   5        126.41        116.32         1.75 o                         
   2  10   5         18.60         17.77         0.54 o                         
   3  10   5         10.75         10.08         0.52 o                         
   4  10   5        205.17        202.98         2.26 o                         
   5  10   5         90.03         85.51         1.43 o                         
   6  10   5         25.08         26.66         0.70 o                         
   7  10   5          9.81          9.24         0.60 o                         
   8  10   5          8.50          7.64         0.57 o                         
   9  10   5         20.83         24.27         1.06 o                         
  10  10   5          1.17          1.92         0.69 o                         
  11  10   5         14.22         12.29         1.03 o                         
  12  10   5         22.34         21.93         1.34 o                         
  -4  11   5          1.65         -0.63         2.14 o                         
  -3  11   5         20.67         19.97         1.39 o                         
  -2  11   5        173.97        188.28         3.64 o                         
  -1  11   5        273.81        271.06         4.26 o                         
   0  11   5        100.41        101.28         2.00 o                         
   1  11   5          5.16          4.20         0.49 o                         
   2  11   5          0.00         -0.30         0.38 o                         
   3  11   5         51.16         55.89         1.52 o                         
   4  11   5         43.31         42.84         1.01 o                         
   5  11   5         55.26         56.59         1.12 o                         
   6  11   5        463.17        496.85         5.53 o                         
   7  11   5          2.61          2.95         0.53 o                         
   8  11   5        292.55        311.72         4.13 o                         
   9  11   5         23.32         25.34         1.01 o                         
  10  11   5         27.50         30.57         1.44 o                         
  11  11   5          0.02          0.29         1.10 o                         
  12  11   5          0.04          0.21         1.47 o                         
  -2  12   5        783.42        841.45        16.12 o                         
  -1  12   5         13.72         16.19         1.00 o                         
   0  12   5        477.21        501.26         7.74 o                         
   1  12   5          2.32          2.49         0.59 o                         
   2  12   5         50.82         57.26         1.21 o                         
   3  12   5          5.95          6.50         0.59 o                         
   4  12   5         15.40         15.53         0.70 o                         
   5  12   5         26.83         39.73         1.32 o                         
   6  12   5         16.37         15.41         0.65 o                         
   7  12   5         13.10         14.92         0.77 o                         
   8  12   5          0.01          0.52         0.53 o                         
   9  12   5          1.61          0.75         0.75 o                         
  10  12   5          0.58          0.69         1.13 o                         
  11  12   5          2.34          4.06         2.66 o                         
   0  13   5         52.07         47.92         1.93 o                         
   1  13   5         36.19         39.67         1.41 o                         
   2  13   5         54.89         51.61         1.44 o                         
   3  13   5          0.10         -0.51         0.57 o                         
   4  13   5         12.75         12.63         0.80 o                         
   5  13   5          9.60          9.93         0.71 o                         
   6  13   5          0.03         -0.19         0.54 o                         
   7  13   5          0.00         -0.25         0.61 o                         
   8  13   5          0.24          0.43         0.75 o                         
   9  13   5         18.14         18.99         2.73 o                         
  10  13   5         15.75         13.03         2.52 o                         
   2  14   5          2.28          4.76         2.10 o                         
   3  14   5          3.14          5.46         3.56 o                         
   4  14   5         30.74         33.69         1.96 o                         
   5  14   5          4.44          3.14         1.00 o                         
   6  14   5          0.21          0.21         0.81 o                         
   7  14   5          2.46          0.43         1.13 o                         
  -4 -13   6         27.06         31.49         3.01 o                         
  -3 -13   6         37.80         29.32         2.94 o                         
  -8 -12   6         48.46         55.09         2.82 o                         
  -7 -12   6          0.89          0.76         0.88 o                         
  -6 -12   6          1.23          1.46         0.66 o                         
  -5 -12   6         94.68        107.40         2.24 o                         
  -4 -12   6          9.02          8.66         0.78 o                         
  -3 -12   6         16.96         20.41         1.14 o                         
  -2 -12   6        123.05        138.67         2.53 o                         
  -1 -12   6         14.09         15.80         1.02 o                         
   0 -12   6          0.64          0.63         1.58 o                         
   1 -12   6         29.37         25.29         3.61 o                         
 -10 -11   6          1.25          1.28         1.37 o                         
  -9 -11   6         62.83         56.61         2.47 o                         
  -8 -11   6        126.70        122.64         5.20 o                         
  -7 -11   6        169.64        178.34         2.89 o                         
  -6 -11   6          2.19          1.14         0.57 o                         
  -5 -11   6          0.09          0.00         0.57 o                         
  -4 -11   6         42.50         39.88         1.27 o                         
  -3 -11   6          0.65         -0.10         0.54 o                         
  -2 -11   6          3.06          3.50         0.63 o                         
  -1 -11   6         34.54         27.74         1.13 o                         
   0 -11   6          0.02         -0.29         0.76 o                         
   1 -11   6         45.34         43.16         1.53 o                         
   2 -11   6          0.42          1.18         1.16 o                         
 -11 -10   6         41.05         40.25         3.99 o                         
 -10 -10   6        109.72        115.55         2.37 o                         
  -9 -10   6         93.59         92.67         2.24 o                         
  -8 -10   6        139.81        155.41         3.54 o                         
  -7 -10   6        120.82        123.25         2.77 o                         
  -6 -10   6          0.41          0.08         0.59 o                         
  -5 -10   6         92.17         97.99         1.64 o                         
  -4 -10   6         10.17          9.58         0.64 o                         
  -3 -10   6          5.22          5.43         0.52 o                         
  -2 -10   6        137.10        134.94         2.17 o                         
  -1 -10   6          2.39          3.07         0.57 o                         
   0 -10   6         41.36         40.74         1.47 o                         
   1 -10   6         25.29         22.27         1.09 o                         
   2 -10   6        114.20        118.95         2.76 o                         
   3 -10   6         14.43         15.91         1.16 o                         
   4 -10   6          0.29         -0.74         2.42 o                         
 -12  -9   6         70.98         72.44         5.22 o                         
 -11  -9   6         11.87         10.23         1.52 o                         
 -10  -9   6        243.11        247.17         4.94 o                         
  -9  -9   6        100.52        114.66         2.30 o                         
  -8  -9   6         44.28         46.68         1.30 o                         
  -7  -9   6          6.82          5.43         0.65 o                         
  -6  -9   6          3.20          2.69         0.58 o                         
  -5  -9   6          0.01          0.32         0.53 o                         
  -4  -9   6         38.91         40.84         1.01 o                         
  -3  -9   6        118.60        115.71         1.69 o                         
  -2  -9   6        116.95        121.34         1.58 o                         
  -1  -9   6         65.97         62.96         1.34 o                         
   0  -9   6         12.83         13.51         0.66 o                         
   1  -9   6          1.13          0.20         0.43 o                         
   2  -9   6         55.37         58.14         1.37 o                         
   3  -9   6         10.86          9.88         0.81 o                         
   4  -9   6          1.57          0.97         0.71 o                         
   5  -9   6          1.50          0.52         1.00 o                         
 -12  -8   6          0.43          0.42         2.54 o                         
 -11  -8   6          3.28          2.80         1.21 o                         
 -10  -8   6         26.00         25.85         1.12 o                         
  -9  -8   6         26.49         32.18         1.20 o                         
  -8  -8   6         51.87         54.96         1.44 o                         
  -7  -8   6        110.33        113.90         3.02 o                         
  -6  -8   6         49.69         52.85         1.41 o                         
  -5  -8   6        291.56        270.92         3.65 o                         
  -4  -8   6        106.56        102.77         1.80 o                         
  -3  -8   6          0.02          0.29         0.16 o                         
  -2  -8   6         38.08         32.81         0.61 o                         
  -1  -8   6         38.91         39.33         0.65 o                         
   0  -8   6         23.83         22.44         0.50 o                         
   1  -8   6          0.11          0.59         0.30 o                         
   2  -8   6         91.78         95.83         1.45 o                         
   3  -8   6         26.73         24.26         0.82 o                         
   4  -8   6         15.70         14.67         0.85 o                         
   5  -8   6         47.08         42.01         1.39 o                         
   6  -8   6         41.42         43.74         1.78 o                         
 -12  -7   6         12.57         11.84         1.57 o                         
 -11  -7   6        104.56        108.57         3.20 o                         
 -10  -7   6         17.02         14.89         1.49 o                         
  -9  -7   6         25.91         25.42         1.16 o                         
  -8  -7   6         10.76          8.21         0.65 o                         
  -7  -7   6          6.03          3.65         0.44 o                         
  -6  -7   6         15.59         10.90         0.60 o                         
  -5  -7   6          4.77          5.48         0.41 o                         
  -4  -7   6         81.12         40.09         0.77 o                         
  -3  -7   6         63.96         51.67         1.04 o                         
  -2  -7   6        122.89        117.65         1.41 o                         
  -1  -7   6        471.37        451.85         4.04 o                         
   0  -7   6        275.57        253.97         2.30 o                         
   1  -7   6        212.35        214.74         2.01 o                         
   2  -7   6        336.70        336.78         3.60 o                         
   3  -7   6         83.11         84.22         1.36 o                         
   4  -7   6        493.55        494.58         5.74 o                         
   5  -7   6        406.64        427.14         4.88 o                         
   6  -7   6         19.25         19.02         1.07 o                         
   7  -7   6         19.49         17.49         1.06 o                         
 -12  -6   6        135.99        140.36         3.90 o                         
 -11  -6   6         43.64         50.03         3.14 o                         
 -10  -6   6          5.04          5.10         0.73 o                         
  -9  -6   6         86.19         80.67         1.71 o                         
  -8  -6   6        101.18         95.86         1.61 o                         
  -7  -6   6         28.66         21.72         0.60 o                         
  -6  -6   6         72.78         65.30         1.58 o                         
  -5  -6   6        250.24        197.04         2.21 o                         
  -4  -6   6        174.93        107.97         1.40 o                         
  -3  -6   6          3.18          1.16         0.23 o                         
  -2  -6   6          7.20          7.87         0.27 o                         
  -1  -6   6        236.46        209.24         2.14 o                         
   0  -6   6        112.36        110.91         1.17 o                         
   1  -6   6        144.74        133.80         1.42 o                         
   2  -6   6         26.45         24.85         0.59 o                         
   3  -6   6        205.40        203.57         2.35 o                         
   4  -6   6        231.52        215.95         2.82 o                         
   5  -6   6          0.32          0.46         0.46 o                         
   6  -6   6         58.98         60.56         1.68 o                         
   7  -6   6         77.35         80.63         2.57 o                         
   8  -6   6         13.45         13.38         1.03 o                         
 -13  -5   6          6.56          9.11         2.31 o                         
 -12  -5   6         28.36         27.69         2.06 o                         
 -11  -5   6         47.03         49.67         2.42 o                         
 -10  -5   6          9.95         10.32         0.83 o                         
  -9  -5   6         47.15         51.31         1.55 o                         
  -8  -5   6         23.39         19.35         0.79 o                         
  -7  -5   6        151.77        147.17         1.69 o                         
  -6  -5   6         36.62         36.81         0.92 o                         
  -5  -5   6          5.85          2.98         0.25 o                         
  -4  -5   6          2.52          2.26         0.24 o                         
  -3  -5   6        572.31        601.47         4.62 o                         
  -2  -5   6          3.93          2.06         0.16 o                         
  -1  -5   6        153.67        163.06         1.52 o                         
   0  -5   6         87.27         74.16         0.76 o                         
   1  -5   6       1445.30       1436.52        10.30 o                         
   2  -5   6          4.84          5.92         0.37 o                         
   3  -5   6          6.65          6.85         0.35 o                         
   4  -5   6         52.54         46.84         0.75 o                         
   5  -5   6        129.29        115.78         1.87 o                         
   6  -5   6         38.83         44.08         1.17 o                         
   7  -5   6         37.16         37.66         1.06 o                         
   8  -5   6          0.18         -0.23         0.65 o                         
   9  -5   6         21.19         19.79         1.51 o                         
 -13  -4   6          6.98          5.36         2.03 o                         
 -12  -4   6          0.73          2.50         2.56 o                         
 -11  -4   6         52.29         54.87         2.59 o                         
 -10  -4   6          1.07          1.33         0.60 o                         
  -9  -4   6         19.29         18.79         1.26 o                         
  -8  -4   6          9.16          8.21         0.63 o                         
  -7  -4   6        119.53         98.22         1.19 o                         
  -6  -4   6         10.99          9.25         0.29 o                         
  -5  -4   6         65.29         63.79         0.59 o                         
  -4  -4   6        307.44        352.27         2.56 o                         
  -3  -4   6        939.12        968.76         6.85 o                         
  -2  -4   6          0.00          0.28         0.15 o                         
  -1  -4   6        217.91        224.00         1.74 o                         
   0  -4   6         65.48         59.92         0.69 o                         
   1  -4   6        112.36        117.84         1.07 o                         
   2  -4   6         21.87         27.45         0.39 o                         
   3  -4   6         13.62         15.88         0.41 o                         
   4  -4   6         41.53         42.56         0.68 o                         
   5  -4   6          7.26         10.80         0.47 o                         
   6  -4   6          0.70          0.22         0.36 o                         
   7  -4   6          3.97          3.93         0.52 o                         
   8  -4   6          6.29          6.49         0.60 o                         
   9  -4   6         64.57         65.72         2.31 o                         
  10  -4   6         25.30         22.69         4.13 o                         
 -12  -3   6         57.09         57.12         3.04 o                         
 -11  -3   6         70.71         68.79         2.56 o                         
 -10  -3   6         20.66         20.64         1.02 o                         
  -9  -3   6        272.35        262.73         4.01 o                         
  -8  -3   6        868.34        844.89         9.21 o                         
  -7  -3   6       1105.27       1065.50         9.69 o                         
  -6  -3   6          1.18          0.93         0.19 o                         
  -5  -3   6        678.99        698.72         4.84 o                         
  -4  -3   6         30.76         22.09         0.31 o                         
  -3  -3   6          2.22          2.84         0.18 o                         
  -2  -3   6          4.87          6.81         0.40 o                         
  -1  -3   6         21.14         33.05         0.45 o                         
   0  -3   6        514.28        610.23         5.85 o                         
   1  -3   6         71.99         90.53         0.76 o                         
   2  -3   6         94.00         91.99         1.20 o                         
   3  -3   6         46.96         52.57         0.57 o                         
   4  -3   6         10.94         12.45         0.33 o                         
   5  -3   6         48.28         42.75         0.69 o                         
   6  -3   6          2.13          1.38         0.28 o                         
   7  -3   6        168.65        169.79         2.25 o                         
   8  -3   6         51.54         58.29         1.96 o                         
   9  -3   6          3.44          3.21         0.59 o                         
  10  -3   6          0.13          0.54         0.74 o                         
  11  -3   6         58.11         59.65         6.17 o                         
 -12  -2   6         18.24         12.46         1.43 o                         
 -11  -2   6        291.99        295.55         6.43 o                         
 -10  -2   6        170.55        163.25         5.75 o                         
  -9  -2   6        139.20        138.66         2.51 o                         
  -8  -2   6        858.96        810.95         9.77 o                         
  -7  -2   6          0.32          1.28         0.26 o                         
  -6  -2   6          5.21          7.15         0.25 o                         
  -5  -2   6        283.56        288.85         1.98 o                         
  -4  -2   6        116.37        118.13         1.07 o                         
  -3  -2   6        181.39        176.89         1.44 o                         
  -2  -2   6       2036.44       2280.72        13.64 o                         
  -1  -2   6          0.77          1.22         0.14 o                         
   0  -2   6       3467.96       3803.14        33.22 o                         
   1  -2   6          6.34         10.59         0.24 o                         
   2  -2   6        661.79        655.62         5.35 o                         
   3  -2   6        290.52        316.84         2.38 o                         
   4  -2   6        179.25        171.43         1.39 o                         
   5  -2   6        589.51        606.81         5.70 o                         
   6  -2   6        344.02        365.07         3.32 o                         
   7  -2   6         34.49         33.51         0.78 o                         
   8  -2   6         13.42         14.71         0.68 o                         
   9  -2   6          0.33          0.42         0.57 o                         
  10  -2   6          3.47          3.17         0.83 o                         
  11  -2   6          5.11          4.81         1.27 o                         
 -12  -1   6         26.38         22.68         2.21 o                         
 -11  -1   6        217.24        218.99         4.48 o                         
 -10  -1   6          0.40          0.50         0.65 o                         
  -9  -1   6          1.09          0.71         0.40 o                         
  -8  -1   6         38.58         38.03         1.32 o                         
  -7  -1   6          0.81          0.09         0.22 o                         
  -6  -1   6        175.73        177.68         1.50 o                         
  -5  -1   6         14.73         14.84         0.28 o                         
  -4  -1   6       1005.93       1062.18         6.95 o                         
  -3  -1   6        163.70        152.31         1.24 o                         
  -2  -1   6          1.21          0.76         0.09 o                         
  -1  -1   6       4259.91       4556.10        38.20 o                         
   0  -1   6       1189.07       1335.96        11.83 o                         
   1  -1   6        741.31        813.05         6.03 o                         
   2  -1   6        117.78        123.71         1.06 o                         
   3  -1   6        202.69        221.10         1.78 o                         
   4  -1   6         20.80         17.58         0.64 o                         
   5  -1   6          3.19          2.17         0.18 o                         
   6  -1   6         25.69         22.11         1.07 o                         
   7  -1   6         70.19         70.23         1.28 o                         
   8  -1   6          0.08          0.34         0.32 o                         
   9  -1   6         23.92         28.11         1.04 o                         
  10  -1   6        140.78        147.84         3.07 o                         
  11  -1   6          1.77          0.95         0.91 o                         
 -12   0   6          0.08         -1.31         1.43 o                         
 -11   0   6          0.48          0.95         0.72 o                         
 -10   0   6          0.11          0.08         0.68 o                         
  -9   0   6          0.00          0.27         0.38 o                         
  -8   0   6         61.15         58.31         1.12 o                         
  -7   0   6          8.45          4.23         0.29 o                         
  -6   0   6        465.39        402.90         3.94 o                         
  -5   0   6         54.57         67.13         0.88 o                         
  -4   0   6        298.44        318.95         2.15 o                         
  -3   0   6        151.34        172.67         1.36 o                         
  -2   0   6        456.82        512.26         3.69 o                         
  -1   0   6         45.68         59.62         0.52 o                         
   0   0   6        109.55        119.13         1.36 o                         
   1   0   6         18.87         21.98         0.31 o                         
   2   0   6         23.07         15.55         0.31 o                         
   3   0   6        614.78        682.46         7.13 o                         
   4   0   6       3165.63       3304.31        29.92 o                         
   5   0   6          7.12          5.08         0.22 o                         
   6   0   6         71.90         78.85         0.93 o                         
   7   0   6        583.29        594.50         7.54 o                         
   8   0   6        651.24        657.98         3.60 o                         
   9   0   6        386.95        383.50         4.73 o                         
  10   0   6        359.80        367.23         5.98 o                         
  11   0   6          4.01          3.09         0.93 o                         
  12   0   6         38.93         33.18         2.86 o                         
 -12   1   6          7.13          6.52         2.28 o                         
 -11   1   6          0.16         -0.61         0.85 o                         
 -10   1   6          8.07          6.15         0.95 o                         
  -9   1   6          0.87          0.80         0.40 o                         
  -8   1   6          7.88          5.83         0.62 o                         
  -7   1   6          4.39          3.90         0.27 o                         
  -6   1   6        175.32        188.12         2.89 o                         
  -5   1   6         64.58         56.29         0.68 o                         
  -4   1   6         80.30         88.88         0.90 o                         
  -3   1   6       1068.35       1192.54         6.34 o                         
  -2   1   6         10.61          3.22         0.13 o                         
  -1   1   6          0.15          1.58         0.12 o                         
   0   1   6       1156.63       1207.15         9.08 o                         
   1   1   6          2.16          0.84         0.10 o                         
   2   1   6       1151.96       1274.67        10.74 o                         
   3   1   6        296.46        317.20         2.77 o                         
   4   1   6       2235.62       2280.71        17.14 o                         
   5   1   6        943.53        957.03         6.77 o                         
   6   1   6         90.69         87.28         0.94 o                         
   7   1   6         97.64        102.28         2.36 o                         
   8   1   6          6.15          5.60         0.47 o                         
   9   1   6         12.86         15.04         0.73 o                         
  10   1   6         22.51         20.13         1.23 o                         
  11   1   6         41.77         41.55         1.72 o                         
  12   1   6         45.07         40.77         1.84 o                         
 -11   2   6         57.46         54.23         2.10 o                         
 -10   2   6         33.25         35.63         2.80 o                         
  -9   2   6         20.57         22.51         1.03 o                         
  -8   2   6         69.47         67.31         1.94 o                         
  -7   2   6         34.97         32.75         0.85 o                         
  -6   2   6          7.04          9.30         0.54 o                         
  -5   2   6          9.93         12.23         0.36 o                         
  -4   2   6         48.10         48.84         0.59 o                         
  -3   2   6        199.05        196.76         1.63 o                         
  -2   2   6         18.46         26.31         0.42 o                         
  -1   2   6       2214.81       2417.20        15.32 o                         
   0   2   6         83.64         99.12         0.99 o                         
   1   2   6         27.94         35.08         0.57 o                         
   2   2   6        958.65       1040.52        11.56 o                         
   3   2   6       1236.16       1337.87        13.86 o                         
   4   2   6         13.96         16.46         0.59 o                         
   5   2   6         23.00         23.87         0.40 o                         
   6   2   6          8.38          5.21         0.25 o                         
   7   2   6        291.34        299.60         3.35 o                         
   8   2   6         48.24         54.06         1.02 o                         
   9   2   6        111.04        111.61         2.19 o                         
  10   2   6          0.11          0.74         0.81 o                         
  11   2   6          1.81          1.55         0.86 o                         
  12   2   6         69.91         75.27         2.32 o                         
 -11   3   6          1.70          0.77         1.33 o                         
 -10   3   6         37.61         36.93         2.05 o                         
  -9   3   6         37.96         38.57         2.19 o                         
  -8   3   6          0.91          0.62         0.46 o                         
  -7   3   6          6.97          4.83         0.47 o                         
  -6   3   6          2.49          1.88         0.29 o                         
  -5   3   6        174.98        174.22         1.72 o                         
  -4   3   6         79.32         81.65         0.78 o                         
  -3   3   6        196.18        175.36         1.59 o                         
  -2   3   6          4.37          6.97         0.17 o                         
  -1   3   6         26.98         13.99         0.27 o                         
   0   3   6         41.77         51.42         0.55 o                         
   1   3   6        436.65        442.69         4.23 o                         
   2   3   6         40.12         38.89         0.62 o                         
   3   3   6         67.93         93.32         1.26 o                         
   4   3   6          0.00          2.58         0.25 o                         
   5   3   6        337.52        364.42         3.62 o                         
   6   3   6          1.11          0.27         0.28 o                         
   7   3   6        137.57        135.28         1.68 o                         
   8   3   6         89.57         94.17         1.64 o                         
   9   3   6          0.01         -0.14         0.33 o                         
  10   3   6         11.79         12.37         0.93 o                         
  11   3   6         64.51         62.62         3.48 o                         
  12   3   6          9.88          7.29         1.15 o                         
  13   3   6          5.77          8.30         2.03 o                         
 -10   4   6         21.02         24.40         2.08 o                         
  -9   4   6          7.08          7.23         0.84 o                         
  -8   4   6         12.20         12.02         0.74 o                         
  -7   4   6         54.90         58.67         1.54 o                         
  -6   4   6          7.13          9.47         0.41 o                         
  -5   4   6         86.03         85.08         1.43 o                         
  -4   4   6        247.27        263.56         2.87 o                         
  -3   4   6         48.30         47.89         0.50 o                         
  -2   4   6          1.82          1.61         0.14 o                         
  -1   4   6         52.95         54.73         0.57 o                         
   0   4   6        216.86        216.96         1.74 o                         
   1   4   6        165.23        187.12         1.74 o                         
   2   4   6          2.65          8.19         0.33 o                         
   3   4   6        640.76        673.97         6.36 o                         
   4   4   6       1838.26       1987.78        18.00 o                         
   5   4   6          3.53          4.13         0.27 o                         
   6   4   6        140.89        149.91         1.80 o                         
   7   4   6        184.33        189.57         2.43 o                         
   8   4   6         49.41         52.78         0.94 o                         
   9   4   6         43.54         47.78         1.46 o                         
  10   4   6          7.88          7.30         0.88 o                         
  11   4   6          3.10          4.41         0.62 o                         
  12   4   6         18.65         18.79         1.32 o                         
  13   4   6         25.81         22.65         1.85 o                         
 -10   5   6        111.35        122.29         5.50 o                         
  -9   5   6        100.80        104.22         2.60 o                         
  -8   5   6          0.04         -0.22         0.56 o                         
  -7   5   6        255.37        252.96         3.52 o                         
  -6   5   6        250.96        240.05         3.32 o                         
  -5   5   6        510.66        496.28         4.26 o                         
  -4   5   6        577.41        553.72         4.27 o                         
  -3   5   6        924.15        845.67         6.30 o                         
  -2   5   6        504.96        507.61         2.78 o                         
  -1   5   6         87.33         88.50         0.88 o                         
   0   5   6        261.06        320.82         2.49 o                         
   1   5   6         20.18         23.92         0.36 o                         
   2   5   6          7.81          9.50         0.30 o                         
   3   5   6        245.26        251.31         2.49 o                         
   4   5   6         89.97         72.59         0.91 o                         
   5   5   6        211.03        253.31         3.39 o                         
   6   5   6        220.50        195.29         1.91 o                         
   7   5   6         11.83         12.66         0.39 o                         
   8   5   6         81.04         77.01         1.44 o                         
   9   5   6         88.70         83.28         2.37 o                         
  10   5   6         10.68         12.77         1.09 o                         
  11   5   6          6.79          6.47         0.68 o                         
  12   5   6         44.42         40.70         1.72 o                         
  13   5   6          0.06         -0.54         1.29 o                         
  -9   6   6         28.74         33.47         2.27 o                         
  -8   6   6         83.75         88.06         1.92 o                         
  -7   6   6        107.39        111.78         2.18 o                         
  -6   6   6         33.34         35.15         1.18 o                         
  -5   6   6         56.89         63.02         1.41 o                         
  -4   6   6         36.43         34.72         0.63 o                         
  -3   6   6        122.43        119.86         1.21 o                         
  -2   6   6        179.47        170.67         1.50 o                         
  -1   6   6         77.76         72.37         0.83 o                         
   0   6   6          8.51          8.32         0.25 o                         
   1   6   6          5.49          1.51         0.14 o                         
   2   6   6        499.74        449.25         3.62 o                         
   3   6   6        302.30        306.35         2.75 o                         
   4   6   6         47.69         39.43         0.54 o                         
   5   6   6        260.87        252.78         2.46 o                         
   6   6   6         51.22         54.39         0.76 o                         
   7   6   6        106.02         92.90         1.20 o                         
   8   6   6        100.61         92.98         1.32 o                         
   9   6   6         28.06         31.49         0.74 o                         
  10   6   6          2.12          2.99         0.55 o                         
  11   6   6         22.14         27.78         1.03 o                         
  12   6   6         42.53         44.45         1.53 o                         
  13   6   6         24.86         23.30         1.86 o                         
  -8   7   6          0.01         -1.33         1.06 o                         
  -7   7   6          3.77          2.63         0.64 o                         
  -6   7   6         35.34         34.17         1.02 o                         
  -5   7   6         90.32         96.87         1.66 o                         
  -4   7   6          0.51          0.25         0.31 o                         
  -3   7   6         22.58         21.24         0.52 o                         
  -2   7   6        311.81        297.14         2.98 o                         
  -1   7   6          3.84          2.25         0.25 o                         
   0   7   6         20.30         22.36         0.41 o                         
   1   7   6          0.54          8.17         0.26 o                         
   2   7   6         40.49         36.84         0.52 o                         
   3   7   6          2.22          5.79         0.24 o                         
   4   7   6         24.05         27.49         0.57 o                         
   5   7   6          1.01          0.22         0.19 o                         
   6   7   6         93.78         80.68         1.28 o                         
   7   7   6        176.16        159.51         1.72 o                         
   8   7   6          0.37          0.54         0.26 o                         
   9   7   6         86.80         81.57         1.17 o                         
  10   7   6        172.10        174.42         3.21 o                         
  11   7   6        247.19        263.14         3.79 o                         
  12   7   6         65.93         64.96         1.75 o                         
  13   7   6        154.08        169.64         4.82 o                         
  -7   8   6         26.03         30.41         1.50 o                         
  -6   8   6         19.36         19.36         0.91 o                         
  -5   8   6        150.37        162.67         2.59 o                         
  -4   8   6         55.64         51.81         1.07 o                         
  -3   8   6          4.03          2.01         0.34 o                         
  -2   8   6         12.11         11.04         0.51 o                         
  -1   8   6         12.11          8.79         0.40 o                         
   0   8   6        373.40        337.21         2.91 o                         
   1   8   6        210.60        167.19         1.68 o                         
   2   8   6        134.86        104.98         1.31 o                         
   3   8   6        537.96        430.42         3.76 o                         
   4   8   6          0.25          0.73         0.23 o                         
   5   8   6         15.36         11.14         0.42 o                         
   6   8   6        497.54        444.71         3.82 o                         
   7   8   6          4.17          4.63         0.34 o                         
   8   8   6         62.26         63.59         0.86 o                         
   9   8   6         65.93         64.48         1.20 o                         
  10   8   6        291.44        292.01         3.83 o                         
  11   8   6         22.78         22.73         1.12 o                         
  12   8   6          1.82          2.17         0.74 o                         
  13   8   6         68.69         79.80         5.50 o                         
  -6   9   6         38.75         30.62         1.86 o                         
  -5   9   6         49.32         49.71         2.95 o                         
  -4   9   6         28.58         29.76         1.09 o                         
  -3   9   6          0.06         -0.31         0.44 o                         
  -2   9   6        103.16         99.87         1.58 o                         
  -1   9   6          0.79          0.76         0.32 o                         
   0   9   6        105.47         91.65         1.14 o                         
   1   9   6         41.43         39.89         0.72 o                         
   2   9   6         14.97          6.01         0.34 o                         
   3   9   6         20.37         15.92         0.35 o                         
   4   9   6         30.34         24.40         0.51 o                         
   5   9   6         11.54         15.01         0.50 o                         
   6   9   6         18.35         17.07         0.58 o                         
   7   9   6         13.22         13.17         0.48 o                         
   8   9   6         98.28         94.65         1.40 o                         
   9   9   6        174.59        172.84         2.47 o                         
  10   9   6        326.41        319.67         4.55 o                         
  11   9   6          0.93          2.06         0.67 o                         
  12   9   6          8.48          6.84         0.85 o                         
  13   9   6         25.50         29.28         3.43 o                         
  -5  10   6          1.27          0.52         1.12 o                         
  -4  10   6          0.03          0.40         0.71 o                         
  -3  10   6         21.64         20.30         0.92 o                         
  -2  10   6         23.92         18.86         0.95 o                         
  -1  10   6          0.64          0.66         0.39 o                         
   0  10   6          4.69          5.26         0.37 o                         
   1  10   6         50.61         48.95         0.99 o                         
   2  10   6        161.01        154.31         2.06 o                         
   3  10   6        208.02        201.99         2.50 o                         
   4  10   6         75.49         81.12         1.09 o                         
   5  10   6         56.34         61.37         1.03 o                         
   6  10   6         25.37         23.34         0.67 o                         
   7  10   6          0.62          0.91         0.38 o                         
   8  10   6          0.03          0.32         0.41 o                         
   9  10   6         12.78         12.03         0.70 o                         
  10  10   6          4.85          5.36         0.76 o                         
  11  10   6         28.97         29.52         1.45 o                         
  12  10   6         15.39         18.37         2.02 o                         
  -4  11   6          0.63          0.32         1.86 o                         
  -3  11   6          0.17         -0.30         0.87 o                         
  -2  11   6          1.99          2.57         0.63 o                         
  -1  11   6          1.31          1.73         0.60 o                         
   0  11   6         61.24         61.27         1.56 o                         
   1  11   6         94.87         98.15         1.67 o                         
   2  11   6          1.06          1.05         0.42 o                         
   3  11   6         51.16         52.17         1.50 o                         
   4  11   6        238.44        235.47         3.10 o                         
   5  11   6          8.68          8.53         0.49 o                         
   6  11   6        199.72        195.94         2.58 o                         
   7  11   6          3.48          3.94         0.48 o                         
   8  11   6         15.85         17.19         1.11 o                         
   9  11   6         37.07         36.08         1.18 o                         
  10  11   6        168.09        187.16         3.43 o                         
  11  11   6          0.06          0.33         0.87 o                         
  12  11   6          0.89          0.42         1.51 o                         
  -2  12   6         57.78         48.82         2.96 o                         
  -1  12   6        390.67        408.01         6.00 o                         
   0  12   6          1.68          1.79         0.70 o                         
   1  12   6          5.00          4.64         0.57 o                         
   2  12   6          0.01          0.58         0.45 o                         
   3  12   6         15.09         14.86         0.68 o                         
   4  12   6         15.15         10.10         0.69 o                         
   5  12   6        111.82        116.02         1.78 o                         
   6  12   6         74.89         80.16         1.65 o                         
   7  12   6         83.19         90.61         1.73 o                         
   8  12   6         75.28         72.50         1.69 o                         
   9  12   6          4.39          6.30         0.85 o                         
  10  12   6          4.36          6.22         1.23 o                         
  11  12   6          0.44         -0.98         2.52 o                         
   0  13   6         73.00         71.35         2.77 o                         
   1  13   6          6.65          6.88         0.88 o                         
   2  13   6        134.76        142.65         2.39 o                         
   3  13   6         41.96         40.93         1.21 o                         
   4  13   6         18.42         19.18         0.88 o                         
   5  13   6         46.00         47.55         1.31 o                         
   6  13   6          0.45          0.49         0.54 o                         
   7  13   6         39.21         37.36         1.34 o                         
   8  13   6         41.57         41.38         2.21 o                         
   9  13   6          3.19          3.71         2.10 o                         
  10  13   6          3.75          3.82         2.17 o                         
   2  14   6         13.97         13.52         2.42 o                         
   3  14   6         10.17         11.07         2.10 o                         
   4  14   6          8.89         14.49         2.57 o                         
   5  14   6         10.37         12.92         1.27 o                         
   6  14   6          0.00          0.53         1.03 o                         
   7  14   6          4.40          3.02         1.17 o                         
  -7 -12   7         15.93         12.76         1.46 o                         
  -6 -12   7         62.95         69.48         3.09 o                         
  -5 -12   7          0.41         -0.85         0.73 o                         
  -4 -12   7          0.61          0.69         0.70 o                         
  -3 -12   7         76.53         74.99         3.47 o                         
  -2 -12   7         57.44         53.72         1.72 o                         
  -1 -12   7          1.20          0.95         0.88 o                         
   0 -12   7         28.96         30.72         3.71 o                         
  -9 -11   7         13.86         12.00         1.35 o                         
  -8 -11   7         94.60         96.89         2.70 o                         
  -7 -11   7         32.63         31.79         1.15 o                         
  -6 -11   7         60.19         55.92         1.35 o                         
  -5 -11   7          1.61          1.50         0.56 o                         
  -4 -11   7         15.84         16.68         0.85 o                         
  -3 -11   7          0.06          0.17         0.58 o                         
  -2 -11   7         42.55         45.33         1.52 o                         
  -1 -11   7         30.51         30.14         1.29 o                         
   0 -11   7          6.91          6.66         0.88 o                         
   1 -11   7          0.13          0.77         0.94 o                         
   2 -11   7         36.57         34.43         3.96 o                         
 -11 -10   7         40.52         41.02         4.10 o                         
 -10 -10   7        206.33        204.26         5.16 o                         
  -9 -10   7         71.30         71.17         1.72 o                         
  -8 -10   7         24.64         20.93         1.01 o                         
  -7 -10   7        157.62        159.36         3.29 o                         
  -6 -10   7         40.91         49.21         1.31 o                         
  -5 -10   7        103.60        117.03         2.10 o                         
  -4 -10   7        307.98        331.78         4.66 o                         
  -3 -10   7        103.96        110.55         1.97 o                         
  -2 -10   7        463.88        485.24         6.74 o                         
  -1 -10   7        212.81        222.41         3.95 o                         
   0 -10   7         14.99         13.77         0.83 o                         
   1 -10   7         10.58         10.09         0.92 o                         
   2 -10   7         26.80         26.31         1.62 o                         
   3 -10   7          9.24          8.25         1.17 o                         
 -11  -9   7         24.00         24.80         5.08 o                         
 -10  -9   7        143.73        149.58         3.32 o                         
  -9  -9   7          3.87          3.57         0.68 o                         
  -8  -9   7         32.03         35.94         1.18 o                         
  -7  -9   7         43.97         49.44         1.42 o                         
  -6  -9   7         19.76         22.52         0.97 o                         
  -5  -9   7         22.59         23.68         0.76 o                         
  -4  -9   7          3.80          3.75         0.49 o                         
  -3  -9   7        120.23        126.66         2.05 o                         
  -2  -9   7        436.73        456.02         7.43 o                         
  -1  -9   7          3.35          1.53         0.43 o                         
   0  -9   7          0.27          0.28         0.52 o                         
   1  -9   7        114.35        112.20         2.08 o                         
   2  -9   7          0.05          0.10         0.62 o                         
   3  -9   7          0.34         -0.13         0.67 o                         
   4  -9   7         52.98         49.76         1.53 o                         
   5  -9   7          1.01          1.00         1.28 o                         
 -12  -8   7         56.72         57.31         4.90 o                         
 -11  -8   7         97.19        100.75         2.84 o                         
 -10  -8   7          0.61          0.35         0.70 o                         
  -9  -8   7          7.52          9.82         0.78 o                         
  -8  -8   7         85.07         89.11         1.91 o                         
  -7  -8   7         28.02         28.36         1.11 o                         
  -6  -8   7         84.60         94.78         1.79 o                         
  -5  -8   7          3.38          6.46         0.60 o                         
  -4  -8   7         55.45         49.40         1.24 o                         
  -3  -8   7        446.65        410.20         5.38 o                         
  -2  -8   7         34.21         44.49         0.69 o                         
  -1  -8   7          1.43          1.47         0.28 o                         
   0  -8   7          5.62          4.90         0.35 o                         
   1  -8   7          8.48         10.23         0.56 o                         
   2  -8   7         37.61         35.61         0.97 o                         
   3  -8   7        268.28        260.09         3.02 o                         
   4  -8   7        112.49        110.58         2.06 o                         
   5  -8   7         73.93         67.45         1.75 o                         
   6  -8   7         85.95         87.59         4.13 o                         
 -12  -7   7          1.68          1.13         1.21 o                         
 -11  -7   7         37.35         39.60         1.80 o                         
 -10  -7   7          3.37          4.29         0.71 o                         
  -9  -7   7         20.12         18.11         1.01 o                         
  -8  -7   7         70.64         72.04         1.55 o                         
  -7  -7   7         36.57         34.30         1.10 o                         
  -6  -7   7         23.41         18.98         0.98 o                         
  -5  -7   7         30.85         22.58         0.76 o                         
  -4  -7   7         13.66          8.44         0.47 o                         
  -3  -7   7          8.06          6.76         0.28 o                         
  -2  -7   7          0.32          0.19         0.17 o                         
  -1  -7   7          2.20          0.84         0.24 o                         
   0  -7   7         39.98         37.99         0.64 o                         
   1  -7   7         85.63         92.78         1.31 o                         
   2  -7   7         13.30         11.29         0.62 o                         
   3  -7   7        131.39        126.57         2.84 o                         
   4  -7   7         88.97         90.24         1.71 o                         
   5  -7   7         21.35         23.73         0.90 o                         
   6  -7   7         71.76         75.75         1.55 o                         
   7  -7   7         11.41         12.79         1.14 o                         
 -12  -6   7          3.37          3.37         1.20 o                         
 -11  -6   7         43.19         44.23         2.02 o                         
 -10  -6   7         15.14         15.91         0.95 o                         
  -9  -6   7          4.19          4.30         0.64 o                         
  -8  -6   7         59.80         49.09         1.18 o                         
  -7  -6   7         47.00         28.79         0.70 o                         
  -6  -6   7         21.76         18.86         0.56 o                         
  -5  -6   7       1269.68        988.55         9.19 o                         
  -4  -6   7          2.96          2.92         0.32 o                         
  -3  -6   7        150.15        106.26         1.53 o                         
  -2  -6   7          6.27          2.56         0.22 o                         
  -1  -6   7         80.77         69.57         1.01 o                         
   0  -6   7        117.64        103.38         1.28 o                         
   1  -6   7        176.55        186.53         1.93 o                         
   2  -6   7       1377.35       1314.95        12.63 o                         
   3  -6   7        266.25        261.96         3.28 o                         
   4  -6   7        216.23        204.98         2.37 o                         
   5  -6   7         34.56         38.30         1.33 o                         
   6  -6   7         17.36         16.50         0.79 o                         
   7  -6   7          0.92          2.00         0.62 o                         
   8  -6   7          5.82          3.92         0.84 o                         
 -12  -5   7         18.97         16.42         2.04 o                         
 -11  -5   7         27.45         30.36         1.98 o                         
 -10  -5   7          0.72          0.82         0.61 o                         
  -9  -5   7          2.63          2.13         0.60 o                         
  -8  -5   7         27.00         22.96         0.97 o                         
  -7  -5   7          0.53          0.64         0.31 o                         
  -6  -5   7        535.58        444.12         4.10 o                         
  -5  -5   7         53.78         56.30         1.09 o                         
  -4  -5   7         22.54         14.74         0.43 o                         
  -3  -5   7        135.65        116.12         1.24 o                         
  -2  -5   7         15.66         14.38         0.33 o                         
  -1  -5   7         10.98         10.24         0.30 o                         
   0  -5   7          0.36          0.61         0.20 o                         
   1  -5   7          0.05          0.08         0.22 o                         
   2  -5   7        196.96        197.36         2.23 o                         
   3  -5   7        241.63        253.14         2.80 o                         
   4  -5   7         10.70         12.44         0.47 o                         
   5  -5   7          1.58          0.72         0.42 o                         
   6  -5   7         25.62         25.02         0.97 o                         
   7  -5   7          0.42          1.35         0.53 o                         
   8  -5   7          7.61          6.26         0.73 o                         
   9  -5   7         19.30         15.23         1.57 o                         
 -13  -4   7          0.58          0.74         1.82 o                         
 -12  -4   7          0.13         -0.13         1.31 o                         
 -11  -4   7         11.88          7.59         1.06 o                         
 -10  -4   7         25.96         28.47         1.22 o                         
  -9  -4   7          5.96          7.07         0.74 o                         
  -8  -4   7          4.15          2.76         0.35 o                         
  -7  -4   7         20.60         19.91         0.47 o                         
  -6  -4   7         20.01         18.56         0.44 o                         
  -5  -4   7        150.74        135.99         1.34 o                         
  -4  -4   7        187.48        189.76         1.50 o                         
  -3  -4   7         41.97         57.25         0.64 o                         
  -2  -4   7        442.77        438.43         3.65 o                         
  -1  -4   7         78.06         72.88         0.84 o                         
   0  -4   7        190.34        189.20         1.71 o                         
   1  -4   7       1172.18       1180.04         9.09 o                         
   2  -4   7        110.66        124.49         1.12 o                         
   3  -4   7        241.57        236.82         2.10 o                         
   4  -4   7        122.19        115.34         1.54 o                         
   5  -4   7         47.02         43.36         1.16 o                         
   6  -4   7          1.25          2.23         0.43 o                         
   7  -4   7          7.03          6.31         0.57 o                         
   8  -4   7         16.68         16.26         0.93 o                         
   9  -4   7          8.90          7.81         0.87 o                         
  10  -4   7          5.61          3.78         3.33 o                         
 -12  -3   7         20.07         17.96         1.91 o                         
 -11  -3   7          0.29          0.17         0.82 o                         
 -10  -3   7         29.42         29.06         1.20 o                         
  -9  -3   7         29.02         28.00         0.90 o                         
  -8  -3   7        191.29        170.90         5.08 o                         
  -7  -3   7        212.66        207.57         2.11 o                         
  -6  -3   7         17.16         15.74         0.38 o                         
  -5  -3   7         54.53         51.61         0.59 o                         
  -4  -3   7         74.74         61.28         0.61 o                         
  -3  -3   7          0.00          0.31         0.13 o                         
  -2  -3   7        221.67        241.83         1.99 o                         
  -1  -3   7         10.07          6.72         0.29 o                         
   0  -3   7        453.70        497.49        11.26 o                         
   1  -3   7         22.96         37.78         0.48 o                         
   2  -3   7        153.20        184.20         2.14 o                         
   3  -3   7        144.24        143.69         1.21 o                         
   4  -3   7         61.73         78.66         1.21 o                         
   5  -3   7         13.49         16.52         0.48 o                         
   6  -3   7        124.45        119.84         1.83 o                         
   7  -3   7         11.16         10.83         0.66 o                         
   8  -3   7         13.36         12.20         1.00 o                         
   9  -3   7          9.72         11.90         0.86 o                         
  10  -3   7          4.36          4.68         0.85 o                         
 -12  -2   7         40.52         37.14         2.59 o                         
 -11  -2   7          5.64          5.30         1.51 o                         
 -10  -2   7          5.94          6.18         0.68 o                         
  -9  -2   7        361.63        349.98         5.89 o                         
  -8  -2   7        152.48        154.38         2.37 o                         
  -7  -2   7        213.34        206.81         2.18 o                         
  -6  -2   7          1.91          1.50         0.21 o                         
  -5  -2   7       1077.10       1082.53         6.98 o                         
  -4  -2   7       1411.92       1419.19         9.06 o                         
  -3  -2   7          0.60          0.58         0.11 o                         
  -2  -2   7         14.43         15.68         0.38 o                         
  -1  -2   7       1972.16       2147.45        18.20 o                         
   0  -2   7         73.63         79.06         0.88 o                         
   1  -2   7        334.63        355.37         2.85 o                         
   2  -2   7         25.91         28.47         0.41 o                         
   3  -2   7         36.39         38.18         0.54 o                         
   4  -2   7        633.67        653.03         4.54 o                         
   5  -2   7         55.01         61.68         0.69 o                         
   6  -2   7         45.45         44.28         0.76 o                         
   7  -2   7        252.51        257.71         3.10 o                         
   8  -2   7          5.10          4.89         0.59 o                         
   9  -2   7         15.20         14.44         0.84 o                         
  10  -2   7          9.72         10.69         0.99 o                         
  11  -2   7          1.20          3.83         1.72 o                         
 -12  -1   7         19.52         16.21         3.08 o                         
 -11  -1   7        443.24        444.15         7.75 o                         
 -10  -1   7        224.15        220.42         3.92 o                         
  -9  -1   7        393.73        380.69         5.24 o                         
  -8  -1   7       1112.47       1015.43        10.90 o                         
  -7  -1   7         85.98         69.09         1.04 o                         
  -6  -1   7        571.63        552.76         4.63 o                         
  -5  -1   7         86.51         91.63         0.83 o                         
  -4  -1   7         37.57         52.98         0.55 o                         
  -3  -1   7        273.76        277.22         2.08 o                         
  -2  -1   7         19.21         16.69         0.28 o                         
  -1  -1   7        337.93        350.06         3.07 o                         
   0  -1   7        357.40        413.81         3.66 o                         
   1  -1   7         50.80         50.25         0.54 o                         
   2  -1   7         57.60         46.24         0.52 o                         
   3  -1   7       1487.97       1544.60        10.15 o                         
   4  -1   7         76.19         81.48         0.76 o                         
   5  -1   7         22.16         26.69         0.43 o                         
   6  -1   7         18.97         20.69         0.61 o                         
   7  -1   7         22.67         22.64         0.62 o                         
   8  -1   7        113.73        116.16         2.05 o                         
   9  -1   7        248.48        252.90         3.96 o                         
  10  -1   7          4.07          2.44         0.78 o                         
  11  -1   7         45.00         48.59         1.84 o                         
 -12   0   7          4.65          5.71         2.14 o                         
 -11   0   7          4.92          4.87         1.10 o                         
 -10   0   7          8.61          9.48         0.94 o                         
  -9   0   7         40.50         37.67         1.41 o                         
  -8   0   7         59.56         57.53         1.04 o                         
  -7   0   7        166.44        130.61         1.77 o                         
  -6   0   7          9.03         11.36         0.29 o                         
  -5   0   7         21.04         10.70         0.23 o                         
  -4   0   7        894.71        960.76         5.84 o                         
  -3   0   7        285.77        291.51         2.40 o                         
  -2   0   7         39.10         36.07         0.44 o                         
  -1   0   7         70.55         97.92         0.80 o                         
   0   0   7         25.64         23.40         0.40 o                         
   1   0   7        488.92        553.70         4.46 o                         
   2   0   7          0.14          0.73         0.22 o                         
   3   0   7        121.52        143.68         1.47 o                         
   4   0   7         26.10         24.34         0.48 o                         
   5   0   7          8.42          8.98         0.24 o                         
   6   0   7          7.35          6.02         0.29 o                         
   7   0   7          5.02          5.18         0.39 o                         
   8   0   7        234.55        232.75         4.01 o                         
   9   0   7         41.79         47.77         1.58 o                         
  10   0   7          4.23          5.80         0.89 o                         
  11   0   7         10.78         10.24         1.64 o                         
 -11   1   7          0.25         -0.38         0.87 o                         
 -10   1   7          1.85          0.71         0.87 o                         
  -9   1   7         55.71         46.96         1.21 o                         
  -8   1   7        424.50        377.91         4.60 o                         
  -7   1   7        366.98        306.72         4.70 o                         
  -6   1   7          0.43          0.15         0.25 o                         
  -5   1   7         89.02         70.88         0.70 o                         
  -4   1   7        380.28        395.62         2.59 o                         
  -3   1   7         12.92         13.54         0.38 o                         
  -2   1   7       1527.76       1881.75        12.27 o                         
  -1   1   7          3.01          0.95         0.08 o                         
   0   1   7       2386.69       2765.36        20.51 o                         
   1   1   7          0.03          0.41         0.11 o                         
   2   1   7         75.49         84.83         0.88 o                         
   3   1   7        349.94        367.58         3.17 o                         
   4   1   7       1331.53       1377.22        10.48 o                         
   5   1   7          2.96          4.59         0.29 o                         
   6   1   7        126.49        132.27         1.44 o                         
   7   1   7        111.86        108.40         2.16 o                         
   8   1   7         33.63         37.28         0.81 o                         
   9   1   7        174.59        180.60         3.46 o                         
  10   1   7         84.21         89.63         2.63 o                         
  11   1   7        184.04        190.31         4.24 o                         
  12   1   7          0.01          0.15         0.95 o                         
 -11   2   7          2.72          3.13         1.09 o                         
 -10   2   7         48.71         52.59         2.05 o                         
  -9   2   7         10.47          7.46         0.73 o                         
  -8   2   7          0.36          1.11         0.33 o                         
  -7   2   7        302.85        276.95         4.91 o                         
  -6   2   7          4.33          4.10         0.33 o                         
  -5   2   7          2.32          4.19         0.20 o                         
  -4   2   7        161.12        156.20         1.20 o                         
  -3   2   7        558.84        649.72         4.15 o                         
  -2   2   7          0.17          0.09         0.10 o                         
  -1   2   7        765.61        918.58         5.93 o                         
   0   2   7       1374.22       1524.13        11.02 o                         
   1   2   7        150.02        163.19         2.19 o                         
   2   2   7        294.59        306.54         3.20 o                         
   3   2   7         69.58         99.48         1.23 o                         
   4   2   7         65.16         66.19         0.82 o                         
   5   2   7        151.05        156.99         1.41 o                         
   6   2   7        362.18        387.32         3.38 o                         
   7   2   7          0.24          0.68         0.29 o                         
   8   2   7         15.23         17.43         0.57 o                         
   9   2   7        146.72        153.49         3.84 o                         
  10   2   7          1.30          0.91         0.82 o                         
  11   2   7          0.01         -0.16         0.88 o                         
  12   2   7          3.46          3.60         1.07 o                         
 -11   3   7         68.53         69.74         3.82 o                         
 -10   3   7         59.42         56.41         5.01 o                         
  -9   3   7         19.74         20.85         1.34 o                         
  -8   3   7         10.37         11.22         0.62 o                         
  -7   3   7          0.61          0.31         0.33 o                         
  -6   3   7         72.15         73.06         1.09 o                         
  -5   3   7          0.16          0.15         0.16 o                         
  -4   3   7          0.55          0.84         0.14 o                         
  -3   3   7         37.01         42.40         0.51 o                         
  -2   3   7         29.98         28.67         0.31 o                         
  -1   3   7        417.07        459.72         3.56 o                         
   0   3   7         38.42         40.77         0.45 o                         
   1   3   7        478.00        465.28         4.08 o                         
   2   3   7       1359.70       1452.68        14.12 o                         
   3   3   7        670.99        679.48         7.28 o                         
   4   3   7        426.79        402.03         4.02 o                         
   5   3   7          0.16          2.16         0.25 o                         
   6   3   7         18.64         18.93         0.57 o                         
   7   3   7        184.85        202.88         2.98 o                         
   8   3   7         71.67         68.43         1.10 o                         
   9   3   7         52.88         53.17         1.46 o                         
  10   3   7         14.75         13.90         0.98 o                         
  11   3   7          5.65          6.19         1.03 o                         
  12   3   7         27.09         29.30         1.65 o                         
 -10   4   7        150.82        161.10         4.85 o                         
  -9   4   7          3.38          3.57         0.89 o                         
  -8   4   7          2.28          2.07         0.57 o                         
  -7   4   7         18.66         19.20         0.64 o                         
  -6   4   7          3.47          1.63         0.37 o                         
  -5   4   7         12.38         12.33         0.37 o                         
  -4   4   7        243.83        219.22         3.19 o                         
  -3   4   7        734.52        722.13         4.97 o                         
  -2   4   7         33.16         30.24         0.43 o                         
  -1   4   7         29.66         26.34         0.38 o                         
   0   4   7         44.75         57.04         0.59 o                         
   1   4   7        239.42        254.71         2.60 o                         
   2   4   7        835.80        958.10        10.81 o                         
   3   4   7        389.22        481.19         4.69 o                         
   4   4   7         26.01         27.22         0.52 o                         
   5   4   7        362.62        397.61         4.38 o                         
   6   4   7         44.62         51.97         0.83 o                         
   7   4   7         25.08         29.71         0.83 o                         
   8   4   7          0.00          0.23         0.33 o                         
   9   4   7          2.23          2.43         0.35 o                         
  10   4   7          3.23          3.77         0.74 o                         
  11   4   7          1.15          0.93         0.57 o                         
  12   4   7         11.24         10.35         1.17 o                         
  13   4   7         22.41         17.83         2.63 o                         
  -9   5   7          1.15          0.31         0.77 o                         
  -8   5   7          6.41          6.29         1.07 o                         
  -7   5   7          2.04          2.22         0.54 o                         
  -6   5   7        329.92        340.61         5.19 o                         
  -5   5   7        288.98        289.36         3.42 o                         
  -4   5   7        121.35        126.02         1.30 o                         
  -3   5   7       3864.62       3675.00        23.99 o                         
  -2   5   7         12.18          7.03         0.34 o                         
  -1   5   7          0.01          0.30         0.16 o                         
   0   5   7        265.85        262.66         1.96 o                         
   1   5   7         12.27         13.09         0.28 o                         
   2   5   7        488.47        479.01         4.32 o                         
   3   5   7        236.41        257.82         2.20 o                         
   4   5   7        247.61        278.04         2.66 o                         
   5   5   7          9.13          9.95         0.31 o                         
   6   5   7        139.89        138.28         1.75 o                         
   7   5   7        155.50        163.88         2.38 o                         
   8   5   7          2.12          1.97         0.35 o                         
   9   5   7         61.87         57.54         1.06 o                         
  10   5   7        285.96        275.65         4.39 o                         
  11   5   7          6.53          5.25         0.68 o                         
  12   5   7         31.53         29.40         1.53 o                         
  13   5   7          0.67          1.32         1.19 o                         
  -8   6   7         16.82         17.13         0.96 o                         
  -7   6   7          7.61          7.19         0.72 o                         
  -6   6   7        221.29        223.79         3.20 o                         
  -5   6   7       1195.31       1171.41        11.37 o                         
  -4   6   7        327.93        325.56         2.89 o                         
  -3   6   7        202.81        199.65         2.51 o                         
  -2   6   7        277.50        264.84         2.39 o                         
  -1   6   7          0.36         -0.02         0.19 o                         
   0   6   7          9.60         10.98         0.24 o                         
   1   6   7         35.68         42.80         0.54 o                         
   2   6   7          7.18          3.95         0.20 o                         
   3   6   7        181.56        168.40         1.83 o                         
   4   6   7         36.76         47.45         0.67 o                         
   5   6   7         87.01         89.93         1.12 o                         
   6   6   7         76.49         67.41         0.95 o                         
   7   6   7          1.77          4.23         0.34 o                         
   8   6   7         20.48         23.68         0.64 o                         
   9   6   7          1.35          2.04         0.39 o                         
  10   6   7         48.82         49.96         1.30 o                         
  11   6   7          1.16          1.36         0.57 o                         
  12   6   7         98.86         97.54         2.95 o                         
  13   6   7          9.42          7.72         1.38 o                         
  -8   7   7         11.04         11.75         2.15 o                         
  -7   7   7          1.91          0.94         0.61 o                         
  -6   7   7          0.45          0.49         0.50 o                         
  -5   7   7        184.53        187.32         2.65 o                         
  -4   7   7          0.09         -0.18         0.31 o                         
  -3   7   7         38.42         36.53         0.74 o                         
  -2   7   7          8.14          7.31         0.40 o                         
  -1   7   7         11.21         11.30         0.44 o                         
   0   7   7         59.05         43.52         0.63 o                         
   1   7   7        169.73        144.38         1.44 o                         
   2   7   7        126.15        125.09         1.27 o                         
   3   7   7        365.72        352.02         4.45 o                         
   4   7   7         12.44          4.00         0.26 o                         
   5   7   7         13.48         12.05         0.32 o                         
   6   7   7        142.17        132.40         1.55 o                         
   7   7   7         46.46         41.34         0.75 o                         
   8   7   7         30.53         30.01         0.85 o                         
   9   7   7        187.34        182.89         2.53 o                         
  10   7   7          0.64          0.16         0.54 o                         
  11   7   7         16.31         19.16         1.21 o                         
  12   7   7         39.05         39.31         1.42 o                         
  13   7   7         11.26         13.40         1.62 o                         
  -7   8   7          0.05         -0.91         1.17 o                         
  -6   8   7         26.96         27.98         1.09 o                         
  -5   8   7          2.54          2.89         0.54 o                         
  -4   8   7        149.47        154.38         2.12 o                         
  -3   8   7         17.72         16.90         0.61 o                         
  -2   8   7         21.45         19.26         0.68 o                         
  -1   8   7        130.59        121.07         1.42 o                         
   0   8   7         43.96         30.48         0.57 o                         
   1   8   7          0.60          0.75         0.24 o                         
   2   8   7       1053.06        885.93         7.40 o                         
   3   8   7          0.06          1.76         0.24 o                         
   4   8   7        265.33        229.15         2.27 o                         
   5   8   7          1.79          2.40         0.24 o                         
   6   8   7          5.85          9.01         0.32 o                         
   7   8   7        202.16        183.92         1.90 o                         
   8   8   7        172.96        169.96         1.87 o                         
   9   8   7        475.11        480.99         5.25 o                         
  10   8   7          1.57          3.22         0.57 o                         
  11   8   7          3.20          3.41         0.73 o                         
  12   8   7         15.52         16.07         1.09 o                         
  13   8   7          8.36          5.67         2.42 o                         
  -6   9   7         61.98         61.33         2.97 o                         
  -5   9   7          7.29          3.49         0.70 o                         
  -4   9   7          6.90          7.48         0.72 o                         
  -3   9   7         20.79         17.48         0.88 o                         
  -2   9   7        103.33        105.16         1.65 o                         
  -1   9   7         63.26         65.14         1.23 o                         
   0   9   7         93.64         82.95         1.15 o                         
   1   9   7        123.55         99.00         1.54 o                         
   2   9   7         62.07         60.28         0.88 o                         
   3   9   7        337.37        321.77         3.42 o                         
   4   9   7         29.40         29.97         0.74 o                         
   5   9   7          9.03          7.20         0.32 o                         
   6   9   7         96.69         92.53         1.29 o                         
   7   9   7        112.90        114.04         2.01 o                         
   8   9   7        143.20        140.23         2.29 o                         
   9   9   7        269.15        274.32         3.53 o                         
  10   9   7          0.77          1.10         0.67 o                         
  11   9   7         25.24         22.81         1.08 o                         
  12   9   7         32.58         26.55         1.17 o                         
  13   9   7          0.39         -1.68         2.10 o                         
  -5  10   7         76.76         85.44         5.43 o                         
  -4  10   7         17.99         18.30         0.99 o                         
  -3  10   7         60.81         63.37         1.57 o                         
  -2  10   7          0.05          0.77         0.54 o                         
  -1  10   7        113.25        109.57         1.89 o                         
   0  10   7          0.03          0.14         0.35 o                         
   1  10   7          2.20          2.02         0.37 o                         
   2  10   7         20.81         19.45         0.49 o                         
   3  10   7         13.49          9.59         0.52 o                         
   4  10   7        167.01        158.58         2.08 o                         
   5  10   7         39.79         37.92         0.94 o                         
   6  10   7          5.02          4.66         0.39 o                         
   7  10   7          1.57          1.12         0.32 o                         
   8  10   7          1.12          1.92         0.45 o                         
   9  10   7          1.51          2.25         0.52 o                         
  10  10   7        316.22        327.04         4.59 o                         
  11  10   7         15.38         14.23         0.96 o                         
  12  10   7          1.80          1.20         1.07 o                         
  -4  11   7         24.82         20.84         2.94 o                         
  -3  11   7          0.10         -0.63         0.80 o                         
  -2  11   7          0.38          0.34         0.56 o                         
  -1  11   7         10.75          9.69         0.73 o                         
   0  11   7          7.64          6.65         0.59 o                         
   1  11   7         71.92         70.44         1.28 o                         
   2  11   7         52.65         53.56         1.03 o                         
   3  11   7         44.04         45.33         0.87 o                         
   4  11   7         48.74         47.58         0.93 o                         
   5  11   7          6.31          5.17         0.44 o                         
   6  11   7          0.11         -0.08         0.41 o                         
   7  11   7         14.58         11.72         0.70 o                         
   8  11   7          8.28         10.39         0.76 o                         
   9  11   7          6.95          7.33         0.72 o                         
  10  11   7         22.47         20.71         1.14 o                         
  11  11   7         11.57         11.62         1.67 o                         
  -2  12   7         22.73         24.66         3.38 o                         
  -1  12   7        152.37        160.33         2.68 o                         
   0  12   7        519.83        544.63         7.03 o                         
   1  12   7          0.14          0.95         0.53 o                         
   2  12   7        427.08        433.37         4.69 o                         
   3  12   7          0.04         -0.09         0.42 o                         
   4  12   7         31.79         26.93         1.04 o                         
   5  12   7          1.01          0.83         0.46 o                         
   6  12   7         13.15         12.18         0.62 o                         
   7  12   7          0.00          0.40         0.47 o                         
   8  12   7          5.29          6.30         0.71 o                         
   9  12   7          1.37          1.43         0.77 o                         
  10  12   7         29.77         27.62         1.58 o                         
  11  12   7          1.42          0.32         2.38 o                         
  -1  13   7        174.12        165.55         7.74 o                         
   0  13   7         54.13         54.81         2.32 o                         
   1  13   7       1143.22       1229.73        15.70 o                         
   2  13   7          9.87         11.97         0.76 o                         
   3  13   7         89.79        106.35         2.07 o                         
   4  13   7          6.90          7.89         0.62 o                         
   5  13   7         14.91         16.29         0.91 o                         
   6  13   7          0.82          0.83         0.51 o                         
   7  13   7          1.59          2.21         0.63 o                         
   8  13   7          2.41          4.29         0.95 o                         
   9  13   7         14.98         13.42         2.59 o                         
   3  14   7          0.56          0.84         1.65 o                         
   4  14   7          8.83          7.90         1.40 o                         
   5  14   7          5.32          4.26         1.21 o                         
   6  14   7         15.34         16.89         1.86 o                         
   7  14   7          0.25         -0.31         1.13 o                         
  -7 -12   8          8.27          7.95         1.32 o                         
  -6 -12   8         16.52         14.90         1.62 o                         
  -5 -12   8         15.82         17.96         1.91 o                         
  -4 -12   8          2.07          2.53         0.86 o                         
  -3 -12   8         66.18         74.09         2.69 o                         
  -2 -12   8         12.24          8.77         1.79 o                         
  -1 -12   8          9.86          7.35         1.74 o                         
  -9 -11   8          0.63         -0.27         1.19 o                         
  -8 -11   8         37.64         39.88         1.54 o                         
  -7 -11   8         29.17         29.63         1.17 o                         
  -6 -11   8        143.58        141.72         4.28 o                         
  -5 -11   8          1.00          0.75         0.57 o                         
  -4 -11   8         36.57         35.30         1.29 o                         
  -3 -11   8         29.60         28.07         1.14 o                         
  -2 -11   8         88.58         96.61         2.29 o                         
  -1 -11   8         61.34         66.21         1.64 o                         
   0 -11   8         24.69         23.73         1.52 o                         
   1 -11   8          3.42          3.14         0.95 o                         
 -10 -10   8        292.81        303.88         6.94 o                         
  -9 -10   8        129.00        136.73         3.24 o                         
  -8 -10   8         54.82         57.58         1.89 o                         
  -7 -10   8         18.81         17.01         0.97 o                         
  -6 -10   8         28.55         33.33         1.04 o                         
  -5 -10   8         10.28         11.93         0.76 o                         
  -4 -10   8        207.67        224.02         3.48 o                         
  -3 -10   8        155.64        166.95         3.09 o                         
  -2 -10   8        170.43        184.29         3.43 o                         
  -1 -10   8        125.60        130.81         2.54 o                         
   0 -10   8         52.77         48.13         1.51 o                         
   1 -10   8        101.40        104.49         3.49 o                         
   2 -10   8         75.38         78.76         1.91 o                         
   3 -10   8          2.07          1.10         1.01 o                         
 -11  -9   8         53.41         54.05         5.34 o                         
 -10  -9   8          2.55          2.44         0.84 o                         
  -9  -9   8         58.71         54.54         1.75 o                         
  -8  -9   8         16.75         18.73         1.16 o                         
  -7  -9   8          5.71          5.58         0.72 o                         
  -6  -9   8         47.87         56.61         1.79 o                         
  -5  -9   8         26.81         31.43         0.98 o                         
  -4  -9   8          2.90          2.86         0.56 o                         
  -3  -9   8         98.40        112.62         1.94 o                         
  -2  -9   8         61.45         57.67         1.33 o                         
  -1  -9   8        197.92        195.41         3.01 o                         
   0  -9   8          4.79          2.84         0.51 o                         
   1  -9   8          1.50          1.93         0.59 o                         
   2  -9   8          0.83          0.97         0.60 o                         
   3  -9   8         24.43         17.73         1.01 o                         
   4  -9   8          5.86          6.51         0.98 o                         
 -11  -8   8          1.57          1.06         1.14 o                         
 -10  -8   8         23.55         20.96         1.15 o                         
  -9  -8   8         85.23         88.21         2.16 o                         
  -8  -8   8         38.54         39.93         1.81 o                         
  -7  -8   8          0.31          0.85         0.55 o                         
  -6  -8   8         34.48         35.41         1.08 o                         
  -5  -8   8          0.65          1.15         0.45 o                         
  -4  -8   8         37.18         39.74         0.87 o                         
  -3  -8   8          0.05          0.37         0.23 o                         
  -2  -8   8         99.75        102.24         1.34 o                         
  -1  -8   8          1.68          1.31         0.27 o                         
   0  -8   8         22.04         25.22         0.66 o                         
   1  -8   8        110.81        115.20         1.79 o                         
   2  -8   8          1.80          1.98         0.51 o                         
   3  -8   8         51.97         52.11         1.18 o                         
   4  -8   8         36.48         36.65         1.15 o                         
   5  -8   8        102.74        101.00         2.09 o                         
   6  -8   8         75.66         75.09         5.06 o                         
 -12  -7   8         11.39         13.68         2.28 o                         
 -11  -7   8         22.20         21.09         2.59 o                         
 -10  -7   8          3.92          5.33         0.76 o                         
  -9  -7   8        157.64        165.11         2.94 o                         
  -8  -7   8          0.22          0.40         0.56 o                         
  -7  -7   8         58.07         56.07         1.42 o                         
  -6  -7   8         15.78         12.37         0.60 o                         
  -5  -7   8         19.84         15.81         0.82 o                         
  -4  -7   8         11.41         11.84         0.59 o                         
  -3  -7   8         13.44         13.77         0.38 o                         
  -2  -7   8          8.51          5.08         0.29 o                         
  -1  -7   8        220.27        212.10         2.32 o                         
   0  -7   8         29.01         22.83         0.61 o                         
   1  -7   8        136.12        126.92         1.57 o                         
   2  -7   8        197.19        191.67         2.35 o                         
   3  -7   8         74.95         75.50         1.39 o                         
   4  -7   8        536.65        535.43         6.19 o                         
   5  -7   8          0.27          0.12         0.64 o                         
   6  -7   8        593.46        608.14         6.67 o                         
   7  -7   8        186.36        200.33         4.63 o                         
 -12  -6   8         92.57         97.03         4.11 o                         
 -11  -6   8         20.74         21.30         1.50 o                         
 -10  -6   8         93.75         95.70         2.23 o                         
  -9  -6   8          0.48          0.90         0.62 o                         
  -8  -6   8         45.31         47.57         1.57 o                         
  -7  -6   8         64.59         61.91         1.28 o                         
  -6  -6   8          4.68          5.36         0.34 o                         
  -5  -6   8         63.28         58.65         0.95 o                         
  -4  -6   8        106.24         88.37         1.55 o                         
  -3  -6   8         32.30         27.47         0.72 o                         
  -2  -6   8          9.11          2.62         0.22 o                         
  -1  -6   8          0.72          0.34         0.21 o                         
   0  -6   8         25.76         24.36         0.51 o                         
   1  -6   8        193.47        170.40         1.98 o                         
   2  -6   8        236.51        225.49         3.03 o                         
   3  -6   8        169.01        162.39         2.18 o                         
   4  -6   8         14.81         15.60         0.59 o                         
   5  -6   8         16.23         15.46         0.82 o                         
   6  -6   8         64.67         61.38         1.83 o                         
   7  -6   8         99.27        110.22         1.94 o                         
   8  -6   8         30.56         34.33         1.58 o                         
 -12  -5   8          0.05          0.29         1.37 o                         
 -11  -5   8         13.92         12.97         1.46 o                         
 -10  -5   8         54.21         54.57         1.69 o                         
  -9  -5   8         46.25         50.91         1.59 o                         
  -8  -5   8          5.64          6.26         0.63 o                         
  -7  -5   8        182.01        166.92         2.12 o                         
  -6  -5   8        115.93        103.53         1.35 o                         
  -5  -5   8          1.32          3.30         0.33 o                         
  -4  -5   8         98.95         63.86         0.91 o                         
  -3  -5   8         85.49         76.35         1.35 o                         
  -2  -5   8          0.05          0.18         0.14 o                         
  -1  -5   8         26.48         36.08         0.85 o                         
   0  -5   8        330.38        330.80         3.30 o                         
   1  -5   8        401.36        378.45         3.61 o                         
   2  -5   8          5.20          4.36         0.40 o                         
   3  -5   8         11.84         12.00         0.43 o                         
   4  -5   8         24.47         28.85         0.64 o                         
   5  -5   8        113.90        111.20         1.70 o                         
   6  -5   8         17.52         15.43         0.71 o                         
   7  -5   8          4.72          6.07         0.61 o                         
   8  -5   8          4.60          3.51         0.71 o                         
   9  -5   8          5.49          6.17         1.66 o                         
 -12  -4   8         24.25         23.69         2.92 o                         
 -11  -4   8        144.48        148.14         4.91 o                         
 -10  -4   8         10.33          9.78         0.92 o                         
  -9  -4   8         98.10        104.77         2.40 o                         
  -8  -4   8         20.92         18.81         0.84 o                         
  -7  -4   8          0.73          1.24         0.24 o                         
  -6  -4   8         89.44         91.75         1.00 o                         
  -5  -4   8        182.73        148.68         1.64 o                         
  -4  -4   8          0.51          0.83         0.17 o                         
  -3  -4   8         64.61         67.02         0.72 o                         
  -2  -4   8        102.81        134.05         1.29 o                         
  -1  -4   8          1.35          2.47         0.20 o                         
   0  -4   8        155.87        154.62         1.39 o                         
   1  -4   8        162.96        164.33         1.71 o                         
   2  -4   8         14.81         13.90         0.34 o                         
   3  -4   8         20.71         21.18         0.47 o                         
   4  -4   8         70.17         66.81         0.92 o                         
   5  -4   8          3.51          5.58         0.47 o                         
   6  -4   8         25.97         22.01         0.75 o                         
   7  -4   8          0.15          0.17         0.48 o                         
   8  -4   8         55.30         58.26         1.35 o                         
   9  -4   8          2.65          2.34         0.80 o                         
  10  -4   8         21.34         17.41         3.96 o                         
 -12  -3   8         63.31         59.70         3.59 o                         
 -11  -3   8          0.76          0.36         0.81 o                         
 -10  -3   8         17.43         17.97         1.19 o                         
  -9  -3   8         50.96         49.78         1.53 o                         
  -8  -3   8          1.08          0.75         0.29 o                         
  -7  -3   8          8.12          7.90         0.39 o                         
  -6  -3   8         13.98         16.43         0.38 o                         
  -5  -3   8        942.69        881.26         6.50 o                         
  -4  -3   8         19.80         17.34         0.30 o                         
  -3  -3   8        107.66        119.45         1.02 o                         
  -2  -3   8        187.66        209.46         1.78 o                         
  -1  -3   8          4.60          6.25         0.21 o                         
   0  -3   8        392.02        416.05         3.39 o                         
   1  -3   8        600.85        655.44         4.87 o                         
   2  -3   8        176.07        171.49         1.54 o                         
   3  -3   8         93.72         89.43         0.90 o                         
   4  -3   8        461.81        469.41         3.63 o                         
   5  -3   8        332.94        323.98         3.59 o                         
   6  -3   8          0.06          0.18         0.40 o                         
   7  -3   8         35.32         39.60         1.02 o                         
   8  -3   8          1.54          1.57         0.55 o                         
   9  -3   8         11.52          8.87         0.95 o                         
  10  -3   8         17.15         17.13         1.17 o                         
 -12  -2   8         16.69         11.82         1.78 o                         
 -11  -2   8         10.63          9.83         1.11 o                         
 -10  -2   8         87.23         76.19         1.86 o                         
  -9  -2   8        116.15        113.83         2.68 o                         
  -8  -2   8          0.21          0.26         0.31 o                         
  -7  -2   8          0.01          0.63         0.28 o                         
  -6  -2   8        864.84        810.87         6.23 o                         
  -5  -2   8       1840.38       1763.30        12.62 o                         
  -4  -2   8        245.58        263.79         1.91 o                         
  -3  -2   8         10.80         15.77         0.31 o                         
  -2  -2   8        105.46        109.80         1.15 o                         
  -1  -2   8         26.01         29.44         0.42 o                         
   0  -2   8         74.66        102.83         1.02 o                         
   1  -2   8         46.69         57.62         0.64 o                         
   2  -2   8        605.27        665.66         5.37 o                         
   3  -2   8          7.30          8.20         0.25 o                         
   4  -2   8        104.33         94.13         0.93 o                         
   5  -2   8        148.14        152.13         1.36 o                         
   6  -2   8          2.10          2.47         0.31 o                         
   7  -2   8          6.08          5.69         0.46 o                         
   8  -2   8         11.52         11.24         0.71 o                         
   9  -2   8          0.01          0.60         0.71 o                         
  10  -2   8         28.69         34.28         1.44 o                         
  11  -2   8          2.33          1.09         3.57 o                         
 -12  -1   8          3.00          1.19         1.35 o                         
 -11  -1   8         32.44         37.46         1.83 o                         
 -10  -1   8         37.64         40.21         1.19 o                         
  -9  -1   8         90.77         88.06         1.99 o                         
  -8  -1   8          6.29          7.90         0.53 o                         
  -7  -1   8        121.74        118.75         1.83 o                         
  -6  -1   8        551.85        514.70         4.73 o                         
  -5  -1   8         16.66         14.34         0.33 o                         
  -4  -1   8          0.03          1.42         0.15 o                         
  -3  -1   8         49.90         39.56         0.48 o                         
  -2  -1   8        261.38        277.76         2.23 o                         
  -1  -1   8        581.97        613.13         5.36 o                         
   0  -1   8         16.69         22.73         0.53 o                         
   1  -1   8        323.59        375.18         3.23 o                         
   2  -1   8        507.79        512.06         4.06 o                         
   3  -1   8         67.57         71.69         0.71 o                         
   4  -1   8          7.49          6.21         0.35 o                         
   5  -1   8        131.21        134.38         1.34 o                         
   6  -1   8        125.66        127.07         1.68 o                         
   7  -1   8         16.60         16.55         0.55 o                         
   8  -1   8        249.44        254.77         4.04 o                         
   9  -1   8         53.10         58.83         1.65 o                         
  10  -1   8        277.54        295.70         4.64 o                         
  11  -1   8         92.12         95.97         3.17 o                         
 -12   0   8          0.25          1.54         2.07 o                         
 -11   0   8          3.80          4.15         0.99 o                         
 -10   0   8          6.29          5.66         0.79 o                         
  -9   0   8         54.20         51.02         1.29 o                         
  -8   0   8         51.77         37.24         0.92 o                         
  -7   0   8         50.13         46.64         0.84 o                         
  -6   0   8          6.60          5.72         0.26 o                         
  -5   0   8          4.19          5.19         0.22 o                         
  -4   0   8        163.04        150.44         1.27 o                         
  -3   0   8        254.84        283.26         2.28 o                         
  -2   0   8         57.28         80.27         0.75 o                         
  -1   0   8          2.87          2.57         0.11 o                         
   0   0   8         18.86         16.35         0.48 o                         
   1   0   8        576.15        604.02         5.58 o                         
   2   0   8        342.61        360.99         3.02 o                         
   3   0   8          4.93          6.53         0.23 o                         
   4   0   8        181.11        170.34         1.61 o                         
   5   0   8        348.50        379.90         4.52 o                         
   6   0   8        203.52        220.53         2.17 o                         
   7   0   8         20.89         17.69         0.74 o                         
   8   0   8         12.71         11.59         0.53 o                         
   9   0   8         55.56         56.62         1.52 o                         
  10   0   8        304.68        309.35         4.92 o                         
  11   0   8          0.09          0.44         0.83 o                         
 -11   1   8         29.06         25.89         1.57 o                         
 -10   1   8         24.62         20.62         1.39 o                         
  -9   1   8         18.30         18.70         0.80 o                         
  -8   1   8         43.81         30.85         0.74 o                         
  -7   1   8         67.77         68.78         1.36 o                         
  -6   1   8         86.54         77.31         1.41 o                         
  -5   1   8          1.16          1.31         0.15 o                         
  -4   1   8         62.56         63.57         0.60 o                         
  -3   1   8          0.64          2.40         0.18 o                         
  -2   1   8        115.64        114.49         0.90 o                         
  -1   1   8        392.54        462.29         3.07 o                         
   0   1   8       2134.20       2382.71        19.12 o                         
   1   1   8       1036.67       1119.50        10.17 o                         
   2   1   8       1179.63       1322.37        10.81 o                         
   3   1   8        359.99        387.82         3.17 o                         
   4   1   8        365.09        331.14         2.59 o                         
   5   1   8        268.83        296.71         2.88 o                         
   6   1   8        729.49        747.24         5.88 o                         
   7   1   8       1334.68       1326.99        12.59 o                         
   8   1   8          0.09          0.34         0.42 o                         
   9   1   8         82.41         79.53         2.21 o                         
  10   1   8         13.08         13.55         1.20 o                         
  11   1   8         22.94         22.00         1.51 o                         
  12   1   8          0.22          1.40         1.25 o                         
 -11   2   8         20.71         19.60         1.64 o                         
 -10   2   8          1.27          2.00         0.91 o                         
  -9   2   8        130.03        120.15         2.77 o                         
  -8   2   8         29.07         29.53         0.94 o                         
  -7   2   8          0.00          0.11         0.30 o                         
  -6   2   8         16.44         13.54         0.48 o                         
  -5   2   8        124.25        113.26         1.31 o                         
  -4   2   8         41.46         35.80         0.42 o                         
  -3   2   8         54.30         59.72         0.62 o                         
  -2   2   8          1.90          2.84         0.14 o                         
  -1   2   8       3979.73       4224.45        22.47 o                         
   0   2   8         99.91         94.35         0.89 o                         
   1   2   8        197.63        264.24         2.81 o                         
   2   2   8        517.22        582.44         5.59 o                         
   3   2   8        358.22        354.28         4.29 o                         
   4   2   8        158.25        147.64         1.49 o                         
   5   2   8        488.06        469.42         3.83 o                         
   6   2   8        993.94        962.49        11.81 o                         
   7   2   8        682.97        681.95         8.70 o                         
   8   2   8         10.43          8.94         0.48 o                         
   9   2   8        131.89        132.30         4.25 o                         
  10   2   8          1.30          1.15         0.96 o                         
  11   2   8         19.04         14.90         1.22 o                         
  12   2   8          1.53          0.77         0.99 o                         
 -11   3   8          0.47          0.84         1.40 o                         
 -10   3   8          9.62          7.82         1.58 o                         
  -9   3   8          5.32          5.22         0.93 o                         
  -8   3   8         14.37         13.97         0.69 o                         
  -7   3   8          0.09         -0.02         0.32 o                         
  -6   3   8         70.07         66.52         0.95 o                         
  -5   3   8        495.54        482.98         4.80 o                         
  -4   3   8          3.48          3.74         0.22 o                         
  -3   3   8         35.07         30.33         0.46 o                         
  -2   3   8         40.68         36.17         0.46 o                         
  -1   3   8          3.64          5.62         0.16 o                         
   0   3   8         79.39         83.82         0.85 o                         
   1   3   8         31.94         42.59         0.61 o                         
   2   3   8       1133.26       1274.05         6.15 o                         
   3   3   8        560.79        570.83         6.87 o                         
   4   3   8         16.23         15.55         0.42 o                         
   5   3   8        100.41         95.76         1.72 o                         
   6   3   8        496.20        471.83         4.27 o                         
   7   3   8         61.81         60.73         1.19 o                         
   8   3   8        191.58        194.81         3.13 o                         
   9   3   8         77.80         79.68         1.62 o                         
  10   3   8         26.10         26.39         1.74 o                         
  11   3   8         15.36         17.23         1.31 o                         
  12   3   8          7.19          5.89         1.08 o                         
 -10   4   8          2.50          2.90         1.13 o                         
  -9   4   8         68.68         71.15         2.86 o                         
  -8   4   8        135.74        141.16         2.42 o                         
  -7   4   8         28.49         32.83         0.88 o                         
  -6   4   8         18.18         16.18         0.50 o                         
  -5   4   8          0.47          0.65         0.24 o                         
  -4   4   8        320.77        318.87         2.68 o                         
  -3   4   8        274.67        285.72         2.18 o                         
  -2   4   8        419.42        397.86         3.11 o                         
  -1   4   8          3.08          2.21         0.16 o                         
   0   4   8         23.78         23.53         0.39 o                         
   1   4   8        125.90        123.45         1.18 o                         
   2   4   8         32.96         47.67         0.65 o                         
   3   4   8         43.02         48.13         0.82 o                         
   4   4   8         31.45         21.99         0.54 o                         
   5   4   8        511.96        521.60         6.60 o                         
   6   4   8         27.46         29.95         0.63 o                         
   7   4   8        310.86        328.01         3.96 o                         
   8   4   8         33.51         34.44         1.18 o                         
   9   4   8         53.09         54.18         1.26 o                         
  10   4   8         35.38         36.35         1.81 o                         
  11   4   8          0.01          0.77         0.79 o                         
  12   4   8          0.32          1.04         0.94 o                         
  -9   5   8          6.04          6.24         0.98 o                         
  -8   5   8         65.77         74.88         2.73 o                         
  -7   5   8        135.53        149.67         2.73 o                         
  -6   5   8          7.85          6.63         0.49 o                         
  -5   5   8         60.09         57.24         1.24 o                         
  -4   5   8       1100.21       1065.82         7.79 o                         
  -3   5   8          7.21          8.88         0.38 o                         
  -2   5   8        171.20        166.16         1.77 o                         
  -1   5   8         97.37         90.37         0.91 o                         
   0   5   8          1.49          2.49         0.15 o                         
   1   5   8          1.63          1.40         0.15 o                         
   2   5   8        377.41        353.84         3.84 o                         
   3   5   8         79.22         74.25         1.55 o                         
   4   5   8        275.08        287.06         2.99 o                         
   5   5   8         57.15         60.78         1.74 o                         
   6   5   8          6.91          6.39         0.40 o                         
   7   5   8         31.24         40.41         0.80 o                         
   8   5   8         31.40         31.19         0.88 o                         
   9   5   8          1.01          1.18         0.32 o                         
  10   5   8         21.12         22.46         1.16 o                         
  11   5   8        155.72        162.27         3.39 o                         
  12   5   8         15.37         14.36         1.15 o                         
  13   5   8          2.28         -0.39         2.49 o                         
  -8   6   8          0.44         -0.24         0.60 o                         
  -7   6   8         34.27         30.02         1.51 o                         
  -6   6   8         23.84         24.37         0.96 o                         
  -5   6   8         63.53         61.46         1.13 o                         
  -4   6   8        256.32        238.51         2.45 o                         
  -3   6   8       1486.10       1444.85        11.63 o                         
  -2   6   8          5.14          3.43         0.27 o                         
  -1   6   8       1592.63       1487.37        11.10 o                         
   0   6   8         55.63         56.08         0.64 o                         
   1   6   8        110.14        101.59         1.18 o                         
   2   6   8         71.92         69.19         0.78 o                         
   3   6   8         12.42         11.70         0.35 o                         
   4   6   8        206.82        179.82         2.35 o                         
   5   6   8         28.76         36.07         0.90 o                         
   6   6   8          9.17          7.43         0.37 o                         
   7   6   8         54.01         53.56         0.90 o                         
   8   6   8          0.39          0.93         0.36 o                         
   9   6   8          0.30          0.13         0.38 o                         
  10   6   8         29.73         27.57         1.45 o                         
  11   6   8          0.00         -0.18         0.58 o                         
  12   6   8         10.17          9.55         0.95 o                         
  13   6   8         24.06         29.57         2.74 o                         
  -8   7   8          0.27         -0.70         2.07 o                         
  -7   7   8          1.39          2.21         0.63 o                         
  -6   7   8         21.83         21.98         1.32 o                         
  -5   7   8          2.80          2.24         0.52 o                         
  -4   7   8          1.05          0.61         0.37 o                         
  -3   7   8         28.84         32.07         0.96 o                         
  -2   7   8         74.65         71.91         1.34 o                         
  -1   7   8         24.10         25.66         0.59 o                         
   0   7   8        460.69        418.77         3.51 o                         
   1   7   8          6.73          5.52         0.25 o                         
   2   7   8          0.17          0.92         0.20 o                         
   3   7   8        115.98         83.51         1.11 o                         
   4   7   8          3.45          5.09         0.30 o                         
   5   7   8         56.33         43.53         0.85 o                         
   6   7   8          6.73          3.65         0.25 o                         
   7   7   8         36.66         26.63         0.66 o                         
   8   7   8         85.28         78.99         1.36 o                         
   9   7   8         24.60         24.36         0.82 o                         
  10   7   8          6.67          5.91         0.74 o                         
  11   7   8          5.15          4.93         0.67 o                         
  12   7   8         81.55         79.44         2.02 o                         
  13   7   8        146.22        161.33         5.22 o                         
  -7   8   8          0.00         -0.06         1.12 o                         
  -6   8   8         50.43         54.93         2.01 o                         
  -5   8   8          8.25          8.30         0.69 o                         
  -4   8   8         28.85         28.39         0.90 o                         
  -3   8   8        194.87        204.88         3.12 o                         
  -2   8   8        183.72        178.27         2.57 o                         
  -1   8   8         75.47         68.12         1.04 o                         
   0   8   8          0.83          0.52         0.23 o                         
   1   8   8          2.20          1.67         0.25 o                         
   2   8   8         25.83         19.34         0.42 o                         
   3   8   8        138.12         88.38         1.20 o                         
   4   8   8         58.03         52.65         0.90 o                         
   5   8   8        850.97        729.73         6.73 o                         
   6   8   8        261.99        240.22         2.59 o                         
   7   8   8          6.75          8.09         0.37 o                         
   8   8   8        493.99        476.68         4.66 o                         
   9   8   8         42.24         47.15         1.05 o                         
  10   8   8         55.43         56.18         1.36 o                         
  11   8   8         20.12         21.12         1.07 o                         
  12   8   8         24.12         23.11         1.18 o                         
  -6   9   8        135.99        132.25         4.60 o                         
  -5   9   8         15.44         15.35         0.92 o                         
  -4   9   8         91.70         92.84         1.98 o                         
  -3   9   8         48.70         54.41         1.38 o                         
  -2   9   8         19.69         19.29         0.82 o                         
  -1   9   8         97.51         89.22         1.51 o                         
   0   9   8         21.83         22.23         0.58 o                         
   1   9   8        211.62        209.43         2.23 o                         
   2   9   8        248.79        221.18         2.45 o                         
   3   9   8         19.77         22.36         0.63 o                         
   4   9   8        138.56        113.11         1.48 o                         
   5   9   8          5.00          2.24         0.27 o                         
   6   9   8          4.68          4.05         0.28 o                         
   7   9   8          0.09          0.23         0.30 o                         
   8   9   8         77.09         75.89         1.37 o                         
   9   9   8         26.91         27.10         0.95 o                         
  10   9   8          0.85          0.51         0.63 o                         
  11   9   8          4.38          3.74         0.76 o                         
  12   9   8          1.49          0.16         0.77 o                         
  -5  10   8          4.62          4.27         2.00 o                         
  -4  10   8          4.76          5.76         0.74 o                         
  -3  10   8         32.26         30.96         1.10 o                         
  -2  10   8          7.90          7.83         0.62 o                         
  -1  10   8          2.24          1.22         0.45 o                         
   0  10   8        263.52        261.02         4.14 o                         
   1  10   8         69.26         71.76         1.19 o                         
   2  10   8         11.92         11.46         0.62 o                         
   3  10   8        372.22        362.03         4.04 o                         
   4  10   8        203.67        196.58         2.45 o                         
   5  10   8         14.31         16.25         0.55 o                         
   6  10   8          1.73          1.19         0.32 o                         
   7  10   8          4.11          3.05         0.39 o                         
   8  10   8         20.31         21.19         1.13 o                         
   9  10   8          2.75          2.81         0.55 o                         
  10  10   8          0.46          0.59         0.68 o                         
  11  10   8         36.17         39.00         1.36 o                         
  12  10   8         49.38         47.00         2.38 o                         
  -4  11   8          4.52          6.76         2.28 o                         
  -3  11   8         42.39         40.21         1.50 o                         
  -2  11   8         11.88         11.88         0.77 o                         
  -1  11   8          2.32          0.79         0.54 o                         
   0  11   8        229.32        219.48         3.10 o                         
   1  11   8         12.60         11.82         0.58 o                         
   2  11   8         88.01         84.67         1.56 o                         
   3  11   8          2.37          1.00         0.37 o                         
   4  11   8          3.70          3.10         0.41 o                         
   5  11   8         31.01         33.38         0.76 o                         
   6  11   8          1.50          1.67         0.44 o                         
   7  11   8          3.06          2.27         0.48 o                         
   8  11   8        147.12        145.39         2.58 o                         
   9  11   8          0.12          0.40         0.55 o                         
  10  11   8         37.29         35.34         1.52 o                         
  11  11   8         25.91         26.74         1.79 o                         
  -2  12   8         16.78         11.41         2.31 o                         
  -1  12   8         17.89         21.84         0.95 o                         
   0  12   8         26.49         27.47         1.01 o                         
   1  12   8         87.85        100.37         2.75 o                         
   2  12   8        180.19        180.42         2.51 o                         
   3  12   8         40.88         36.77         0.90 o                         
   4  12   8        187.18        185.79         2.54 o                         
   5  12   8         23.93         24.43         1.24 o                         
   6  12   8        108.01        105.19         1.75 o                         
   7  12   8         10.25         12.63         0.94 o                         
   8  12   8          1.21          1.75         0.61 o                         
   9  12   8         66.89         72.70         2.01 o                         
  10  12   8         15.88         17.49         1.71 o                         
  11  12   8          5.05          4.94         2.52 o                         
   0  13   8         55.88         56.50         2.32 o                         
   1  13   8        330.51        369.61         6.67 o                         
   2  13   8         95.33         98.11         1.93 o                         
   3  13   8        423.98        471.74         5.80 o                         
   4  13   8         70.12         83.29         1.47 o                         
   5  13   8         73.03         82.77         1.65 o                         
   6  13   8         14.97         13.22         0.73 o                         
   7  13   8          6.90          9.27         0.76 o                         
   8  13   8          9.18          8.55         1.08 o                         
   9  13   8         33.12         37.38         3.64 o                         
   4  14   8          4.13          0.98         1.72 o                         
   5  14   8         15.81         19.98         1.73 o                         
   7  14   8          0.37          0.52         1.15 o                         
  -6 -12   9          1.52          1.32         1.47 o                         
  -5 -12   9          0.23          0.19         0.94 o                         
  -4 -12   9         36.39         34.47         1.77 o                         
  -3 -12   9          4.18          2.78         1.16 o                         
  -2 -12   9          3.30          7.22         1.93 o                         
  -9 -11   9          6.71          5.11         2.21 o                         
  -8 -11   9          0.13         -0.01         0.93 o                         
  -7 -11   9         31.10         34.21         1.35 o                         
  -6 -11   9         22.81         21.49         1.07 o                         
  -5 -11   9         24.29         25.77         1.31 o                         
  -4 -11   9        199.80        192.34         2.92 o                         
  -3 -11   9         58.19         67.87         1.71 o                         
  -2 -11   9          2.83          2.51         0.77 o                         
  -1 -11   9         15.65         20.86         1.24 o                         
   0 -11   9        138.17        147.94         3.21 o                         
   1 -11   9         65.85         60.28         2.98 o                         
 -10 -10   9        159.93        163.83         5.27 o                         
  -9 -10   9         21.83         21.30         1.55 o                         
  -8 -10   9         25.42         21.75         1.26 o                         
  -7 -10   9        301.73        314.49         5.25 o                         
  -6 -10   9          0.66         -0.10         0.61 o                         
  -5 -10   9         67.19         71.77         1.70 o                         
  -4 -10   9         14.29         15.01         0.90 o                         
  -3 -10   9         42.16         50.57         2.19 o                         
  -2 -10   9         11.64         12.49         0.86 o                         
  -1 -10   9         58.79         55.16         1.42 o                         
   0 -10   9          0.18          0.27         0.67 o                         
   1 -10   9          0.20         -0.27         0.79 o                         
   2 -10   9         25.89         23.13         1.64 o                         
   3 -10   9        106.71        106.29         3.43 o                         
 -11  -9   9        195.69        194.86         9.49 o                         
 -10  -9   9        246.41        245.41         4.92 o                         
  -9  -9   9         77.25         76.61         2.08 o                         
  -8  -9   9        623.22        635.52         8.37 o                         
  -7  -9   9        100.41        106.33         3.29 o                         
  -6  -9   9          0.02         -0.06         0.63 o                         
  -5  -9   9          3.20          2.96         0.56 o                         
  -4  -9   9         80.02         90.86         1.98 o                         
  -3  -9   9          9.43          8.12         0.62 o                         
  -2  -9   9         15.22         15.81         0.63 o                         
  -1  -9   9         11.75         11.80         0.61 o                         
   0  -9   9         29.58         33.00         1.15 o                         
   1  -9   9         76.93         77.93         1.75 o                         
   2  -9   9          9.25          6.77         0.90 o                         
   3  -9   9         28.00         26.19         1.37 o                         
   4  -9   9         23.57         23.94         1.52 o                         
 -11  -8   9        156.16        164.58         5.98 o                         
 -10  -8   9         32.64         32.60         1.37 o                         
  -9  -8   9        249.47        260.81         4.10 o                         
  -8  -8   9         13.75         13.33         0.99 o                         
  -7  -8   9          0.25          0.57         0.65 o                         
  -6  -8   9          1.68          3.17         0.65 o                         
  -5  -8   9         10.50          9.06         0.49 o                         
  -4  -8   9        130.58        146.72         2.48 o                         
  -3  -8   9         12.33         12.55         0.42 o                         
  -2  -8   9          3.48          5.16         0.39 o                         
  -1  -8   9         95.28         89.56         1.40 o                         
   0  -8   9        185.98        190.15         2.66 o                         
   1  -8   9          2.22          2.32         0.49 o                         
   2  -8   9          5.89          5.94         0.59 o                         
   3  -8   9         45.58         49.07         1.37 o                         
   4  -8   9          6.89          6.34         0.76 o                         
   5  -8   9         20.56         17.35         1.01 o                         
   6  -8   9         36.00         33.31         3.61 o                         
 -11  -7   9          2.78          2.61         0.99 o                         
 -10  -7   9          2.95          2.31         0.75 o                         
  -9  -7   9          0.08         -0.78         0.63 o                         
  -8  -7   9          0.00         -0.11         0.59 o                         
  -7  -7   9          8.38          8.64         0.72 o                         
  -6  -7   9         29.37         28.48         0.81 o                         
  -5  -7   9        159.07        123.00         2.37 o                         
  -4  -7   9          0.48          1.22         0.30 o                         
  -3  -7   9         28.49         23.78         0.73 o                         
  -2  -7   9          3.52          7.72         0.41 o                         
  -1  -7   9          3.13          3.61         0.33 o                         
   0  -7   9          0.85          1.32         0.36 o                         
   1  -7   9          2.71          2.82         0.37 o                         
   2  -7   9        136.46        138.50         1.98 o                         
   3  -7   9          8.90          6.10         0.59 o                         
   4  -7   9          0.41          0.11         0.58 o                         
   5  -7   9         48.79         48.00         1.50 o                         
   6  -7   9          6.66          6.51         0.82 o                         
   7  -7   9          7.89          6.74         1.05 o                         
 -12  -6   9         29.08         30.93         2.35 o                         
 -11  -6   9         77.40         83.55         3.69 o                         
 -10  -6   9         90.38         97.95         2.40 o                         
  -9  -6   9         41.73         46.86         1.39 o                         
  -8  -6   9          7.99          6.59         0.69 o                         
  -7  -6   9         16.22         14.99         0.79 o                         
  -6  -6   9         10.90          5.18         0.44 o                         
  -5  -6   9         57.59         41.72         0.88 o                         
  -4  -6   9          4.62          3.11         0.25 o                         
  -3  -6   9       1595.54       1277.40        15.50 o                         
  -2  -6   9          0.05          0.90         0.27 o                         
  -1  -6   9        107.33         90.11         1.20 o                         
   0  -6   9        112.38        107.43         1.40 o                         
   1  -6   9          0.30          0.65         0.31 o                         
   2  -6   9          6.71          7.49         0.53 o                         
   3  -6   9        202.74        199.89         2.96 o                         
   4  -6   9        261.40        248.39         3.06 o                         
   5  -6   9        225.80        230.26         3.01 o                         
   6  -6   9          0.77          0.52         0.57 o                         
   7  -6   9         52.63         52.69         1.34 o                         
   8  -6   9         83.95         96.75         3.43 o                         
 -12  -5   9         11.52          9.56         2.14 o                         
 -11  -5   9         33.61         31.65         2.73 o                         
 -10  -5   9        182.72        186.75         3.63 o                         
  -9  -5   9          0.86          1.28         0.62 o                         
  -8  -5   9         21.96         25.09         1.17 o                         
  -7  -5   9        119.77        115.86         1.77 o                         
  -6  -5   9          1.15          4.80         0.44 o                         
  -5  -5   9         20.50         16.98         0.52 o                         
  -4  -5   9         81.29         50.08         0.82 o                         
  -3  -5   9        238.28        168.66         1.82 o                         
  -2  -5   9         57.53         53.78         0.83 o                         
  -1  -5   9          0.41          2.61         0.30 o                         
   0  -5   9         51.15         48.73         0.80 o                         
   1  -5   9        448.08        412.47         4.25 o                         
   2  -5   9        501.75        475.17         4.71 o                         
   3  -5   9        722.21        724.07         7.91 o                         
   4  -5   9        108.31        108.43         1.81 o                         
   5  -5   9        122.74        122.62         1.83 o                         
   6  -5   9        136.95        148.22         2.14 o                         
   7  -5   9         47.73         54.41         1.25 o                         
   8  -5   9          2.38          2.77         0.75 o                         
   9  -5   9          0.51          1.82         2.98 o                         
 -12  -4   9         18.78         21.18         2.29 o                         
 -11  -4   9         93.27         84.34         3.80 o                         
 -10  -4   9          4.12          3.11         0.76 o                         
  -9  -4   9         33.16         37.87         1.36 o                         
  -8  -4   9         10.12         13.69         0.77 o                         
  -7  -4   9         33.96         32.21         0.63 o                         
  -6  -4   9          4.32          3.38         0.21 o                         
  -5  -4   9         48.67         57.71         0.84 o                         
  -4  -4   9          0.07          0.18         0.19 o                         
  -3  -4   9         13.18         10.60         0.30 o                         
  -2  -4   9        247.23        256.33         2.23 o                         
  -1  -4   9        290.81        298.32         2.68 o                         
   0  -4   9         36.24         37.57         0.59 o                         
   1  -4   9        323.23        302.02         3.06 o                         
   2  -4   9        609.65        590.17         5.85 o                         
   3  -4   9        147.41        153.69         1.72 o                         
   4  -4   9          0.95          0.35         0.27 o                         
   5  -4   9         22.70         22.59         0.59 o                         
   6  -4   9         48.93         42.44         1.05 o                         
   7  -4   9          1.61          0.49         0.51 o                         
   8  -4   9          6.30          7.68         0.74 o                         
   9  -4   9          6.19          3.98         0.84 o                         
 -12  -3   9         37.59         36.85         3.89 o                         
 -11  -3   9          2.31         -0.02         0.82 o                         
 -10  -3   9          0.20          0.91         0.66 o                         
  -9  -3   9         43.71         48.90         2.32 o                         
  -8  -3   9         23.76         23.98         1.05 o                         
  -7  -3   9        423.37        409.72         4.10 o                         
  -6  -3   9       1328.67       1248.14        10.04 o                         
  -5  -3   9         51.93         41.40         0.52 o                         
  -4  -3   9          2.25          2.19         0.17 o                         
  -3  -3   9         49.57         52.00         0.62 o                         
  -2  -3   9        159.62        165.06         1.45 o                         
  -1  -3   9          5.59          9.31         0.26 o                         
   0  -3   9        371.50        371.27         2.83 o                         
   1  -3   9         26.43         26.68         0.40 o                         
   2  -3   9        519.21        547.03         4.74 o                         
   3  -3   9        223.70        223.90         1.93 o                         
   4  -3   9          4.51          4.02         0.27 o                         
   5  -3   9          5.71          5.26         0.35 o                         
   6  -3   9          7.37          6.50         0.50 o                         
   7  -3   9         73.25         72.26         1.47 o                         
   8  -3   9          5.01          3.12         0.66 o                         
   9  -3   9          4.06          4.12         0.74 o                         
  10  -3   9          0.09         -0.96         1.21 o                         
 -12  -2   9          8.69          7.66         1.52 o                         
 -11  -2   9          1.38          0.11         0.78 o                         
 -10  -2   9         12.54          9.25         0.79 o                         
  -9  -2   9        194.87        190.59         5.16 o                         
  -8  -2   9        367.73        345.33         6.23 o                         
  -7  -2   9        564.24        566.77         5.71 o                         
  -6  -2   9       3668.24       3564.67        27.73 o                         
  -5  -2   9        122.35        115.39         1.13 o                         
  -4  -2   9       1702.77       1660.70        10.52 o                         
  -3  -2   9        369.90        424.92         3.01 o                         
  -2  -2   9        366.71        345.95         2.80 o                         
  -1  -2   9        128.16        109.94         1.06 o                         
   0  -2   9        115.17        133.24         1.19 o                         
   1  -2   9        327.61        358.16         3.09 o                         
   2  -2   9        235.81        260.51         1.93 o                         
   3  -2   9         13.62         13.87         0.34 o                         
   4  -2   9        136.21        132.51         1.42 o                         
   5  -2   9          3.62          4.08         0.24 o                         
   6  -2   9         88.55         89.86         1.61 o                         
   7  -2   9         93.61         99.88         1.81 o                         
   8  -2   9         26.13         26.34         1.09 o                         
   9  -2   9         97.36        113.17         2.32 o                         
  10  -2   9          0.16         -0.08         0.80 o                         
 -12  -1   9         50.09         50.22         3.35 o                         
 -11  -1   9        164.75        173.62         5.49 o                         
 -10  -1   9          0.07          1.13         0.56 o                         
  -9  -1   9        132.85        131.38         2.41 o                         
  -8  -1   9        138.20        134.58         2.46 o                         
  -7  -1   9         37.80         35.00         0.73 o                         
  -6  -1   9        473.81        445.53         4.02 o                         
  -5  -1   9         12.99         17.15         0.37 o                         
  -4  -1   9         32.57         32.84         0.50 o                         
  -3  -1   9          7.90          6.88         0.21 o                         
  -2  -1   9          0.33          0.94         0.12 o                         
  -1  -1   9        642.90        641.50         5.84 o                         
   0  -1   9          0.09          0.96         0.14 o                         
   1  -1   9         75.45         77.68         0.84 o                         
   2  -1   9        789.98        807.92         4.94 o                         
   3  -1   9          9.53         12.50         0.41 o                         
   4  -1   9        203.70        199.66         1.78 o                         
   5  -1   9         39.73         38.04         0.61 o                         
   6  -1   9         24.17         22.54         0.60 o                         
   7  -1   9          0.68          0.54         0.41 o                         
   8  -1   9         57.60         59.05         1.42 o                         
   9  -1   9          0.34          0.45         0.68 o                         
  10  -1   9          0.24          0.50         0.74 o                         
  11  -1   9         24.10         22.23         1.95 o                         
 -11   0   9         29.51         27.06         1.63 o                         
 -10   0   9          1.74          3.36         0.93 o                         
  -9   0   9          1.34          1.55         0.52 o                         
  -8   0   9        101.92         96.28         1.66 o                         
  -7   0   9         71.01         62.41         1.32 o                         
  -6   0   9          1.46         -0.15         0.25 o                         
  -5   0   9          3.76          7.29         0.27 o                         
  -4   0   9         19.99         22.88         0.36 o                         
  -3   0   9        103.03        114.16         1.00 o                         
  -2   0   9       1381.23       1522.90         9.80 o                         
  -1   0   9         98.28        101.03         1.09 o                         
   0   0   9          0.82          3.28         0.22 o                         
   1   0   9        427.94        491.98         6.07 o                         
   2   0   9         59.22         64.00         0.71 o                         
   3   0   9        725.87        781.10         5.73 o                         
   4   0   9          9.36          5.83         0.25 o                         
   5   0   9          2.37          2.43         0.24 o                         
   6   0   9         65.00         70.45         1.01 o                         
   7   0   9         22.83         23.76         1.30 o                         
   8   0   9          0.79          0.50         0.52 o                         
   9   0   9        162.29        180.79         3.07 o                         
  10   0   9          0.54         -0.05         0.73 o                         
  11   0   9        131.77        137.11         2.95 o                         
 -11   1   9         11.24         11.43         2.08 o                         
 -10   1   9          4.11          3.32         0.95 o                         
  -9   1   9          6.27          6.91         0.69 o                         
  -8   1   9         13.19         12.90         0.57 o                         
  -7   1   9          0.08          0.39         0.26 o                         
  -6   1   9        113.43        112.40         1.62 o                         
  -5   1   9         21.18         14.10         0.37 o                         
  -4   1   9          2.56          2.22         0.18 o                         
  -3   1   9         57.11         51.77         0.53 o                         
  -2   1   9          0.45          0.57         0.11 o                         
  -1   1   9        290.71        305.07         2.21 o                         
   0   1   9        102.42        153.45         1.78 o                         
   1   1   9        119.31        132.54         1.36 o                         
   2   1   9          3.91          9.09         0.29 o                         
   3   1   9          1.59          0.37         0.15 o                         
   4   1   9         23.73         36.09         0.48 o                         
   5   1   9         29.38         32.99         0.50 o                         
   6   1   9        440.73        459.43         3.67 o                         
   7   1   9          1.22          0.80         0.28 o                         
   8   1   9         10.70         10.71         0.94 o                         
   9   1   9          0.71          0.91         0.56 o                         
  10   1   9         31.80         31.36         1.37 o                         
  11   1   9         21.37         19.04         1.82 o                         
  12   1   9          7.36          7.99         2.14 o                         
 -11   2   9         26.73         23.40         2.42 o                         
 -10   2   9         67.58         60.77         4.03 o                         
  -9   2   9         92.19         88.88         2.30 o                         
  -8   2   9        154.12        147.13         3.21 o                         
  -7   2   9          9.73          8.36         0.44 o                         
  -6   2   9        119.69         87.57         1.42 o                         
  -5   2   9        275.30        214.46         1.90 o                         
  -4   2   9        320.10        340.43         2.42 o                         
  -3   2   9        474.52        496.74         3.13 o                         
  -2   2   9         90.13        106.57         0.89 o                         
  -1   2   9         41.26         62.87         0.66 o                         
   0   2   9         23.00         19.25         0.31 o                         
   1   2   9        737.18        808.17         6.97 o                         
   2   2   9        238.52        279.56         2.60 o                         
   3   2   9        153.17        133.85         1.48 o                         
   4   2   9         63.66         61.08         0.79 o                         
   5   2   9          6.82          5.91         0.31 o                         
   6   2   9        154.81        149.32         1.61 o                         
   7   2   9         87.42         83.20         2.44 o                         
   8   2   9        307.18        307.21         6.14 o                         
   9   2   9        258.07        260.17         6.46 o                         
  10   2   9          0.22          0.42         0.95 o                         
  11   2   9         41.75         41.64         2.25 o                         
  12   2   9          1.64          2.86         0.98 o                         
 -10   3   9         59.66         70.40         2.92 o                         
  -9   3   9         58.31         58.68         6.18 o                         
  -8   3   9        242.56        227.71         4.23 o                         
  -7   3   9         18.05         22.75         0.76 o                         
  -6   3   9          0.32          0.14         0.19 o                         
  -5   3   9         34.20         22.71         0.58 o                         
  -4   3   9        360.28        339.97         2.81 o                         
  -3   3   9         18.00         18.82         0.34 o                         
  -2   3   9        409.46        455.38         3.43 o                         
  -1   3   9         12.63          9.69         0.25 o                         
   0   3   9         57.09         51.96         0.67 o                         
   1   3   9        315.37        330.77         3.12 o                         
   2   3   9        141.11        163.21         1.79 o                         
   3   3   9        239.19        214.81         2.46 o                         
   4   3   9        131.67        145.04         2.20 o                         
   5   3   9        444.48        424.56         4.50 o
[truncated: 385,399 more chars]
